# Supplementary material for: Immunophenotypic changes in the tumor and tumor microenvironment during progression to multiple myeloma
Source: PLoS Genet. 2025 Oct 7;21(10):e1011848. doi: 10.1371/journal.pgen.1011848 (PMC12558612; doi:10.1371/journal.pgen.1011848)
Supplement: S1 File — Description: Each disease cohort (sheet names) is compared with HVs using muscat. (XLSX) [file pgen.1011848.s014.xlsx]

## Sheet: MGUS
pathway	pval	padj	ES	NES	nMoreExtreme	size	leadingEdge	Source
HALLMARK_TNFA_SIGNALING_VIA_NFKB	0.0231201	0.166192	0.516688	1.36827	201	102	RHOB, NR4A1, PDE4B, CDKN1A, NR4A2, KLF2, CCND1, DUSP5, TNIP2, EGR1, GADD45A, ABCA1, DUSP4, PNRC1, NFE2L2, IER2, FOSB, ATF3, TRIB1, TGIF1, CEBPB, PDLIM5, PMEPA1, BCL2A1, PPP1R15A, BTG3, NFAT5, BIRC2, GEM, JUNB, RELB, TAP1, MCL1, SOCS3	http://www.gsea-msigdb.org/gsea/msigdb/cards/HALLMARK_TNFA_SIGNALING_VIA_NFKB
HALLMARK_HYPOXIA	0.0839387	0.300468	-0.368108	-1.2009	103	104	P4HA1, DDIT4, GALK1, TPST2, HK1, PLAC8, WSB1, PDK1, SCARB1, CXCR4, BNIP3L, MT2A, NAGK, ENO1, KDM3A, SLC25A1, PDK3, ENO2, PLAUR, CITED2, TNFAIP3	http://www.gsea-msigdb.org/gsea/msigdb/cards/HALLMARK_HYPOXIA
HALLMARK_CHOLESTEROL_HOMEOSTASIS	0.780406	0.899386	0.336417	0.821878	6268	52	PNRC1, PLSCR1, ATF3, IDI1, DHCR7, PCYT2, ANTXR2, SREBF2, TM7SF2, ETHE1, ALCAM, HMGCR, ACAT2, HMGCS1	http://www.gsea-msigdb.org/gsea/msigdb/cards/HALLMARK_CHOLESTEROL_HOMEOSTASIS
HALLMARK_MITOTIC_SPINDLE	0.37799	0.699982	0.387473	1.04791	3396	127	ARHGAP5, PPP4R2, RASA2, ARHGEF2, DST, NCK1, ARHGEF12, BCR, RAPGEF6, CD2AP, CKAP5, TLK1, PDLIM5, MID1IP1, RAPGEF5, PCGF5, RAB3GAP1, ITSN1, TUBA4A, ARHGAP4, SAC3D1, EZR, MAP3K11	http://www.gsea-msigdb.org/gsea/msigdb/cards/HALLMARK_MITOTIC_SPINDLE
HALLMARK_WNT_BETA_CATENIN_SIGNALING	0.00945724	0.157621	0.72795	1.5376	68	21	HEY2, CUL1, DKK1	http://www.gsea-msigdb.org/gsea/msigdb/cards/HALLMARK_WNT_BETA_CATENIN_SIGNALING
HALLMARK_TGF_BETA_SIGNALING	0.0213514	0.166192	0.63102	1.45407	163	35	TJP1, SMAD1, RHOA, HIPK2, CDK9, SKIL, TGIF1, PMEPA1, PPP1R15A, SLC20A1, JUNB, BMPR2, BCAR3, SMAD7	http://www.gsea-msigdb.org/gsea/msigdb/cards/HALLMARK_TGF_BETA_SIGNALING
HALLMARK_IL6_JAK_STAT3_SIGNALING	0.0134315	0.166192	-0.570491	-1.55684	30	36	SOCS1, CD38, PTPN1, PTPN2	http://www.gsea-msigdb.org/gsea/msigdb/cards/HALLMARK_IL6_JAK_STAT3_SIGNALING
HALLMARK_DNA_REPAIR	0.173612	0.456873	0.432506	1.16662	1553	123	GTF2H1, PDE4B, EIF1B, DUT, GPX4, GTF2A2, POLR2I, DDB1, SUPT5H, POLR2H, ERCC1, AK3, TAF1C, NT5C3A, COX17, NCBP2, TSG101, POLR2E, DDB2, IMPDH2, SMAD5, SNAPC5, SAC3D1, TAF10, CMPK2, HPRT1, SUPT4H1, TYMS, POLL, GTF2F1, SURF1, ADRM1, POLD4, RPA3	http://www.gsea-msigdb.org/gsea/msigdb/cards/HALLMARK_DNA_REPAIR
HALLMARK_G2M_CHECKPOINT	0.309686	0.645682	0.40165	1.08339	2771	123	CUL1, G3BP1, HSPA8, ILF3, RBM14, CCND1, AMD1, BUB3, CUL5, CASP8AP2, HMGA1, LIG3, CKS2, PRPF4B, MCM6, KPNA2, NCL, MCM3, UCK2, DBF4, SRSF10, XPO1, PURA, E2F3, SLC38A1, SFPQ, PML, HUS1, NUP98, NOLC1, E2F4, MAPK14, EWSR1, SS18, TLE3	http://www.gsea-msigdb.org/gsea/msigdb/cards/HALLMARK_G2M_CHECKPOINT
HALLMARK_APOPTOSIS	0.265423	0.631959	0.421764	1.1169	2318	102	DNAJA1, RHOB, HSPB1, HGF, DPYD, CDKN1A, IFNGR1, ETF1, VDAC2, GPX4, CCND1, TNFSF10, IFITM3, GADD45A, ATF3, PPP2R5B, PEA15, DAP, CASP1, BTG3, F2R, BAX	http://www.gsea-msigdb.org/gsea/msigdb/cards/HALLMARK_APOPTOSIS
HALLMARK_NOTCH_SIGNALING	0.069152	0.288133	0.691737	1.37735	485	15	CUL1, ST3GAL6, CCND1, WNT5A, SKP1, MAML2, PSENEN, APH1A, PRKCA	http://www.gsea-msigdb.org/gsea/msigdb/cards/HALLMARK_NOTCH_SIGNALING
HALLMARK_ADIPOGENESIS	0.568791	0.807135	0.353238	0.964634	5175	144	STOM, IFNGR1, SUCLG1, RNF11, UBQLN1, GPX4, SLC1A5, CHCHD10, UQCR11, GADD45A, ABCA1, COX8A, NDUFA5, BCKDHA, ATP5PO, TKT, ESRRA, DHCR7, ATL2, CS, NDUFS3, IDH3A, DNAJB9, REEP5, MTCH2, EPHX2, MGST3, MIGA2, ITSN1, SULT1A1	http://www.gsea-msigdb.org/gsea/msigdb/cards/HALLMARK_ADIPOGENESIS
HALLMARK_ESTROGEN_RESPONSE_EARLY	0.925541	0.964105	0.283517	0.73731	7917	86	NADSYN1, RHOBTB3, CCND1, RRP12, MYOF, PLAAT3, SLC1A4, PDLIM3, DHCR7, FKBP4	http://www.gsea-msigdb.org/gsea/msigdb/cards/HALLMARK_ESTROGEN_RESPONSE_EARLY
HALLMARK_ESTROGEN_RESPONSE_LATE	0.892617	0.958657	0.292669	0.768047	7713	93	LSR, DNAJC1, CCND1, SLC2A8, MYOF, HSPA4L, MOCS2, PLAAT3, SLC1A4, PDLIM3, UNC13B, DHCR7, FKBP4	http://www.gsea-msigdb.org/gsea/msigdb/cards/HALLMARK_ESTROGEN_RESPONSE_LATE
HALLMARK_ANDROGEN_RESPONSE	0.355449	0.683556	0.420136	1.07012	2967	73	MYL12A, PA2G4, SELENOP, CCND1, RRP12, ITGAV, B2M, IDI1, ELK4, PDLIM5, CCND3, PMEPA1, DNAJB9, BMPR1B, PLPP1	http://www.gsea-msigdb.org/gsea/msigdb/cards/HALLMARK_ANDROGEN_RESPONSE
HALLMARK_MYOGENESIS	0.447275	0.745458	0.411071	1.02153	3651	59	IGF1, EIF4A2, CDKN1A, CNN3, NCAM1, MEF2A, MEF2C, PTP4A3, CRAT, BAG1, PDLIM7, SPARC, SPTAN1, ABLIM1, FHL1, SSPN, PFKM, IFRD1, AGL, CFD, PRNP, AK1	http://www.gsea-msigdb.org/gsea/msigdb/cards/HALLMARK_MYOGENESIS
HALLMARK_PROTEIN_SECRETION	0.500409	0.781889	0.380627	0.989852	4280	86	SCAMP1, PAM, SNAP23, DST, CLTA, AP2M1, RAB14, ABCA1, CAV2, ADAM10, TSG101, CLCN3, VPS4B, ATP1A1, ICA1, TMX1, GLA	http://www.gsea-msigdb.org/gsea/msigdb/cards/HALLMARK_PROTEIN_SECRETION
HALLMARK_INTERFERON_ALPHA_RESPONSE	0.558999	0.807135	0.374462	0.959006	4689	76	GMPR, PARP9, HLA-C, CD47, IFITM3, PLSCR1, TRIM5, LGALS3BP, B2M, BST2, IFI27, LPAR6, PARP14, IFITM2, PARP12, CASP1, TRIM21, CMPK2, RNF31, IFITM1, LAMP3, IRF9, IFI44L, TAP1, IFI44	http://www.gsea-msigdb.org/gsea/msigdb/cards/HALLMARK_INTERFERON_ALPHA_RESPONSE
HALLMARK_INTERFERON_GAMMA_RESPONSE	0.0266525	0.166192	-0.374231	-1.27544	24	141	SOCS1, TXNIP, HLA-DMA, HIF1A, HELZ2, CD38, RIPK2, IFNAR2, PTPN1, NFKBIA, PTPN2, HLA-DRB1, MT2A, CD40, VAMP5, RIPK1, PSMA3, NMI, TNFAIP3, IRF2, CASP7	http://www.gsea-msigdb.org/gsea/msigdb/cards/HALLMARK_INTERFERON_GAMMA_RESPONSE
HALLMARK_APICAL_JUNCTION	0.79146	0.899386	0.322101	0.828419	6690	78	CNN2, TJP1, HRAS, MYL12B, CNTN1, YWHAH, ACTB	http://www.gsea-msigdb.org/gsea/msigdb/cards/HALLMARK_APICAL_JUNCTION
HALLMARK_APICAL_SURFACE	0.486198	0.781889	0.504642	1.00482	3416	15	HSPB1, SULF2, ADAM10, LYN, TMEM8B, SCUBE1	http://www.gsea-msigdb.org/gsea/msigdb/cards/HALLMARK_APICAL_SURFACE
HALLMARK_HEDGEHOG_SIGNALING	0.0901404	0.300468	0.745816	1.33544	596	9	HEY2, PML, TLE3	http://www.gsea-msigdb.org/gsea/msigdb/cards/HALLMARK_HEDGEHOG_SIGNALING
HALLMARK_COMPLEMENT	0.0234776	0.166192	-0.417895	-1.34566	31	92	APOBEC3G, PIK3CG, GNG2, APOBEC3F, CTSH, LGALS3, GNAI3, WAS, PRCP, LAMP2, CTSS, LGMN, TIMP1, ANG, PLAUR, TNFAIP3, IRF2, CASP7, ATOX1, TIMP2, PIM1, RBSN	http://www.gsea-msigdb.org/gsea/msigdb/cards/HALLMARK_COMPLEMENT
HALLMARK_UNFOLDED_PROTEIN_RESPONSE	0.824163	0.915737	0.309904	0.81968	7189	100	HSPA9, EIF4A2, RPS14, ASNS, EXOSC5, LSM4, PSAT1, SLC30A5, EIF4A1, KHSRP, ATF3, SLC1A4, EXOSC2, EEF2, CEBPB, DCP2, PAIP1, DNAJB9, MTREX, NPM1, NOP14	http://www.gsea-msigdb.org/gsea/msigdb/cards/HALLMARK_UNFOLDED_PROTEIN_RESPONSE
HALLMARK_PI3K_AKT_MTOR_SIGNALING	0.0982122	0.306913	0.492331	1.26087	823	76	ECSIT, HRAS, CDKN1A, PIN1, NCK1, PRKAR2A, AP2M1, CFL1, RAC1	http://www.gsea-msigdb.org/gsea/msigdb/cards/HALLMARK_PI3K_AKT_MTOR_SIGNALING
HALLMARK_MTORC1_SIGNALING	0.74103	0.899386	0.322378	0.887422	6835	161	ARPC5L, HSPA9, GTF2H1, GPI, CDKN1A, ETF1, CCT6A, ASNS, CANX, SLC1A5, LDHA, PSAT1, PPIA, HSPE1, SLC1A4, GMPS, PSPH, IDI1, DHCR7, LTA4H, PPA1, GAPDH, PPP1R15A, PHGDH, PSMG1, TOMM40, TM7SF2, TUBA4A, HPRT1, GLA, ACTR3, HSPD1, ABCF2, RPA1, PIK3R3, PSME3, TXNRD1	http://www.gsea-msigdb.org/gsea/msigdb/cards/HALLMARK_MTORC1_SIGNALING
HALLMARK_E2F_TARGETS	0.622746	0.807135	0.345128	0.938658	5628	136	PA2G4, CDKN1A, ILF3, DUT, CCNE1, HMGA1, NAP1L1, DONSON, DNMT1, CKS2, TUBB, MCM6, IPO7, KPNA2, MCM3, ASF1B, PSIP1, UBE2T, RPA1, XPO1, RPA3, PHF5A, PMS2, HUS1, PRKDC, BRMS1L, PNN, NOLC1, LUC7L3, PCNA, PAN2, UBE2S, SSRP1, RNASEH2A, LMNB1, RAD1, DCTPP1	http://www.gsea-msigdb.org/gsea/msigdb/cards/HALLMARK_E2F_TARGETS
HALLMARK_MYC_TARGETS_V1	0.000106633	0.00533163	0.570815	1.58767	0	189	CUL1, PA2G4, SRSF3, FBL, G3BP1, POLE3, RPS6, CCT3, HSP90AB1, FAM120A, ETF1, RPL14, RPL18, SNRPD2, DUT, RPS3, CCT5, CANX, BUB3, LDHA, CCT4, EIF4G2, RSL1D1, EIF3J, PPIA, CLNS1A, RACK1, HSPE1, RPL22, EIF4A1, RPL34, EEF1B2, EIF3D, NAP1L1, HNRNPA3, HNRNPC, COX5A, SSBP1, SSB, NCBP2, PPM1G, RPLP0, MCM6, VDAC1, LSM7, HDGF, KPNA2, HNRNPA1, IMPDH2, DDX21, NPM1, PSMA2, EIF4H, HPRT1, SNRPG, HSPD1, CCT7, TYMS…	http://www.gsea-msigdb.org/gsea/msigdb/cards/HALLMARK_MYC_TARGETS_V1
HALLMARK_MYC_TARGETS_V2	0.0412307	0.187412	0.564666	1.37622	330	51	PA2G4, PPRC1, EXOSC5, TCOF1, RRP12, HSPE1, NDUFAF4, NPM1, NOP2, HSPD1, RCL1, PPAN, NOLC1, CBX3, RABEPK, DCTPP1, RRP9	http://www.gsea-msigdb.org/gsea/msigdb/cards/HALLMARK_MYC_TARGETS_V2
HALLMARK_EPITHELIAL_MESENCHYMAL_TRANSITION	0.62429	0.807135	0.372454	0.917945	5057	55	RHOB, TPM4, DST, DKK1, GADD45A, WNT5A, ITGAV, CCN2, GPX7, FBLN2, PMEPA1, PFN2	http://www.gsea-msigdb.org/gsea/msigdb/cards/HALLMARK_EPITHELIAL_MESENCHYMAL_TRANSITION
HALLMARK_INFLAMMATORY_RESPONSE	0.516854	0.783112	-0.314555	-0.969283	873	69	HIF1A, RIPK2, CD82, NFKBIA, GNAI3, CD40, RGS16, NMI, TIMP1, PLAUR, P2RX4, SEMA4D, RGS1, IFNAR1, CCRL2, LY6E, IRF7	http://www.gsea-msigdb.org/gsea/msigdb/cards/HALLMARK_INFLAMMATORY_RESPONSE
HALLMARK_XENOBIOTIC_METABOLISM	0.998351	0.998351	0.230413	0.595496	8476	82	IGF1, SLC1A5, HACL1, CYP2J2, PTS, PDLIM5, EPHX1, HPRT1, SSR3, GSTO1, ARPP19, ALDH2, DCXR, RETSAT, SMOX, AHCY, COMT, GART, SPINT2, GABARAPL1	http://www.gsea-msigdb.org/gsea/msigdb/cards/HALLMARK_XENOBIOTIC_METABOLISM
HALLMARK_FATTY_ACID_METABOLISM	0.0299145	0.166192	-0.399796	-1.3168	34	110	ACADVL, ECHS1, GLUL, MGLL, ACAA2, HSD17B10, UROD, ETFDH, LGALS1	http://www.gsea-msigdb.org/gsea/msigdb/cards/HALLMARK_FATTY_ACID_METABOLISM
HALLMARK_OXIDATIVE_PHOSPHORYLATION	0.0403397	0.187412	0.454303	1.26693	379	196	HSPA9, ATP5F1D, NDUFA3, GPI, NDUFA2, NDUFV1, ATP5PD, TIMM13, NDUFS7, NDUFA8, SUCLG1, VDAC2, GPX4, COX6B1, LDHA, UQCR11, NDUFB1, ATP6V0E1, ATP5MG, TOMM22, COX7C, ABCB7, NDUFB5, COX8A, NDUFA5, SLC25A5, UQCRB, SDHD, NDUFA7, BCKDHA, ATP5PO, SLC25A6, MRPS11, TIMM10, COX5B, ATP6V1F, COX5A, ATP6V1G1, NDUFA4, COX17, NQO2, CS, ATP5MF, NDUFB6, COX7A2L, NDUFS3, MRPL11, VDAC1, IDH3A, MGST3, CYCS, NDUFB3, BAX…	http://www.gsea-msigdb.org/gsea/msigdb/cards/HALLMARK_OXIDATIVE_PHOSPHORYLATION
HALLMARK_GLYCOLYSIS	0.00791557	0.157621	-0.433887	-1.43202	8	112	P4HA1, DDIT4, AKR1A1, GALK1, CYB5A, CHST12, CHPF, PLOD1, SPAG4, GMPPB, PYGB, GMPPA, SLC16A3, CXCR4, MERTK, ENO1, B4GALT1, PDK3, ANG, ENO2, CITED2	http://www.gsea-msigdb.org/gsea/msigdb/cards/HALLMARK_GLYCOLYSIS
HALLMARK_REACTIVE_OXYGEN_SPECIES_PATHWAY	0.129116	0.370561	-0.452632	-1.23521	297	36	PRDX1, MSRA, PRDX4, MBP, PDLIM1, LSP1, ATOX1, GLRX, ERCC2	http://www.gsea-msigdb.org/gsea/msigdb/cards/HALLMARK_REACTIVE_OXYGEN_SPECIES_PATHWAY
HALLMARK_P53_PATHWAY	0.0880317	0.300468	-0.349677	-1.18076	88	130	SOCS1, TXNIP, DDIT4, CD81, SESN1, CD82, TCN2, KIF13B, WRAP73, RAD51C, PRKAB1	http://www.gsea-msigdb.org/gsea/msigdb/cards/HALLMARK_P53_PATHWAY
HALLMARK_UV_RESPONSE_UP	0.133402	0.370561	0.454384	1.20557	1168	104	DNAJA1, RHOB, NR4A1, POLE3, DNAJB1, ASNS, CCNE1, AMD1, SIGMAR1, POLR2H, FOSB, ATF3, PDLIM3, MARK2, ATP6V1F, FKBP4, CCND3, LYN, EPHX1, BTG3, DDX21, TUBA4A, SULT1A1, CLTB, CEBPG, JUNB, GLS, NUP58, MGAT1, TAP1	http://www.gsea-msigdb.org/gsea/msigdb/cards/HALLMARK_UV_RESPONSE_UP
HALLMARK_UV_RESPONSE_DN	0.604463	0.807135	0.363114	0.931823	5091	77	KIT, TJP1, NR3C1, RASA2, RUNX1, LTBP1, ADGRL2, PDLIM5, RND3, ICA1, ANXA4, SLC22A18, NR1D2, PIK3R3, PIAS3, PRKCA, MAGI2, SMAD7, ATXN1, GRK5	http://www.gsea-msigdb.org/gsea/msigdb/cards/HALLMARK_UV_RESPONSE_DN
HALLMARK_ANGIOGENESIS	0.781869	0.899386	0.475992	0.785504	5053	6	ITGAV, APP	http://www.gsea-msigdb.org/gsea/msigdb/cards/HALLMARK_ANGIOGENESIS
HALLMARK_HEME_METABOLISM	0.690188	0.862735	0.333832	0.903569	6210	128	PGLS, NR3C1, RAD23A, ASNS, TMEM9B, CAST, YPEL5, ARHGEF12, SLC6A9, CLIC2, GMPS, ABCB6, PPP2R5B, KDM7A, CCND3, KLF3, HDGF, CLCN3, SLC25A37, MGST3, RNF123, HBB, HTATIP2, SIDT2, HBD, TFDP2, ICAM4, RCL1, TRAK2, GAPVD1, ATG4A, RBM5, TSPAN5	http://www.gsea-msigdb.org/gsea/msigdb/cards/HALLMARK_HEME_METABOLISM
HALLMARK_COAGULATION	0.986794	0.998351	0.255228	0.593578	7621	37	RAC1, CSRP1, LTA4H, PREP, CPQ, SH2B2, SPARC, S100A13, CTSO, CAPN2, DUSP6, RABIF, ANXA1, CFD	http://www.gsea-msigdb.org/gsea/msigdb/cards/HALLMARK_COAGULATION
HALLMARK_IL2_STAT5_SIGNALING	0.309927	0.645682	-0.321069	-1.04744	383	104	SOCS1, P4HA1, XBP1, CD81, DCPS, ITGA6, RGS16, EEF1AKMT1, TNFRSF4, HUWE1, CD79B, P2RX4, ITGAE, PIM1, MYO1C, CDC42SE2	http://www.gsea-msigdb.org/gsea/msigdb/cards/HALLMARK_IL2_STAT5_SIGNALING
HALLMARK_BILE_ACID_METABOLISM	0.309025	0.645682	-0.379909	-1.06965	677	42	PAOX, PHYH, EFHC1, SLC27A5, OPTN, GSTK1, SLC29A1, LONP2, ACSL5	http://www.gsea-msigdb.org/gsea/msigdb/cards/HALLMARK_BILE_ACID_METABOLISM
HALLMARK_PEROXISOME	0.407697	0.712486	-0.334948	-1.00922	730	61	PRDX1, SLC25A4, PEX2, ITGB1BP1, HMGCL, PEX14, GSTK1, ABCB9, LONP2, ACSL5, FDPS	http://www.gsea-msigdb.org/gsea/msigdb/cards/HALLMARK_PEROXISOME
HALLMARK_ALLOGRAFT_REJECTION	0.413242	0.712486	-0.31099	-1.00589	542	96	SOCS1, HLA-DMA, HIF1A, RIPK2, IFNAR2, ITGB2, NCF4, WAS, CD40, CTSS, TIMP1, CD79A	http://www.gsea-msigdb.org/gsea/msigdb/cards/HALLMARK_ALLOGRAFT_REJECTION
HALLMARK_SPERMATOGENESIS	0.355392	0.683556	0.463422	1.08117	2754	38	PRKAR2A, GMCL1, CLPB, HSPA4L, TOPBP1, PSMG1, DBF4, MLLT10, STRBP, TLE4, GSTM3	http://www.gsea-msigdb.org/gsea/msigdb/cards/HALLMARK_SPERMATOGENESIS
HALLMARK_KRAS_SIGNALING_UP	0.629565	0.807135	-0.302247	-0.927499	1085	67	ITGB2, IKZF1, DOCK2, PRDM1, CXCR4, CTSS, RGS16, KCNN4, PLAUR, TNFAIP3, MAP4K1, ADAM8, GLRX, LCP1, IL2RG	http://www.gsea-msigdb.org/gsea/msigdb/cards/HALLMARK_KRAS_SIGNALING_UP
HALLMARK_KRAS_SIGNALING_DN	0.2339	0.584749	0.514831	1.1729	1775	33	SELENOP, NR4A2, CAMK1D, VPS50, SKIL, SLC16A7, IDUA, CHST2, BMPR1B, SPHK2, IFI44L, MX1, SLC25A23, SPTBN2, BTG2, CCDC106	http://www.gsea-msigdb.org/gsea/msigdb/cards/HALLMARK_KRAS_SIGNALING_DN
HALLMARK_PANCREAS_BETA_CELLS	0.901137	0.958657	0.375751	0.657693	5942	8	SRP9, SRP14, VDR, FOXO1, SRPRB	http://www.gsea-msigdb.org/gsea/msigdb/cards/HALLMARK_PANCREAS_BETA_CELLS

## Sheet: SMM
pathway	pval	padj	ES	NES	nMoreExtreme	size	leadingEdge	Source
HALLMARK_TNFA_SIGNALING_VIA_NFKB	0.0296261	0.123442	0.502664	1.35741	247	102	CCND1, ATF3, TGIF1, RHOB, TNIP2, DUSP5, NFE2L2, NR4A1, CDKN1A, PDE4B, IER2, ABCA1, NR4A2, EGR1, PNRC1, BCL2A1, KDM6B, NFAT5, IL6ST, GADD45A, IRF1, BHLHE40, DUSP4, FOSB, BTG2, CEBPB, BCL3, SOCS3, LDLR, BIRC2, IER5, MCL1, KLF2, PMEPA1, KLF9, GEM	http://www.gsea-msigdb.org/gsea/msigdb/cards/HALLMARK_TNFA_SIGNALING_VIA_NFKB
HALLMARK_HYPOXIA	0.490051	0.67645	0.366906	0.992725	4112	104	IDS, ATF3, CDKN1A, CCN2, GPI, FAM162A, MAP3K1, ALDOA, LDHA, NDRG1, RRAGD, DDIT3, PNRC1, PAM, NR3C1, KLHL24, BHLHE40, UGP2	http://www.gsea-msigdb.org/gsea/msigdb/cards/HALLMARK_HYPOXIA
HALLMARK_CHOLESTEROL_HOMEOSTASIS	0.283879	0.525701	0.449768	1.11842	2186	52	ATF3, PLSCR1, PNRC1, IDI1, ANTXR2, SREBF2, ACAT2, CYP51A1, LDLR, HMGCR, HMGCS1, DHCR7	http://www.gsea-msigdb.org/gsea/msigdb/cards/HALLMARK_CHOLESTEROL_HOMEOSTASIS
HALLMARK_MITOTIC_SPINDLE	0.0132021	0.0860857	0.505294	1.39746	113	127	ARHGAP5, ARHGEF2, DST, ARHGAP4, MID1IP1, ARHGEF3, PPP4R2, NUMA1, CD2AP, RAPGEF6, ARF6, CKAP5, SMC1A, RASA1, PCM1, MAP3K11, CLIP1, PXN, ARHGEF12, NCK1, SPTBN1, RAPGEF5, EZR, ARFGEF1, RASA2, ACTN4, TLK1, RAB3GAP1, SPTAN1, PCGF5, HOOK3, EPB41, MYH9, SMC3, CLASP1, ROCK1, MAPRE1, ITSN1, SMC4, RICTOR, CCDC88A	http://www.gsea-msigdb.org/gsea/msigdb/cards/HALLMARK_MITOTIC_SPINDLE
HALLMARK_WNT_BETA_CATENIN_SIGNALING	0.0137737	0.0860857	0.706904	1.51351	97	21	HEY2, DKK1, CUL1, HDAC2	http://www.gsea-msigdb.org/gsea/msigdb/cards/HALLMARK_WNT_BETA_CATENIN_SIGNALING
HALLMARK_TGF_BETA_SIGNALING	0.112038	0.311216	0.552207	1.2905	832	35	TGIF1, TJP1, SMAD1, BMPR2, CDK9, SPTBN1, SKIL, SLC20A1, BCAR3, PMEPA1, MAP3K7, ARID4B, HIPK2, HDAC1, NCOR2, RHOA, TGFB1, PPP1R15A, SMAD7	http://www.gsea-msigdb.org/gsea/msigdb/cards/HALLMARK_TGF_BETA_SIGNALING
HALLMARK_IL6_JAK_STAT3_SIGNALING	0.022993	0.104514	-0.564452	-1.5213	58	36	SOCS1, CD38, PTPN1, PTPN2, IL2RG, IFNGR2, PIM1, IFNAR1, CSF2RB	http://www.gsea-msigdb.org/gsea/msigdb/cards/HALLMARK_IL6_JAK_STAT3_SIGNALING
HALLMARK_DNA_REPAIR	0.274314	0.525701	0.400641	1.10442	2357	123	NT5C3A, HPRT1, PDE4B, GTF2H1, CMPK2, RNMT, DUT, BCAP31, POLR2I, PCNA, DDB1, SUPT5H, TYMS, COX17, RPA3, DDB2, SMAD5, EIF1B	http://www.gsea-msigdb.org/gsea/msigdb/cards/HALLMARK_DNA_REPAIR
HALLMARK_G2M_CHECKPOINT	0.0190786	0.0953932	0.497456	1.3713	163	123	CCND1, ILF3, CUL1, CASP8AP2, SFPQ, AMD1, G3BP1, HSPA8, NUMA1, MCM3, LIG3, TMPO, CUL5, MCM6, SS18, SMC1A, NUP98, KPNA2, XPO1, NASP, PRPF4B, NOLC1, SRSF10, PURA, BCL3, STAG1, SLC38A1, ODC1, HNRNPU, STMN1, HMGN2, EWSR1, RBM14, HMGB3, MAD2L1, CKS2, NCL, PRMT5, PDS5B, DBF4, TGFB1, CKS1B, SMC4, ARID4A, SYNCRIP, SRSF2, CDKN1B	http://www.gsea-msigdb.org/gsea/msigdb/cards/HALLMARK_G2M_CHECKPOINT
HALLMARK_APOPTOSIS	0.0904313	0.265974	0.463728	1.25226	756	102	DPYD, CCND1, ATF3, DNAJA1, RHOB, CDKN1A, HSPB1, ANXA1, HGF, CASP1, TNFSF10, BCAP31, DDIT3, VDAC2, RARA, GADD45A, IRF1, LMNA, SOD1, IFITM3, BTG2, SLC20A1, ETF1, DAP3, MCL1, F2R, RETSAT, PPT1	http://www.gsea-msigdb.org/gsea/msigdb/cards/HALLMARK_APOPTOSIS
HALLMARK_NOTCH_SIGNALING	0.00772643	0.0772643	0.774018	1.55674	53	15	CCND1, ST3GAL6, CUL1, MAML2, WNT5A, SKP1, APH1A	http://www.gsea-msigdb.org/gsea/msigdb/cards/HALLMARK_NOTCH_SIGNALING
HALLMARK_ADIPOGENESIS	0.420518	0.67645	0.366179	1.02425	3684	144	RNF11, STOM, ABCA1, ALDOA, UBQLN1, SULT1A1, NDUFA5, MGST3, COX7B, GADD45A, DECR1, SUCLG1, EPHX2, UCP2, SOD1, ESRRA, MAP4K3, COX8A, POR, ESYT1, AIFM1, ATL2, TOB1, G3BP2, IDH3A, DHCR7, RETSAT, SDHB, IDH3G, UCK1, GPX4, REEP5, UQCR11	http://www.gsea-msigdb.org/gsea/msigdb/cards/HALLMARK_ADIPOGENESIS
HALLMARK_ESTROGEN_RESPONSE_EARLY	0.144382	0.360954	0.455821	1.20873	1176	86	CCND1, RHOBTB3, FKBP4, NADSYN1, CBFA2T3, RARA, FKBP5, SLC39A6, PDLIM3, IL6ST, ABLIM1, BHLHE40, SLC1A4, DYNLT3, SLC16A1, TOB1, GAB2, RRP12, MYOF, DHCR7	http://www.gsea-msigdb.org/gsea/msigdb/cards/HALLMARK_ESTROGEN_RESPONSE_EARLY
HALLMARK_ESTROGEN_RESPONSE_LATE	0.442452	0.67645	0.379977	1.01537	3651	93	CCND1, HPRT1, FKBP4, LSR, DNAJC1, FKBP5, PDLIM3, IL6ST, MOCS2, SLC1A4, DYNLT3, COX6C, HSPA4L, UNC13B, SLC16A1, TOB1, MDK, MYOF, DHCR7, ASS1, CISH, RABEP1, BTG3	http://www.gsea-msigdb.org/gsea/msigdb/cards/HALLMARK_ESTROGEN_RESPONSE_LATE
HALLMARK_ANDROGEN_RESPONSE	0.0662681	0.207088	0.504489	1.31289	531	73	MYL12A, CCND1, SELENOP, PA2G4, ELK4, CCND3, NDRG1, FKBP5, IDI1, ITGAV, IQGAP2, B2M, PLPP1, SMS, VAPA, BMPR1B, HMGCR, HMGCS1, RRP12, PMEPA1	http://www.gsea-msigdb.org/gsea/msigdb/cards/HALLMARK_ANDROGEN_RESPONSE
HALLMARK_MYOGENESIS	0.684204	0.814528	0.348865	0.883063	5357	59	CDKN1A, CNN3, IGF1, ABLIM1, BHLHE40, MEF2C, SPTAN1, MYH9, BAG1, EIF4A2, TGFB1, PTP4A3	http://www.gsea-msigdb.org/gsea/msigdb/cards/HALLMARK_MYOGENESIS
HALLMARK_PROTEIN_SECRETION	0.724975	0.842995	0.32847	0.871022	5909	86	DST, TMX1, VPS4B, ABCA1, SCAMP1, AP2M1, MAPK1, PAM, RAB14, CAV2, SOD1, ADAM10, SNAP23, COPB1, ARFGEF1, STX7, CLTA, PPT1, CLCN3, VAMP7, STX16, RPS6KA3	http://www.gsea-msigdb.org/gsea/msigdb/cards/HALLMARK_PROTEIN_SECRETION
HALLMARK_INTERFERON_ALPHA_RESPONSE	0.0016141	0.0488618	0.596288	1.55816	12	76	GMPR, PARP9, IFIT3, PLSCR1, HLA-C, CD47, PARP14, CASP1, CMPK2, LAMP3, IRF9, EIF2AK2, IFI27, ADAR, IFITM1, IFI44L, RSAD2, USP18, TRIM5, PARP12, IFI44, MX1, IRF1, RNF31, B2M, IFITM2, LAP3, IFITM3, LPAR6, TRIM21, OAS1, SAMD9L	http://www.gsea-msigdb.org/gsea/msigdb/cards/HALLMARK_INTERFERON_ALPHA_RESPONSE
HALLMARK_INTERFERON_GAMMA_RESPONSE	0.15644	0.372476	0.42185	1.17737	1363	141	APOL6, IFIT3, PLSCR1, XAF1, OAS2, PARP14, CDKN1A, PELI1, IFIT1, ZNFX1, SPPL2A, PDE4B, CASP1, CMPK2, IRF9, TNFSF10, EIF2AK2, IFI27, ADAR, HLA-A, HLA-B, IFI44L, CD86, RSAD2, RAPGEF6, USP18, ISOC1, OAS3, STAT1, PARP12, IFI44, ST8SIA4, NLRC5, MX1, LYSMD2, IRF1, RNF31, B2M, IFITM2, LAP3, STAT4, BANK1	http://www.gsea-msigdb.org/gsea/msigdb/cards/HALLMARK_INTERFERON_GAMMA_RESPONSE
HALLMARK_APICAL_JUNCTION	0.0644681	0.207088	0.500427	1.31181	519	78	CNN2, MSN, MYL12B, HRAS, TJP1, ACTB, YWHAH, CD86, CNTN1, RASA1	http://www.gsea-msigdb.org/gsea/msigdb/cards/HALLMARK_APICAL_JUNCTION
HALLMARK_APICAL_SURFACE	0.627987	0.765838	0.447536	0.900103	4388	15	LYN, HSPB1, ADAM10	http://www.gsea-msigdb.org/gsea/msigdb/cards/HALLMARK_APICAL_SURFACE
HALLMARK_HEDGEHOG_SIGNALING	0.0567705	0.202752	0.77089	1.39622	378	9	HEY2, RASA1, MYH9	http://www.gsea-msigdb.org/gsea/msigdb/cards/HALLMARK_HEDGEHOG_SIGNALING
HALLMARK_COMPLEMENT	0.341297	0.588443	-0.328525	-1.04201	599	92	TNFAIP3, APOBEC3G, GNG2, PRCP, CTSH, PIK3CG, PLAUR, IRF2, CTSS, LGALS3, CASP3, PIM1, APOBEC3F	http://www.gsea-msigdb.org/gsea/msigdb/cards/HALLMARK_COMPLEMENT
HALLMARK_UNFOLDED_PROTEIN_RESPONSE	0.951123	0.967622	0.271482	0.731029	7919	100	HSPA9, ATF3, IFIT1, EXOSC2, CEBPG, LSM4, SLC1A4, KHSRP, YWHAZ, NOLC1, PSAT1, SHC1, CEBPB, FUS	http://www.gsea-msigdb.org/gsea/msigdb/cards/HALLMARK_UNFOLDED_PROTEIN_RESPONSE
HALLMARK_PI3K_AKT_MTOR_SIGNALING	0.45853	0.67645	0.386278	1.00938	3692	76	HRAS, CDKN1A, MKNK2, PRKAR2A, DDIT3, AP2M1, MAPK1, PIN1, CFL1, NCK1, ATF1, RAC1, MAP3K7, ACTR3, ECSIT	http://www.gsea-msigdb.org/gsea/msigdb/cards/HALLMARK_PI3K_AKT_MTOR_SIGNALING
HALLMARK_MTORC1_SIGNALING	0.510821	0.67645	0.349123	0.985993	4531	161	HSPA9, ARPC5L, CDKN1A, HPRT1, GTF2H1, CCT6A, GPI, GMPS, ALDOA, LDHA, LTA4H, DDIT3, RPA1, ABCF2, IDI1, PPIA, BHLHE40, SLC1A4, GOT1, CORO1A, HSPE1, DHFR, PSAT1, BTG2, MTHFD2L, CANX, ETF1, CYP51A1, LDLR, RDH11, HMGCR, HMGCS1	http://www.gsea-msigdb.org/gsea/msigdb/cards/HALLMARK_MTORC1_SIGNALING
HALLMARK_E2F_TARGETS	0.00195447	0.0488618	0.531527	1.48009	16	136	TUBB, PA2G4, USP1, ILF3, CDKN1A, NAP1L1, DUT, MCM3, PSIP1, IPO7, TMPO, DONSON, MCM6, RPA1, PCNA, SMC1A, ASF1B, PRKDC, RPA3, DNMT1, NBN, KPNA2, PAN2, XPO1, SNRPB, NASP, NOLC1, UBE2T, CCNE1, DCTPP1, STAG1, SHMT1, TIMELESS, STMN1, NUP205, DCK, HELLS, MCM7, SMC3, LUC7L3, HMGB3, MAD2L1, CKS2, PRPS1, PDS5B, TP53, CKS1B, SMC4, RNASEH2A, SYNCRIP, SRSF2, CDKN1B, UBR7, CSE1L, ING3, CTCF	http://www.gsea-msigdb.org/gsea/msigdb/cards/HALLMARK_E2F_TARGETS
HALLMARK_MYC_TARGETS_V1	0.0032069	0.0534483	0.491345	1.40659	28	189	PA2G4, USP1, POLE3, CUL1, HNRNPA3, HPRT1, NAP1L1, CCT5, HNRNPC, CCT3, G3BP1, HSP90AB1, LDHA, DUT, EIF4G2, PSMD1, PSMA7, HNRNPR, SRSF3, CBX3, MCM6, PCNA, CCT7, PPIA, EIF4H, HDGF, TYMS, HDAC2, EIF3D, KPNA2, SSBP1, FAM120A, HSPE1, XPO1, NOLC1, CCT4, DDX21, CANX, PRPF31, ETF1, RPS6, ABCE1, ODC1, HNRNPU, VDAC1, TOMM70, RSL1D1, EIF4A1, CNBP, FBL, PSMA1, TARDBP, HDDC2, HSPD1, MCM7, IMPDH2, HNRNPA2B1, SN…	http://www.gsea-msigdb.org/gsea/msigdb/cards/HALLMARK_MYC_TARGETS_V1
HALLMARK_MYC_TARGETS_V2	0.1671	0.379772	0.488431	1.21101	1285	51	PA2G4, NDUFAF4, PPRC1, TCOF1, CBX3, HSPE1, NOLC1, DCTPP1, RRP12, IMP4, NOP2, HSPD1, PUS1	http://www.gsea-msigdb.org/gsea/msigdb/cards/HALLMARK_MYC_TARGETS_V2
HALLMARK_EPITHELIAL_MESENCHYMAL_TRANSITION	0.514102	0.67645	0.389095	0.974999	3991	55	DST, DKK1, RHOB, CCN2, WIPF1, WNT5A, CADM1, ITGAV, GADD45A, FBLN2, TPM4, GPX7, PMEPA1, COPA, GEM	http://www.gsea-msigdb.org/gsea/msigdb/cards/HALLMARK_EPITHELIAL_MESENCHYMAL_TRANSITION
HALLMARK_INFLAMMATORY_RESPONSE	0.265855	0.525701	0.435464	1.12463	2116	69	LYN, CALCRL, CDKN1A, PDE4B, ABCA1, LAMP3, TNFSF10, EIF2AK2, IFITM1, IRF1, CYBB, SLC31A2, ADM, BTG2, LDLR, RHOG	http://www.gsea-msigdb.org/gsea/msigdb/cards/HALLMARK_INFLAMMATORY_RESPONSE
HALLMARK_XENOBIOTIC_METABOLISM	0.967622	0.967622	-0.245685	-0.764048	1822	82	ETFDH, CYB5A, SAR1B, ECH1, PSMB10, PYCR1, MT2A, SLC46A3, ADH5, SLC12A4, TMBIM6, SLC35B1	http://www.gsea-msigdb.org/gsea/msigdb/cards/HALLMARK_XENOBIOTIC_METABOLISM
HALLMARK_FATTY_ACID_METABOLISM	0.93503	0.967622	0.275818	0.750846	7900	110	SERINC1, ALDOA, LDHA, HCCS, YWHAH, HSP90AA1, PTPRG, GABARAPL1, HADHB, IDI1, DECR1, SUCLG1, NBN, ACAT2, SDHD, SMS, RDH11, BMPR1B, HMGCS1, ODC1, RETSAT, SDHA	http://www.gsea-msigdb.org/gsea/msigdb/cards/HALLMARK_FATTY_ACID_METABOLISM
HALLMARK_OXIDATIVE_PHOSPHORYLATION	0.485655	0.67645	0.347235	0.997348	4417	196	HSPA9, ABCB7, GPI, ATP5PD, LDHA, HCCS, NDUFB1, NDUFA5, ATP6V1E1, MGST3, COX7B, VDAC2, HADHB, NDUFA3, ATP1B1, NDUFA2, DECR1, SUCLG1, NDUFS7, SLC25A5, COX17, ATP5F1D, COX6C, NDUFA4, MFN2, COX7C, NQO2, COX8A, POR, AIFM1, NDUFA8, SDHD, ATP6V1G1, COX5B, IDH3A, VDAC1, TOMM70, RETSAT, SDHA, SDHB, IDH3G, ACADSB, GPX4, UQCR11, NDUFB3	http://www.gsea-msigdb.org/gsea/msigdb/cards/HALLMARK_OXIDATIVE_PHOSPHORYLATION
HALLMARK_GLYCOLYSIS	0.00985545	0.0821288	-0.439419	-1.43154	14	112	PLOD1, P4HA1, AKR1A1, CHST12, GLRX, DDIT4, CHPF, GALK1, CYB5A, HDLBP, SPAG4, B4GALT1, CXCR4, CHPF2, CITED2, GMPPB, KDELR3, SLC16A3, ERO1A, ME2, GALE, GMPPA, ISG20, HAX1, BPNT1, FUT8, ENO2, GNPDA1, GALK2, GFPT1	http://www.gsea-msigdb.org/gsea/msigdb/cards/HALLMARK_GLYCOLYSIS
HALLMARK_REACTIVE_OXYGEN_SPECIES_PATHWAY	0.0167576	0.0930978	-0.576824	-1.55464	42	36	PRDX4, PRDX1, GLRX, MBP, MSRA, EGLN2, SELENOS, ATOX1	http://www.gsea-msigdb.org/gsea/msigdb/cards/HALLMARK_REACTIVE_OXYGEN_SPECIES_PATHWAY
HALLMARK_P53_PATHWAY	0.888825	0.966114	0.286716	0.794917	7682	130	HRAS, ATF3, CDKN1A, RAP2B, CASP1, FAM162A, STOM, CCND3, NDRG1, MKNK2, TM7SF3, DDIT3, ZFP36L1, PCNA, GADD45A, DDB2, BTG2, HSPA4L, TOB1, IER5, MAPKAPK3, F2R, RETSAT, RPS27L, TRIAP1, RPL36, BTG1, WWP1, PVT1, TP53, EPHX1, TRIB3, TGFB1, AEN, ZMAT3, VDR, XPC, PPP1R15A, BLCAP, TAP1, SERTAD3, S100A10, CCNG1	http://www.gsea-msigdb.org/gsea/msigdb/cards/HALLMARK_P53_PATHWAY
HALLMARK_UV_RESPONSE_UP	0.0403908	0.155349	0.490193	1.3263	338	104	ATF3, DNAJA1, LYN, POLE3, RHOB, NR4A1, AGO2, FKBP4, AMD1, DNAJB1, CCND3, ALDOA, SULT1A1, CREG1, GRINA, CEBPG, GGH, MARK2, PDLIM3, IL6ST, IRF1, FOSB, CYB5R1, BTG2, CCNE1, DDX21, SIGMAR1, GLS, HNRNPU, PPT1, HLA-F	http://www.gsea-msigdb.org/gsea/msigdb/cards/HALLMARK_UV_RESPONSE_UP
HALLMARK_UV_RESPONSE_DN	0.627064	0.765838	0.351931	0.921011	5050	77	KIT, TJP1, LTBP1, NR1D2, RND3, NR3C1, RUNX1, ADGRL2, BHLHE40, MAGI2, LDLR, NIPBL, RASA2, GRK5, ARHGEF9	http://www.gsea-msigdb.org/gsea/msigdb/cards/HALLMARK_UV_RESPONSE_DN
HALLMARK_ANGIOGENESIS	0.236425	0.50604	0.71788	1.19352	1536	6	ITGAV, CCND2	http://www.gsea-msigdb.org/gsea/msigdb/cards/HALLMARK_ANGIOGENESIS
HALLMARK_HEME_METABOLISM	0.835515	0.92835	0.298787	0.826911	7212	128	CAST, SLC6A9, CCND3, GMPS, CLIC2, RAD23A, SLC30A1, MGST3, NR3C1, ABCB6, HDGF, UCP2, KDM7A, RBM5, ARHGEF12, KHNYN, MARK3, SIDT2, BTG2, ATG4A, DAAM1, HTATIP2, YPEL5, TFDP2, CLCN3, EPB41, RNF123, SMOX, DCAF10	http://www.gsea-msigdb.org/gsea/msigdb/cards/HALLMARK_HEME_METABOLISM
HALLMARK_COAGULATION	0.503479	0.67645	0.415016	0.97901	3762	37	C2, ANXA1, LTA4H, CAPN2, DUSP6, CSRP1, SH2B2, RAC1	http://www.gsea-msigdb.org/gsea/msigdb/cards/HALLMARK_COAGULATION
HALLMARK_IL2_STAT5_SIGNALING	0.44624	0.67645	-0.309128	-0.996552	717	104	SOCS1, CD81, P4HA1, DCPS, XBP1, ITGA6, PLIN2, CASP3, MYO1C, CDC42SE2, PIM1, FLT3LG, CD79B, EEF1AKMT1	http://www.gsea-msigdb.org/gsea/msigdb/cards/HALLMARK_IL2_STAT5_SIGNALING
HALLMARK_BILE_ACID_METABOLISM	0.825937	0.92835	0.326976	0.786503	6215	42	ABCA1, RBP1, ISOC1, NUDT12, HACL1, IDI1, EPHX2, SOD1, BMP6, PXMP2, BCAR3, RETSAT	http://www.gsea-msigdb.org/gsea/msigdb/cards/HALLMARK_BILE_ACID_METABOLISM
HALLMARK_PEROXISOME	0.599338	0.765838	0.365623	0.929578	4708	61	HRAS, VPS4B, YWHAH, ISOC1, UGT2B17, CADM1, IDI1, EPHX2, SOD1	http://www.gsea-msigdb.org/gsea/msigdb/cards/HALLMARK_PEROXISOME
HALLMARK_ALLOGRAFT_REJECTION	0.118536	0.311936	-0.37045	-1.18402	203	96	SOCS1, IFNAR2, ITGB2, HIF1A, NCF4, CD79A, CD74, IL16, HLA-DMA, IL2RG, CTSS, IFNGR2, PSMB10	http://www.gsea-msigdb.org/gsea/msigdb/cards/HALLMARK_ALLOGRAFT_REJECTION
HALLMARK_SPERMATOGENESIS	0.340806	0.588443	0.458273	1.08632	2553	38	GMCL1, PRKAR2A, HSPA4L, TOPBP1, STRBP, CLPB, SLC2A5, ARL4A, DBF4, PSMG1, TLE4, BRAF, GSTM3, IP6K1, PEBP1	http://www.gsea-msigdb.org/gsea/msigdb/cards/HALLMARK_SPERMATOGENESIS
HALLMARK_KRAS_SIGNALING_UP	0.242899	0.50604	-0.367294	-1.10208	495	67	TNFAIP3, ITGB2, GLRX, PLAUR, BIRC3, USP12, CXCR4, IL2RG, CTSS, PRDM1, MAP4K1, IKZF1, WDR33, ERO1A, ADAM8, DOCK2	http://www.gsea-msigdb.org/gsea/msigdb/cards/HALLMARK_KRAS_SIGNALING_UP
HALLMARK_KRAS_SIGNALING_DN	0.00554129	0.0692661	0.675566	1.56171	40	33	SELENOP, CAMK1D, VPS50, NR4A2, IFI44L, RSAD2, UGT2B17, MX1, BTG2, SKIL, BMPR1B, SLC16A7	http://www.gsea-msigdb.org/gsea/msigdb/cards/HALLMARK_KRAS_SIGNALING_DN
HALLMARK_PANCREAS_BETA_CELLS	0.947623	0.967622	0.335628	0.591966	6277	8	SRP9, VDR, SRP14	http://www.gsea-msigdb.org/gsea/msigdb/cards/HALLMARK_PANCREAS_BETA_CELLS

## Sheet: MM
pathway	pval	padj	ES	NES	nMoreExtreme	size	leadingEdge	Source
HALLMARK_TNFA_SIGNALING_VIA_NFKB	0.245177	0.446199	-0.329324	-1.07219	304	102	PLAUR, B4GALT1, NFKBIA, TNFAIP3, KLF4, NFKB2, PLPP3, RIPK2, CFLAR, BIRC3, KLF6, EIF1, DUSP1, PLEK, SAT1, SGK1, ZC3H12A, TNIP1, NFKBIE, KLF2, JUN	http://www.gsea-msigdb.org/gsea/msigdb/cards/HALLMARK_TNFA_SIGNALING_VIA_NFKB
HALLMARK_HYPOXIA	0.0198183	0.0823288	-0.407476	-1.32749	23	104	P4HA1, PLAUR, WSB1, NAGK, MT2A, TNFAIP3, BNIP3L, SLC25A1, KDELR3, CXCR4, P4HA2, CDKN1B, HK1, PIM1, KLF6, DDIT4, STBD1, CITED2, HDLBP, DUSP1, ERO1A, TPST2, ENO2	http://www.gsea-msigdb.org/gsea/msigdb/cards/HALLMARK_HYPOXIA
HALLMARK_CHOLESTEROL_HOMEOSTASIS	0.416757	0.649281	-0.345827	-1.00916	770	52	PLAUR, LGALS3, CXCL16, LGMN, STX5, ANXA5, MVD, HSD17B7, FDFT1, ATF5, PDK3, S100A11	http://www.gsea-msigdb.org/gsea/msigdb/cards/HALLMARK_CHOLESTEROL_HOMEOSTASIS
HALLMARK_MITOTIC_SPINDLE	0.539792	0.692041	0.362745	0.973081	4869	127	ARHGAP5, ARHGAP4, PPP4R2, CKAP5, DST, ARHGEF2, CD2AP, ARHGEF12, RASA2, RAPGEF6, NCK1, SAC3D1, CCDC88A, SMC4, RAPGEF5, SMC1A, RICTOR, BCR, LMNB1, RASA1, SPTAN1, NUMA1, PCNT, ARHGAP27, ITSN1, YWHAE, UXT, MID1IP1, PCGF5, TUBGCP5, MAP3K11, SMC3, CNTRL, CDK5RAP2, APC, LRPPRC	http://www.gsea-msigdb.org/gsea/msigdb/cards/HALLMARK_MITOTIC_SPINDLE
HALLMARK_WNT_BETA_CATENIN_SIGNALING	0.0214055	0.0823288	0.700497	1.47395	158	21	HEY2, DKK1, KAT2A, MYC, CUL1, TP53, HDAC2	http://www.gsea-msigdb.org/gsea/msigdb/cards/HALLMARK_WNT_BETA_CATENIN_SIGNALING
HALLMARK_TGF_BETA_SIGNALING	0.249871	0.446199	0.507927	1.16234	1943	35	SMAD1, CDK9, TJP1, TGFB1, HIPK2, BMPR2, PMEPA1, ID2, SLC20A1	http://www.gsea-msigdb.org/gsea/msigdb/cards/HALLMARK_TGF_BETA_SIGNALING
HALLMARK_IL6_JAK_STAT3_SIGNALING	0.00318327	0.0198954	-0.653173	-1.78104	6	36	SOCS1, PTPN1, PTPN2, IL2RG, HAX1, PIM1, CD38	http://www.gsea-msigdb.org/gsea/msigdb/cards/HALLMARK_IL6_JAK_STAT3_SIGNALING
HALLMARK_DNA_REPAIR	0.0636779	0.198994	0.474354	1.26815	570	123	POLR2H, IMPDH2, DUT, NT5C3A, GTF2A2, TYMS, NME1, DDB2, CMPK2, RPA3, GTF2H1, POLR2I, RNMT, NCBP2, COX17, HPRT1, POLR2E, DDB1, AK3, TAF10, SMAD5, SSRP1, SNAPC5, PDE4B, BCAP31, SUPT4H1, SAC3D1, CSTF3, MPC2, GTF2F1, NELFB, SURF1, TAF9, GTF2H5, TP53, APRT, PCNA, REV3L, HCLS1, EIF1B, POLE4, FEN1	http://www.gsea-msigdb.org/gsea/msigdb/cards/HALLMARK_DNA_REPAIR
HALLMARK_G2M_CHECKPOINT	0.00234192	0.019516	0.555943	1.48627	20	123	ILF3, HMGA1, CKS2, SNRPD1, G3BP1, STMN1, MCM3, UBE2S, NOLC1, KPNA2, MAD2L1, HSPA8, MNAT1, SRSF2, BUB3, LIG3, MCM6, SS18, DBF4, MYC, CUL5, XPO1, NCL, MCM2, TGFB1, DTYMK, CUL1, HMGB3, RAD23B, CCND1, UCK2, HNRNPU, DDX39A, SFPQ, PTTG1, SMC4, SMC1A, SRSF10, CHAF1A, NASP, ODC1, RBM14, AMD1, CASP8AP2, SLC38A1, SMC2, CDK4, LMNB1, PML, EWSR1, PDS5B, SYNCRIP, NUMA1, NUP50	http://www.gsea-msigdb.org/gsea/msigdb/cards/HALLMARK_G2M_CHECKPOINT
HALLMARK_APOPTOSIS	0.666933	0.813333	0.347129	0.909472	5840	102	DNAJA1, TNFSF10, HGF, GADD45A, DPYD, ETF1, BAX, SOD1, VDAC2, CDKN1A, IFNGR1, RHOB, IFITM3, CASP1, DAP3, BCAP31, CASP8, CCND1	http://www.gsea-msigdb.org/gsea/msigdb/cards/HALLMARK_APOPTOSIS
HALLMARK_NOTCH_SIGNALING	0.0238624	0.0852228	0.744587	1.47118	171	15	ST3GAL6, KAT2A, WNT5A, CUL1, CCND1, MAML2, PRKCA	http://www.gsea-msigdb.org/gsea/msigdb/cards/HALLMARK_NOTCH_SIGNALING
HALLMARK_ADIPOGENESIS	0.158877	0.364361	0.430679	1.16696	1454	144	COX8A, ABCA1, COX7B, ATP5PO, GADD45A, TKT, UQCR11, SUCLG1, MDH2, ESRRA, MTCH2, BCKDHA, IDH3A, CYC1, SOD1, NDUFA5, RNF11, UBQLN1, IFNGR1, STOM, TALDO1, CHCHD10, NDUFAB1, MIGA2, NDUFS3, FAH, ATP1B3, MRPL15, NDUFB7, SULT1A1, DHCR7, COQ9, UQCRQ, MCCC1, EPHX2, DECR1, UQCRC1, YWHAG, UCK1, IMMT, MAP4K3, UQCR10, CS, ITSN1, ALDOA, ATL2, DDT, SLC5A6, VEGFB, SLC19A1, COX6A1, DGAT1, AK2	http://www.gsea-msigdb.org/gsea/msigdb/cards/HALLMARK_ADIPOGENESIS
HALLMARK_ESTROGEN_RESPONSE_EARLY	0.0421512	0.140504	-0.408791	-1.29366	57	86	CLIC3, B4GALT1, KLF4, XBP1, WFS1, SH3BP5, FCMR, KRT18, MED13L, ELF1, ADD3, AFF1, SLC9A3R1, ITPK1	http://www.gsea-msigdb.org/gsea/msigdb/cards/HALLMARK_ESTROGEN_RESPONSE_EARLY
HALLMARK_ESTROGEN_RESPONSE_LATE	0.474882	0.66215	-0.309422	-0.985586	604	93	CLIC3, LLGL2, KLF4, XBP1, WFS1, MAPK13, PDCD4, JAK1, PTPN6, ADD3, AFF1, SGK1, SLC9A3R1, GALE, ITPK1	http://www.gsea-msigdb.org/gsea/msigdb/cards/HALLMARK_ESTROGEN_RESPONSE_LATE
HALLMARK_ANDROGEN_RESPONSE	0.90191	0.972282	0.299225	0.75864	7649	73	PA2G4, MYL12A, DBI, SELENOP, AZGP1, ELK4, CCND1, ITGAV, MAF, PLPP1, CENPN, BMPR1B, TMEM50A, IQGAP2, PMEPA1, NCOA4, HMGCR, SRP19, RRP12	http://www.gsea-msigdb.org/gsea/msigdb/cards/HALLMARK_ANDROGEN_RESPONSE
HALLMARK_MYOGENESIS	0.726371	0.864727	-0.297379	-0.88399	1244	59	AEBP1, MYO1C, ITGB1, SIRT2, FLII, CHRNB1, COL6A3, GABARAPL2, SORBS3, MYL2, SSPN	http://www.gsea-msigdb.org/gsea/msigdb/cards/HALLMARK_MYOGENESIS
HALLMARK_PROTEIN_SECRETION	0.196221	0.393701	-0.351681	-1.11293	269	86	ARFGAP3, LAMP2, SEC31A, LMAN1, BNIP3, GOSR2, RAB9A, SEC22B, RAB2A, TMED10, KRT18, GBF1, VAMP4, TMED2, SEC24D, YIPF6, RER1, ERGIC3, TPD52, SSPN, COPB2, AP1G1, YKT6	http://www.gsea-msigdb.org/gsea/msigdb/cards/HALLMARK_PROTEIN_SECRETION
HALLMARK_INTERFERON_ALPHA_RESPONSE	0.000821307	0.00821307	0.619886	1.57842	6	76	GMPR, IFI27, IFIT3, IFITM1, PLSCR1, RSAD2, CMPK2, ISG15, IFI44, BST2, MX1, ADAR, PARP14, PARP9, SAMD9L, LAP3, UBE2L6, IFI44L, EIF2AK2, PARP12, CD47, LAMP3, IFITM3, CASP1, LGALS3BP	http://www.gsea-msigdb.org/gsea/msigdb/cards/HALLMARK_INTERFERON_ALPHA_RESPONSE
HALLMARK_INTERFERON_GAMMA_RESPONSE	0.476748	0.66215	0.371419	1.00487	4356	141	IFI27, IFIT3, TNFSF10, IFIT1, PLSCR1, RSAD2, OAS2, ST8SIA4, XAF1, CMPK2, ISG15, IFI44, BST2, PSMA2, MX1, ADAR, PARP14, SAMD9L, LAP3, UBE2L6, IFI44L, CDKN1A, EIF2AK2, PARP12, RAPGEF6, IFITM3, CASP1, OAS3, LGALS3BP	http://www.gsea-msigdb.org/gsea/msigdb/cards/HALLMARK_INTERFERON_GAMMA_RESPONSE
HALLMARK_APICAL_JUNCTION	0.0055325	0.0281955	-0.490749	-1.5252	7	78	ICAM2, CD99, ZYX, B4GALT1, PTPRC, ITGB1, RHOF, SYK, MAPK13, RAC2, VASP, MYL9, MAP4K2, STX4, RSU1, EVL, SORBS3, MVD, CAP1	http://www.gsea-msigdb.org/gsea/msigdb/cards/HALLMARK_APICAL_JUNCTION
HALLMARK_APICAL_SURFACE	0.19685	0.393701	-0.544482	-1.22211	549	15	PLAUR, B4GALT1, IL2RG	http://www.gsea-msigdb.org/gsea/msigdb/cards/HALLMARK_APICAL_SURFACE
HALLMARK_HEDGEHOG_SIGNALING	0.156715	0.364361	0.709748	1.26892	1083	9	HEY2, PML, RASA1, PTCH1	http://www.gsea-msigdb.org/gsea/msigdb/cards/HALLMARK_HEDGEHOG_SIGNALING
HALLMARK_COMPLEMENT	0.00309598	0.0198954	-0.492739	-1.56655	3	92	CTSH, PLAUR, GNG2, APOBEC3G, LGALS3, APOBEC3F, ANG, LAMP2, TNFAIP3, PIM1, LGMN, PIK3CG, CALM1, PLEK, CTSS, LRP1, ANXA5, GRB2, STX4	http://www.gsea-msigdb.org/gsea/msigdb/cards/HALLMARK_COMPLEMENT
HALLMARK_UNFOLDED_PROTEIN_RESPONSE	0.515657	0.692041	0.375038	0.981343	4511	100	EXOSC5, LSM4, HSPA9, EIF4A1, NHP2, IFIT1, NPM1, EXOSC2, NOLC1, RRP9, DDX10, KHSRP, SLC30A5, NOP56, BANF1, SEC11A, RPS14, NOP14, TTC37, EIF4A2	http://www.gsea-msigdb.org/gsea/msigdb/cards/HALLMARK_UNFOLDED_PROTEIN_RESPONSE
HALLMARK_PI3K_AKT_MTOR_SIGNALING	0.441511	0.649281	0.400006	1.01854	3762	76	CFL1, AP2M1, HRAS, PIN1, ECSIT, PRKAR2A, CDKN1A, MKNK2, NCK1, RAC1, AKT1S1, GRK2, GSK3B, MYD88, PIK3R3	http://www.gsea-msigdb.org/gsea/msigdb/cards/HALLMARK_PI3K_AKT_MTOR_SIGNALING
HALLMARK_MTORC1_SIGNALING	0.272904	0.470524	0.400427	1.09311	2525	161	CCT6A, PPIA, HSPA9, GPI, HSPE1, EEF1E1, HSPD1, DHFR, ARPC5L, TMEM97, GTF2H1, GAPDH, ETF1, RRP9, PPA1, MTHFD2L, LDHA, ABCF2, PSMA4, CDKN1A, HPRT1, TOMM40, MCM2, PSMG1, SEC11A, TPI1, SLC37A4, DDX39A, PSME3, PNO1, GSK3B, PIK3R3, CANX, DHCR7, CTSC, CCNG1	http://www.gsea-msigdb.org/gsea/msigdb/cards/HALLMARK_MTORC1_SIGNALING
HALLMARK_E2F_TARGETS	0.000109842	0.00153789	0.631337	1.70395	0	136	PA2G4, ILF3, HMGA1, TUBB, PAICS, CKS2, DUT, NME1, IPO7, RPA3, MCM7, ASF1B, STMN1, RAN, POLD2, DNMT1, MCM3, CDKN2A, CTPS1, UBE2S, NAP1L1, NOLC1, KPNA2, PMS2, MAD2L1, CDKN1A, UBE2T, SRSF2, MCM6, SNRPB, MYC, RNASEH2A, SSRP1, CSE1L, XPO1, DONSON, MCM2, NOP56, PSIP1, RANBP1, HMGB3, HELLS, PRKDC, DDX39A, DCTPP1, PTTG1, TBRG4, SMC4, SMC1A, NASP, TP53, CDK4, LMNB1, PCNA, NUP205, PHF5A, POLE4, PDS5B, CENP…	http://www.gsea-msigdb.org/gsea/msigdb/cards/HALLMARK_E2F_TARGETS
HALLMARK_MYC_TARGETS_V1	0.000106225	0.00153789	0.745551	2.06007	0	189	PA2G4, CCT5, CCT3, PPIA, POLE3, EIF4A1, SSBP1, SNRPD2, VDAC1, NHP2, RPS6, SET, HSPE1, HSP90AB1, IMPDH2, CBX3, C1QBP, FBL, DUT, HSPD1, TYMS, NME1, COX5A, NOP16, SNRPD1, RSL1D1, AIMP2, CCT4, SRSF3, FAM120A, G3BP1, RPL14, HNRNPA2B1, NPM1, MCM7, HNRNPA1, PSMA1, RAN, HDGF, PSMA2, POLD2, RPS3, DDX21, LSM7, CTPS1, ETF1, HNRNPC, EIF3D, NAP1L1, NOLC1, RRP9, RACK1, EIF3J, CLNS1A, NCBP2, KPNA2, HNRNPA3, CYC…	http://www.gsea-msigdb.org/gsea/msigdb/cards/HALLMARK_MYC_TARGETS_V1
HALLMARK_MYC_TARGETS_V2	0.000123031	0.00153789	0.721358	1.74422	0	51	EXOSC5, PA2G4, NDUFAF4, HSPE1, CBX3, HSPD1, NOP16, AIMP2, NOP2, NPM1, TMEM97, NOLC1, TCOF1, RRP9, PRMT3, RCL1, PHB, PPRC1, MYC, PPAN, NOP56, RABEPK, DCTPP1, MRTO4, TBRG4	http://www.gsea-msigdb.org/gsea/msigdb/cards/HALLMARK_MYC_TARGETS_V2
HALLMARK_EPITHELIAL_MESENCHYMAL_TRANSITION	0.539019	0.692041	-0.323126	-0.952113	966	55	PLAUR, GLIPR1, TNFAIP3, ITGB1, EMP3, PLOD1, COL6A3, FLNA, ENO2, CAPG, LRP1, MYL9, SAT1, LGALS1	http://www.gsea-msigdb.org/gsea/msigdb/cards/HALLMARK_EPITHELIAL_MESENCHYMAL_TRANSITION
HALLMARK_INFLAMMATORY_RESPONSE	0.287898	0.47983	-0.348765	-1.06318	451	69	PLAUR, HIF1A, CD82, NFKBIA, EMP3, RIPK2, CD40, TAPBP, P2RX4, KLF6, SELENOS, KCNA3	http://www.gsea-msigdb.org/gsea/msigdb/cards/HALLMARK_INFLAMMATORY_RESPONSE
HALLMARK_XENOBIOTIC_METABOLISM	0.812721	0.923546	-0.278233	-0.872686	1149	82	TMBIM6, PINK1, SLC46A3, MT2A, ETFDH, DDAH2, SLC12A4, SPINT2	http://www.gsea-msigdb.org/gsea/msigdb/cards/HALLMARK_XENOBIOTIC_METABOLISM
HALLMARK_FATTY_ACID_METABOLISM	0.933798	0.972282	-0.252318	-0.828949	1071	110	ACADVL, GLUL, ETFDH, BLVRA, OSTC, ACSS1, ECHS1, CRYZ, LTC4S, ENO2, LGALS1, ACAA2, MCEE, ACSL5, HSD17B7, ACADS	http://www.gsea-msigdb.org/gsea/msigdb/cards/HALLMARK_FATTY_ACID_METABOLISM
HALLMARK_OXIDATIVE_PHOSPHORYLATION	0.000105764	0.00153789	0.64833	1.79575	0	196	ATP5F1D, TIMM13, NDUFA2, HSPA9, NDUFA8, GPI, NDUFB6, VDAC1, ATP5PD, COX7C, LDHB, COX8A, NDUFV1, SLC25A5, TIMM8B, NDUFA4, MRPL11, COX5A, ATP5MF, COX7B, MRPS12, ATP5PO, TIMM10, MRPS11, COX6C, NDUFS7, NDUFA7, UQCR11, ATP6V1F, NDUFB5, TOMM22, SUCLG1, NDUFB2, MDH2, NDUFS6, CYCS, COX6B1, NDUFB3, BAX, BCKDHA, IDH3A, COX5B, MRPL34, CYC1, LDHA, ATP5F1E, UQCRFS1, VDAC2, MRPS30, NDUFB1, NDUFA5, COX17, MTRR,…	http://www.gsea-msigdb.org/gsea/msigdb/cards/HALLMARK_OXIDATIVE_PHOSPHORYLATION
HALLMARK_GLYCOLYSIS	0.160319	0.364361	-0.340465	-1.11951	180	112	GMPPB, P4HA1, AKR1A1, CHPF, B4GALT1, SLC16A3, ANG, GMPPA, PYGB, KDELR3, PLOD1, CXCR4, P4HA2, HAX1, GFPT1, DDIT4, CITED2, HDLBP, ERO1A, ENO2, CHST12, SPAG4, CLDN3, MERTK, GALE, BIK, B4GALT7, COPB2	http://www.gsea-msigdb.org/gsea/msigdb/cards/HALLMARK_GLYCOLYSIS
HALLMARK_REACTIVE_OXYGEN_SPECIES_PATHWAY	0.436107	0.649281	-0.365964	-0.997892	958	36	MBP, MSRA, EGLN2, SELENOS, PRDX4	http://www.gsea-msigdb.org/gsea/msigdb/cards/HALLMARK_REACTIVE_OXYGEN_SPECIES_PATHWAY
HALLMARK_P53_PATHWAY	0.607735	0.759669	0.351216	0.943685	5499	130	PVT1, AEN, FAM162A, LDHB, HRAS, RPL36, DDB2, GADD45A, RPS27L, CDKN2A, BAX, RACK1, EI24, HSPA4L, RPL18, CDKN1A, MKNK2, HINT1, TRIAP1, STOM, CASP1, ZMAT3, MAPKAPK3, RPS12, TM7SF3, TGFB1	http://www.gsea-msigdb.org/gsea/msigdb/cards/HALLMARK_P53_PATHWAY
HALLMARK_UV_RESPONSE_UP	0.206234	0.396603	0.437561	1.14927	1812	104	DNAJA1, SIGMAR1, POLE3, POLR2H, ATP6V1F, DDX21, GGH, FKBP4, MARK2, RHOB, NR4A1, APOM, BSG, PDLIM3, HNRNPU, PPAT, DNAJB1, PSMC3, SULT1A1, AMD1, GRINA, AP2S1, BTG3, GLS, TAP1, CDC34, FEN1, STIP1, ATF3, CCNE1, IRF1	http://www.gsea-msigdb.org/gsea/msigdb/cards/HALLMARK_UV_RESPONSE_UP
HALLMARK_UV_RESPONSE_DN	0.952837	0.972282	-0.254673	-0.789774	1393	77	KCNMA1, PLPP3, MRPS31, CDKN1B, CELF2, SPOP, CITED2, DUSP1, ADD3, MGMT, NEK7, PEX14	http://www.gsea-msigdb.org/gsea/msigdb/cards/HALLMARK_UV_RESPONSE_DN
HALLMARK_ANGIOGENESIS	0.935036	0.972282	0.370878	0.608441	6260	6	ITGAV	http://www.gsea-msigdb.org/gsea/msigdb/cards/HALLMARK_ANGIOGENESIS
HALLMARK_HEME_METABOLISM	0.758014	0.881412	-0.274135	-0.912078	732	128	SEC14L1, LAMP2, EIF2AK1, BNIP3L, EPOR, ACP5, BLVRA, P4HA2, TCEA1, ARL2BP, OPTN, SDCBP, TENT5C, PPOX, NEK7, MKRN1, KHNYN, CA1, NARF, CDR2, FBXO34, PSMD9, CIR1, ADD1, CAT, MAP2K3, UROD, DCAF11	http://www.gsea-msigdb.org/gsea/msigdb/cards/HALLMARK_HEME_METABOLISM
HALLMARK_COAGULATION	0.0182732	0.0823288	-0.559969	-1.5367	39	37	CTSH, RAPGEF3, ANG, LAMP2, ISCU, SIRT2, LGMN, PLEK, LRP1, WDR1, PECAM1, TIMP1, ARF4	http://www.gsea-msigdb.org/gsea/msigdb/cards/HALLMARK_COAGULATION
HALLMARK_IL2_STAT5_SIGNALING	0.181668	0.393701	-0.338352	-1.1023	219	104	SOCS1, CD81, P4HA1, TNFRSF4, TNFRSF18, MYO1C, XBP1, CDC42SE2, ITGAE, P2RX4, PIM1, DCPS, EEF1AKMT1, KLF6, GLIPR2, CAPG, FLT3LG	http://www.gsea-msigdb.org/gsea/msigdb/cards/HALLMARK_IL2_STAT5_SIGNALING
HALLMARK_BILE_ACID_METABOLISM	0.851954	0.946615	0.322958	0.762158	6801	42	ABCA1, BMP6, HACL1, SOD1, PEX16, PFKM, NUDT12, PXMP2, EPHX2	http://www.gsea-msigdb.org/gsea/msigdb/cards/HALLMARK_BILE_ACID_METABOLISM
HALLMARK_PEROXISOME	0.987322	0.987322	0.255637	0.633252	8176	61	HRAS, CTPS1, SOD1, CNBP, VPS4B, YWHAH, EPHX2, CLN6	http://www.gsea-msigdb.org/gsea/msigdb/cards/HALLMARK_PEROXISOME
HALLMARK_ALLOGRAFT_REJECTION	0.148936	0.364361	-0.353881	-1.13658	188	96	SOCS1, HLA-DMA, ITGB2, HIF1A, PTPRC, CD79A, IL2RG, CD74, RIPK2, NCF4, CD40, IL16, TAPBP	http://www.gsea-msigdb.org/gsea/msigdb/cards/HALLMARK_ALLOGRAFT_REJECTION
HALLMARK_SPERMATOGENESIS	0.129419	0.359498	0.546876	1.26866	1013	38	CLPB, HSPA4L, PRKAR2A, TOPBP1, GMCL1, STRBP, TALDO1, DBF4, PSMG1, LPIN1	http://www.gsea-msigdb.org/gsea/msigdb/cards/HALLMARK_SPERMATOGENESIS
HALLMARK_KRAS_SIGNALING_UP	0.0056391	0.0281955	-0.539504	-1.63407	8	67	ITGB2, PLAUR, LCP1, IL2RG, ADAM8, TNFAIP3, KLF4, IKZF1, CXCR4, USP12, BIRC3, ERO1A, CTSS, MAP7, WDR33, LAT2, DOCK2	http://www.gsea-msigdb.org/gsea/msigdb/cards/HALLMARK_KRAS_SIGNALING_UP
HALLMARK_KRAS_SIGNALING_DN	0.113924	0.335071	0.57096	1.2937	881	33	RSAD2, MX1, IFI44L, SELENOP, CAMK1D, NR4A2, CCDC106, MSH5, VPS50, SLC16A7, BMPR1B, IDUA	http://www.gsea-msigdb.org/gsea/msigdb/cards/HALLMARK_KRAS_SIGNALING_DN
HALLMARK_PANCREAS_BETA_CELLS	0.317358	0.511868	0.653114	1.13832	2171	8	SRP9, SRP14, SEC11A	http://www.gsea-msigdb.org/gsea/msigdb/cards/HALLMARK_PANCREAS_BETA_CELLS

## Sheet: Header Desc
The header information for the GSEA analysis
pathway	Gene set name
pval	P value
padj	Adjsuted P value
ES	Enrichment score
NES	Normalized enrichment score
nMoreExtreme	A number of times a random gene set had a more extreme enrichment score value
size	Size of the Gene set
leadingEdge	Genes that participated on the leading edge analysis
Source	Source link for the Gene set
