# Supplementary material for: Immunophenotypic changes in the tumor and tumor microenvironment during progression to multiple myeloma
Source: PLoS Genet. 2025 Oct 7;21(10):e1011848. doi: 10.1371/journal.pgen.1011848 (PMC12558612; doi:10.1371/journal.pgen.1011848)
Supplement: S2 File — Description: The expression profile of diseased plasma cells was contrasted with healthy (non-diseased) plasma cells, using muscat. (XLSX) [file pgen.1011848.s015.xlsx]

## Sheet: Diseased vs Non-diseased
gene	cluster_id	logFC	logCPM	F	p_val	p_adj	contrast	ENSG ID
HLA-DQB1	Plasma Cells	-3.31565	4.62859	115.005	1.51142e-18	1.019e-14	diseased_vs_non_diseased	ENSG00000179344
HCST	Plasma Cells	-2.78088	5.49659	110.649	3.91406e-18	1.31943e-14	diseased_vs_non_diseased	ENSG00000126264
ATP5F1D	Plasma Cells	1.31205	9.47841	95.4849	1.88706e-16	4.24086e-13	diseased_vs_non_diseased	ENSG00000099624
CDKN1A	Plasma Cells	1.99473	8.46279	87.1	1.83211e-15	3.08802e-12	diseased_vs_non_diseased	ENSG00000124762
RPS19	Plasma Cells	1.55471	12.7154	82.4852	6.68642e-15	9.01596e-12	diseased_vs_non_diseased	ENSG00000105372
MICOS13	Plasma Cells	1.23819	7.91383	81.536	8.76156e-15	9.84507e-12	diseased_vs_non_diseased	ENSG00000174917
GADD45GIP1	Plasma Cells	1.13675	7.87059	80.0916	1.32558e-14	1.27672e-11	diseased_vs_non_diseased	ENSG00000179271
RPL35	Plasma Cells	1.34552	11.2716	79.1039	1.76276e-14	1.48556e-11	diseased_vs_non_diseased	ENSG00000136942
GADD45A	Plasma Cells	2.6154	7.09628	77.3139	2.9668e-14	2.22246e-11	diseased_vs_non_diseased	ENSG00000116717
MLLT3	Plasma Cells	1.79217	6.73302	76.9089	3.34006e-14	2.25187e-11	diseased_vs_non_diseased	ENSG00000171843
TOMM7	Plasma Cells	1.1329	9.56381	75.4445	5.13858e-14	3.14948e-11	diseased_vs_non_diseased	ENSG00000196683
SRA1	Plasma Cells	1.18922	6.90608	75.0373	5.79616e-14	3.25647e-11	diseased_vs_non_diseased	ENSG00000213523
EIF3K	Plasma Cells	1.21192	9.40628	73.5693	8.96816e-14	4.65102e-11	diseased_vs_non_diseased	ENSG00000178982
CHCHD10	Plasma Cells	1.12639	9.19115	73.2736	9.79675e-14	4.71783e-11	diseased_vs_non_diseased	ENSG00000250479
POLR2L	Plasma Cells	1.05122	8.84359	72.4428	1.25677e-13	5.64877e-11	diseased_vs_non_diseased	ENSG00000177700
AIG1	Plasma Cells	1.29343	7.32761	72.1737	1.3627e-13	5.74209e-11	diseased_vs_non_diseased	ENSG00000146416
UQCR11	Plasma Cells	1.08527	9.28122	71.2246	1.81473e-13	7.19702e-11	diseased_vs_non_diseased	ENSG00000127540
NDUFS7	Plasma Cells	1.00922	7.60293	70.4219	2.3151e-13	8.67135e-11	diseased_vs_non_diseased	ENSG00000115286
RPS17	Plasma Cells	1.41162	9.69049	69.076	3.49154e-13	1.23895e-10	diseased_vs_non_diseased	ENSG00000182774
HLA-DQA1	Plasma Cells	-3.178	3.94658	68.9359	4.32128e-13	1.4567e-10	diseased_vs_non_diseased	ENSG00000196735
HLA-DPA1	Plasma Cells	-2.61136	6.06419	68.0269	4.82067e-13	1.54766e-10	diseased_vs_non_diseased	ENSG00000231389
NDUFA3	Plasma Cells	1.00443	9.14264	67.7706	5.21753e-13	1.59894e-10	diseased_vs_non_diseased	ENSG00000170906
ARPC5L	Plasma Cells	1.2723	8.03387	67.0696	6.48189e-13	1.90004e-10	diseased_vs_non_diseased	ENSG00000136950
HIGD2A	Plasma Cells	1.4215	8.7379	66.585	7.53504e-13	2.11672e-10	diseased_vs_non_diseased	ENSG00000146066
TUBB	Plasma Cells	1.18096	7.62089	66.0192	8.9878e-13	2.42383e-10	diseased_vs_non_diseased	ENSG00000196230
EID1	Plasma Cells	1.07283	8.19329	65.7779	9.69164e-13	2.51312e-10	diseased_vs_non_diseased	ENSG00000255302
C11orf1	Plasma Cells	1.39247	6.72051	65.5941	1.0265e-12	2.5632e-10	diseased_vs_non_diseased	ENSG00000137720
COX7C	Plasma Cells	1.13573	9.81133	65.2219	1.15345e-12	2.59219e-10	diseased_vs_non_diseased	ENSG00000127184
FAM162A	Plasma Cells	1.26972	6.91449	65.2939	1.1277e-12	2.59219e-10	diseased_vs_non_diseased	ENSG00000114023
RPS11	Plasma Cells	1.14591	10.3354	65.3538	1.10672e-12	2.59219e-10	diseased_vs_non_diseased	ENSG00000142534
DPP7	Plasma Cells	0.969586	8.99782	62.846	2.4435e-12	4.84532e-10	diseased_vs_non_diseased	ENSG00000176978
EIF3G	Plasma Cells	1.0962	8.42865	62.9329	2.37689e-12	4.84532e-10	diseased_vs_non_diseased	ENSG00000130811
RPS16	Plasma Cells	1.20253	11.3992	62.8483	2.44175e-12	4.84532e-10	diseased_vs_non_diseased	ENSG00000105193
RPS27L	Plasma Cells	0.996297	9.17967	62.947	2.36624e-12	4.84532e-10	diseased_vs_non_diseased	ENSG00000185088
C19orf53	Plasma Cells	1.16423	8.47949	62.0806	3.11932e-12	6.0087e-10	diseased_vs_non_diseased	ENSG00000104979
TXN	Plasma Cells	1.25256	9.00699	61.5375	3.71206e-12	6.95186e-10	diseased_vs_non_diseased	ENSG00000136810
RBFOX2	Plasma Cells	1.88479	5.18709	61.4577	3.99324e-12	7.08485e-10	diseased_vs_non_diseased	ENSG00000100320
TRIR	Plasma Cells	1.02908	8.43987	61.3854	3.89781e-12	7.08485e-10	diseased_vs_non_diseased	ENSG00000123144
NDUFA11	Plasma Cells	0.957644	9.00076	60.7925	4.7169e-12	8.15419e-10	diseased_vs_non_diseased	ENSG00000174886
MRPL17	Plasma Cells	1.21908	6.246	60.5297	5.13428e-12	8.65383e-10	diseased_vs_non_diseased	ENSG00000158042
ALKBH7	Plasma Cells	1.08533	8.46274	60.1427	5.81854e-12	9.56795e-10	diseased_vs_non_diseased	ENSG00000125652
CD47	Plasma Cells	1.02165	7.39439	59.4164	7.36445e-12	1.18217e-09	diseased_vs_non_diseased	ENSG00000196776
REX1BD	Plasma Cells	1.04941	8.38365	59.1155	8.12221e-12	1.25499e-09	diseased_vs_non_diseased	ENSG00000006015
RPL24	Plasma Cells	1.29686	11.3406	59.0898	8.19041e-12	1.25499e-09	diseased_vs_non_diseased	ENSG00000114391
EMC7	Plasma Cells	1.05314	7.71531	58.6844	9.34849e-12	1.40061e-09	diseased_vs_non_diseased	ENSG00000134153
ATP5PD	Plasma Cells	1.02355	7.8619	58.3675	1.03692e-11	1.48743e-09	diseased_vs_non_diseased	ENSG00000167863
NPM1	Plasma Cells	1.292	9.47031	58.4169	1.02029e-11	1.48743e-09	diseased_vs_non_diseased	ENSG00000181163
DANCR	Plasma Cells	1.09664	8.52402	58.1451	1.11528e-11	1.5665e-09	diseased_vs_non_diseased	ENSG00000226950
RPLP2	Plasma Cells	1.30544	12.0897	57.8431	1.23144e-11	1.66047e-09	diseased_vs_non_diseased	ENSG00000177600
SNHG8	Plasma Cells	1.12218	7.93571	57.8645	1.22281e-11	1.66047e-09	diseased_vs_non_diseased	ENSG00000269893
IGF1	Plasma Cells	1.21425	7.27865	57.6989	1.29119e-11	1.7069e-09	diseased_vs_non_diseased	ENSG00000017427
COX8A	Plasma Cells	0.978421	8.56383	57.3631	1.44203e-11	1.80041e-09	diseased_vs_non_diseased	ENSG00000176340
RPS6	Plasma Cells	1.22226	11.7645	57.4627	1.39552e-11	1.80041e-09	diseased_vs_non_diseased	ENSG00000137154
UBA52	Plasma Cells	1.20798	10.7786	57.3926	1.42811e-11	1.80041e-09	diseased_vs_non_diseased	ENSG00000221983
DNAJC1	Plasma Cells	1.00349	9.21572	57.2012	1.52112e-11	1.86461e-09	diseased_vs_non_diseased	ENSG00000136770
ANP32B	Plasma Cells	1.04097	7.99243	56.7258	1.7797e-11	2.14263e-09	diseased_vs_non_diseased	ENSG00000136938
EMC4	Plasma Cells	0.941941	7.91463	56.5202	1.90504e-11	2.17692e-09	diseased_vs_non_diseased	ENSG00000128463
RPS15	Plasma Cells	1.27348	12.281	56.5697	1.87404e-11	2.17692e-09	diseased_vs_non_diseased	ENSG00000115268
RPS28	Plasma Cells	1.30031	12.8039	56.5681	1.87502e-11	2.17692e-09	diseased_vs_non_diseased	ENSG00000233927
RPL32	Plasma Cells	1.24907	12.4961	56.1982	2.11963e-11	2.38176e-09	diseased_vs_non_diseased	ENSG00000144713
MRPL54	Plasma Cells	1.02301	7.45182	55.8386	2.38871e-11	2.64011e-09	diseased_vs_non_diseased	ENSG00000183617
GPX4	Plasma Cells	0.966736	8.60184	55.2999	2.85843e-11	3.10831e-09	diseased_vs_non_diseased	ENSG00000167468
HNRNPA1	Plasma Cells	1.02162	9.46479	55.0852	3.07093e-11	3.28638e-09	diseased_vs_non_diseased	ENSG00000135486
CALM2	Plasma Cells	1.0384	8.07226	55.0358	3.12209e-11	3.28893e-09	diseased_vs_non_diseased	ENSG00000143933
HINT1	Plasma Cells	1.20066	9.84534	54.6865	3.50948e-11	3.58499e-09	diseased_vs_non_diseased	ENSG00000169567
RPL27A	Plasma Cells	1.13753	9.59917	54.6978	3.49623e-11	3.58499e-09	diseased_vs_non_diseased	ENSG00000166441
C9orf16	Plasma Cells	1.06188	8.05618	54.3005	3.9948e-11	4.01984e-09	diseased_vs_non_diseased	ENSG00000171159
CNIH1	Plasma Cells	1.11592	6.7727	54.2307	4.0896e-11	4.05472e-09	diseased_vs_non_diseased	ENSG00000100528
HLA-DRB1	Plasma Cells	-2.79425	5.94731	54.0942	4.28182e-11	4.124e-09	diseased_vs_non_diseased	ENSG00000196126
RPL31	Plasma Cells	1.05222	9.78945	54.126	4.23623e-11	4.124e-09	diseased_vs_non_diseased	ENSG00000071082
RPL7A	Plasma Cells	1.25389	12.5043	53.7633	4.78667e-11	4.54532e-09	diseased_vs_non_diseased	ENSG00000148303
BTD	Plasma Cells	1.34339	5.90661	53.55	5.14391e-11	4.8167e-09	diseased_vs_non_diseased	ENSG00000169814
RPL13A	Plasma Cells	1.15273	10.8048	53.4539	5.31367e-11	4.9075e-09	diseased_vs_non_diseased	ENSG00000142541
RPL14	Plasma Cells	1.19641	11.6391	53.2935	5.60978e-11	5.11096e-09	diseased_vs_non_diseased	ENSG00000188846
GMPR	Plasma Cells	2.02949	4.91576	53.5596	5.76841e-11	5.18542e-09	diseased_vs_non_diseased	ENSG00000137198
COX5A	Plasma Cells	1.04416	9.36358	53.1497	5.88958e-11	5.22232e-09	diseased_vs_non_diseased	ENSG00000178741
RPS13	Plasma Cells	1.15292	12.0056	53.1124	5.96439e-11	5.22232e-09	diseased_vs_non_diseased	ENSG00000110700
QTRT1	Plasma Cells	1.01803	7.29348	52.8821	6.44844e-11	5.57377e-09	diseased_vs_non_diseased	ENSG00000213339
CCDC85B	Plasma Cells	1.2602	7.94223	52.831	6.56123e-11	5.58259e-09	diseased_vs_non_diseased	ENSG00000175602
RPL18	Plasma Cells	1.15645	12.3567	52.7663	6.70706e-11	5.58259e-09	diseased_vs_non_diseased	ENSG00000063177
TEX264	Plasma Cells	0.858748	6.92373	52.7693	6.70019e-11	5.58259e-09	diseased_vs_non_diseased	ENSG00000164081
EEF1G	Plasma Cells	1.08247	10.6722	52.3855	7.63375e-11	6.27643e-09	diseased_vs_non_diseased	ENSG00000254772
FAM174C	Plasma Cells	1.06189	7.65023	52.1477	8.27753e-11	6.72375e-09	diseased_vs_non_diseased	ENSG00000228300
RPL4	Plasma Cells	1.14822	10.5633	52.0464	8.56855e-11	6.79637e-09	diseased_vs_non_diseased	ENSG00000174444
SMIM4	Plasma Cells	1.30203	6.00206	52.0769	8.4799e-11	6.79637e-09	diseased_vs_non_diseased	ENSG00000168273
HSP90AB1	Plasma Cells	0.852569	9.05784	51.9475	8.86257e-11	6.94784e-09	diseased_vs_non_diseased	ENSG00000096384
RPL18A	Plasma Cells	1.19382	12.3648	51.7822	9.37719e-11	7.26678e-09	diseased_vs_non_diseased	ENSG00000105640
EVI2A	Plasma Cells	1.33177	6.09979	51.7058	9.62548e-11	7.37443e-09	diseased_vs_non_diseased	ENSG00000126860
RPS3	Plasma Cells	1.15522	12.1261	51.5751	1.00655e-10	7.62488e-09	diseased_vs_non_diseased	ENSG00000149273
CD53	Plasma Cells	0.910657	8.17906	51.3668	1.08094e-10	8.09742e-09	diseased_vs_non_diseased	ENSG00000143119
RPL27	Plasma Cells	0.975655	9.97261	51.2075	1.14161e-10	8.45795e-09	diseased_vs_non_diseased	ENSG00000131469
IDUA	Plasma Cells	1.20917	6.60066	50.902	1.26786e-10	9.29124e-09	diseased_vs_non_diseased	ENSG00000127415
NDUFA7	Plasma Cells	0.933053	7.84778	50.5684	1.4221e-10	1.03095e-08	diseased_vs_non_diseased	ENSG00000267855
RACK1	Plasma Cells	1.13778	11.2594	50.5087	1.45164e-10	1.04117e-08	diseased_vs_non_diseased	ENSG00000204628
HIST1H1C	Plasma Cells	2.10029	7.90185	50.0924	1.67591e-10	1.17698e-08	diseased_vs_non_diseased	ENSG00000187837
RPL36	Plasma Cells	1.26578	11.7864	50.1002	1.67143e-10	1.17698e-08	diseased_vs_non_diseased	ENSG00000130255
RPL37	Plasma Cells	1.17932	12.1749	50.0152	1.72128e-10	1.19638e-08	diseased_vs_non_diseased	ENSG00000145592
CD81	Plasma Cells	-2.97696	2.91615	50.2563	1.82867e-10	1.24534e-08	diseased_vs_non_diseased	ENSG00000110651
NDUFA4	Plasma Cells	0.906483	9.13331	49.8429	1.82699e-10	1.24534e-08	diseased_vs_non_diseased	ENSG00000189043
RPL29	Plasma Cells	1.26456	12.1288	49.7599	1.88024e-10	1.26615e-08	diseased_vs_non_diseased	ENSG00000162244
TOMM5	Plasma Cells	1.04349	8.0154	49.7346	1.89679e-10	1.26615e-08	diseased_vs_non_diseased	ENSG00000175768
BRK1	Plasma Cells	0.91792	7.78058	49.7049	1.91641e-10	1.26671e-08	diseased_vs_non_diseased	ENSG00000254999
IPO7	Plasma Cells	1.24679	5.79837	49.2593	2.23691e-10	1.45581e-08	diseased_vs_non_diseased	ENSG00000205339
NDUFA2	Plasma Cells	0.895773	7.79466	49.248	2.24569e-10	1.45581e-08	diseased_vs_non_diseased	ENSG00000131495
NME2	Plasma Cells	0.966624	10.1295	49.1787	2.30048e-10	1.47713e-08	diseased_vs_non_diseased	ENSG00000243678
BTF3	Plasma Cells	0.937869	9.63962	49.0519	2.4042e-10	1.52916e-08	diseased_vs_non_diseased	ENSG00000145741
ALG8	Plasma Cells	1.17539	5.97397	48.8677	2.56353e-10	1.60348e-08	diseased_vs_non_diseased	ENSG00000159063
NDUFB7	Plasma Cells	0.818017	8.20789	48.8412	2.58733e-10	1.60348e-08	diseased_vs_non_diseased	ENSG00000099795
SPCS2	Plasma Cells	0.802936	10.3219	48.8356	2.59239e-10	1.60348e-08	diseased_vs_non_diseased	ENSG00000118363
RPS14	Plasma Cells	1.20869	12.7171	48.77	2.65231e-10	1.62562e-08	diseased_vs_non_diseased	ENSG00000164587
TJP1	Plasma Cells	2.24384	5.48396	48.692	2.8183e-10	1.7118e-08	diseased_vs_non_diseased	ENSG00000104067
SCAMP5	Plasma Cells	1.44061	6.96311	48.4575	2.958e-10	1.78061e-08	diseased_vs_non_diseased	ENSG00000198794
CD27	Plasma Cells	-1.72483	8.22877	48.3978	3.02037e-10	1.80207e-08	diseased_vs_non_diseased	ENSG00000139193
AL162253.2	Plasma Cells	1.57077	5.67635	48.3307	3.09208e-10	1.82867e-08	diseased_vs_non_diseased	ENSG00000286162
RPLP1	Plasma Cells	1.20228	14.2667	48.2188	3.21555e-10	1.88515e-08	diseased_vs_non_diseased	ENSG00000137818
CD200	Plasma Cells	2.26616	5.68308	48.2495	3.2881e-10	1.89882e-08	diseased_vs_non_diseased	ENSG00000091972
CHID1	Plasma Cells	0.986434	8.0001	48.149	3.29519e-10	1.89882e-08	diseased_vs_non_diseased	ENSG00000177830
HEY2	Plasma Cells	1.94687	5.06531	48.1804	3.36841e-10	1.92456e-08	diseased_vs_non_diseased	ENSG00000135547
KIT	Plasma Cells	3.1654	4.83655	48.0139	3.69094e-10	2.09112e-08	diseased_vs_non_diseased	ENSG00000157404
RPS23	Plasma Cells	1.19766	12.2799	47.7864	3.7419e-10	2.10233e-08	diseased_vs_non_diseased	ENSG00000186468
ATP6V0E1	Plasma Cells	0.956291	8.83086	47.6626	3.90822e-10	2.17762e-08	diseased_vs_non_diseased	ENSG00000113732
RSL24D1	Plasma Cells	1.06845	7.79734	47.5279	4.09772e-10	2.26449e-08	diseased_vs_non_diseased	ENSG00000137876
COA4	Plasma Cells	1.13734	6.39017	47.2217	4.56413e-10	2.50174e-08	diseased_vs_non_diseased	ENSG00000181924
CLNS1A	Plasma Cells	1.0221	6.68416	46.8306	5.23984e-10	2.83276e-08	diseased_vs_non_diseased	ENSG00000074201
POU2F2	Plasma Cells	1.06656	7.50585	46.824	5.25208e-10	2.83276e-08	diseased_vs_non_diseased	ENSG00000028277
VDAC2	Plasma Cells	0.848873	7.60647	46.7896	5.31627e-10	2.84463e-08	diseased_vs_non_diseased	ENSG00000165637
RPS25	Plasma Cells	1.08608	11.4227	46.7343	5.42129e-10	2.87798e-08	diseased_vs_non_diseased	ENSG00000118181
MRPS24	Plasma Cells	1.03636	8.69288	46.6476	5.59004e-10	2.94438e-08	diseased_vs_non_diseased	ENSG00000062582
RPL38	Plasma Cells	0.925334	9.81793	46.6124	5.66008e-10	2.95816e-08	diseased_vs_non_diseased	ENSG00000172809
NOP53	Plasma Cells	1.08743	8.89288	46.5725	5.74075e-10	2.97724e-08	diseased_vs_non_diseased	ENSG00000105373
SRP14	Plasma Cells	0.74548	9.10291	46.448	5.99945e-10	3.08766e-08	diseased_vs_non_diseased	ENSG00000140319
CIAO2A	Plasma Cells	0.93214	7.41902	46.2881	6.34939e-10	3.24263e-08	diseased_vs_non_diseased	ENSG00000166797
HLA-DMA	Plasma Cells	-1.76205	5.32603	46.2672	6.39677e-10	3.24263e-08	diseased_vs_non_diseased	ENSG00000204257
LSM4	Plasma Cells	0.964574	6.78634	46.2196	6.50576e-10	3.27327e-08	diseased_vs_non_diseased	ENSG00000130520
DUT	Plasma Cells	0.975129	7.38982	46.1343	6.70572e-10	3.34889e-08	diseased_vs_non_diseased	ENSG00000128951
HIST1H2BK	Plasma Cells	1.56741	6.39627	46.113	6.75672e-10	3.34912e-08	diseased_vs_non_diseased	ENSG00000197903
RTN4	Plasma Cells	1.03429	6.90963	46.0927	6.80553e-10	3.34912e-08	diseased_vs_non_diseased	ENSG00000115310
DCXR	Plasma Cells	0.888811	7.34819	45.9388	7.1883e-10	3.46168e-08	diseased_vs_non_diseased	ENSG00000169738
RAD23A	Plasma Cells	0.82029	7.80207	45.9629	7.12683e-10	3.46168e-08	diseased_vs_non_diseased	ENSG00000179262
TUBB4B	Plasma Cells	0.98438	7.1135	45.9465	7.16858e-10	3.46168e-08	diseased_vs_non_diseased	ENSG00000188229
NR1H2	Plasma Cells	0.915247	6.705	45.8979	7.29348e-10	3.48742e-08	diseased_vs_non_diseased	ENSG00000131408
RBMS1	Plasma Cells	1.43686	5.72447	45.9383	7.41316e-10	3.51597e-08	diseased_vs_non_diseased	ENSG00000153250
RPS27A	Plasma Cells	0.973961	11.9841	45.8282	7.47682e-10	3.51597e-08	diseased_vs_non_diseased	ENSG00000143947
TRMT112	Plasma Cells	0.899652	8.95688	45.8159	7.50963e-10	3.51597e-08	diseased_vs_non_diseased	ENSG00000173113
RPL35A	Plasma Cells	1.10366	11.9476	45.652	7.96101e-10	3.69148e-08	diseased_vs_non_diseased	ENSG00000182899
SIGMAR1	Plasma Cells	1.1852	6.25421	45.6404	7.99401e-10	3.69148e-08	diseased_vs_non_diseased	ENSG00000147955
RPL22	Plasma Cells	0.864865	10.6218	45.6083	8.08573e-10	3.70844e-08	diseased_vs_non_diseased	ENSG00000116251
CHMP2A	Plasma Cells	0.859521	7.30211	45.5275	8.32231e-10	3.7406e-08	diseased_vs_non_diseased	ENSG00000130724
FAM174A	Plasma Cells	1.16713	7.11974	45.531	8.31171e-10	3.7406e-08	diseased_vs_non_diseased	ENSG00000174132
RPP21	Plasma Cells	0.912707	6.58774	45.6462	8.22308e-10	3.7406e-08	diseased_vs_non_diseased	ENSG00000241370
RASSF6	Plasma Cells	1.73309	6.04776	45.4906	8.69093e-10	3.88042e-08	diseased_vs_non_diseased	ENSG00000169435
MTDH	Plasma Cells	0.955982	10.0314	45.2588	9.15999e-10	4.06294e-08	diseased_vs_non_diseased	ENSG00000147649
BSG	Plasma Cells	0.878333	8.46687	45.2367	9.23266e-10	4.0684e-08	diseased_vs_non_diseased	ENSG00000172270
LSR	Plasma Cells	1.18934	6.80323	45.1958	9.36856e-10	4.07502e-08	diseased_vs_non_diseased	ENSG00000105699
RPS10	Plasma Cells	1.19492	7.28737	45.2065	9.33285e-10	4.07502e-08	diseased_vs_non_diseased	ENSG00000124614
SNRPD2	Plasma Cells	0.827861	8.695	45.1318	9.58561e-10	4.1427e-08	diseased_vs_non_diseased	ENSG00000125743
RPSA	Plasma Cells	1.05899	10.6335	45.0294	9.94337e-10	4.26995e-08	diseased_vs_non_diseased	ENSG00000168028
BST2	Plasma Cells	0.886096	8.87184	44.9704	1.01554e-09	4.33338e-08	diseased_vs_non_diseased	ENSG00000130303
DHPS	Plasma Cells	0.921221	6.62463	44.79	1.08335e-09	4.59369e-08	diseased_vs_non_diseased	ENSG00000095059
MRPL34	Plasma Cells	0.944763	7.35744	44.6955	1.12072e-09	4.72242e-08	diseased_vs_non_diseased	ENSG00000130312
RPL23	Plasma Cells	1.02565	8.79944	44.5528	1.17961e-09	4.93969e-08	diseased_vs_non_diseased	ENSG00000125691
EXOSC5	Plasma Cells	1.2484	5.82165	44.5119	1.19708e-09	4.94934e-08	diseased_vs_non_diseased	ENSG00000077348
GAS5	Plasma Cells	1.41127	8.27826	44.496	1.20393e-09	4.94934e-08	diseased_vs_non_diseased	ENSG00000234741
RPL36A	Plasma Cells	1.2555	11.0058	44.5237	1.19202e-09	4.94934e-08	diseased_vs_non_diseased	ENSG00000241343
LINC01480	Plasma Cells	1.87488	7.5736	44.3809	1.25476e-09	5.12704e-08	diseased_vs_non_diseased	ENSG00000270164
EVI2B	Plasma Cells	0.865673	8.48807	44.3549	1.26658e-09	5.14413e-08	diseased_vs_non_diseased	ENSG00000185862
FAU	Plasma Cells	1.00069	11.8934	44.2589	1.31108e-09	5.29301e-08	diseased_vs_non_diseased	ENSG00000149806
EIF4A2	Plasma Cells	0.943916	8.29627	44.1688	1.3543e-09	5.43492e-08	diseased_vs_non_diseased	ENSG00000156976
ATP5MC2	Plasma Cells	0.825036	9.73645	44.1493	1.36384e-09	5.44082e-08	diseased_vs_non_diseased	ENSG00000135390
NDUFS6	Plasma Cells	0.886213	7.68702	43.9603	1.45997e-09	5.79006e-08	diseased_vs_non_diseased	ENSG00000145494
SPG21	Plasma Cells	0.977598	6.64772	43.8962	1.5374e-09	6.06149e-08	diseased_vs_non_diseased	ENSG00000090487
RPS9	Plasma Cells	0.986324	11.0722	43.7944	1.55006e-09	6.07588e-08	diseased_vs_non_diseased	ENSG00000170889
TBCA	Plasma Cells	0.926622	7.96462	43.7251	1.58931e-09	6.1937e-08	diseased_vs_non_diseased	ENSG00000171530
CFL1	Plasma Cells	0.793649	8.92875	43.5924	1.66742e-09	6.46079e-08	diseased_vs_non_diseased	ENSG00000172757
ATP5PO	Plasma Cells	0.915299	8.27657	43.5415	1.69842e-09	6.52359e-08	diseased_vs_non_diseased	ENSG00000241837
MESD	Plasma Cells	0.800836	7.98518	43.534	1.70298e-09	6.52359e-08	diseased_vs_non_diseased	ENSG00000117899
TPGS1	Plasma Cells	1.12845	6.05057	43.4605	1.74889e-09	6.62416e-08	diseased_vs_non_diseased	ENSG00000141933
TUBA1B	Plasma Cells	0.992558	8.02357	43.4742	1.74024e-09	6.62416e-08	diseased_vs_non_diseased	ENSG00000123416
TMEM147	Plasma Cells	1.0102	8.06304	43.3994	1.78801e-09	6.73451e-08	diseased_vs_non_diseased	ENSG00000105677
SELENOT	Plasma Cells	0.840037	7.98139	43.255	1.88405e-09	7.04504e-08	diseased_vs_non_diseased	ENSG00000198843
STOM	Plasma Cells	1.69137	5.71864	43.2443	1.89136e-09	7.04504e-08	diseased_vs_non_diseased	ENSG00000148175
ICAM3	Plasma Cells	0.933864	9.14823	43.0585	2.02325e-09	7.49493e-08	diseased_vs_non_diseased	ENSG00000076662
RPS3A	Plasma Cells	0.999268	11.7769	43.0021	2.06508e-09	7.60807e-08	diseased_vs_non_diseased	ENSG00000145425
TOMM20	Plasma Cells	0.830854	7.93194	42.8191	2.20709e-09	8.08708e-08	diseased_vs_non_diseased	ENSG00000173726
COX17	Plasma Cells	0.827072	8.09907	42.738	2.27315e-09	8.25407e-08	diseased_vs_non_diseased	ENSG00000138495
RPL28	Plasma Cells	1.10052	12.4687	42.7332	2.27715e-09	8.25407e-08	diseased_vs_non_diseased	ENSG00000108107
NGRN	Plasma Cells	1.01397	6.17185	42.6528	2.34476e-09	8.45368e-08	diseased_vs_non_diseased	ENSG00000182768
EIF3E	Plasma Cells	0.910262	7.79853	42.6122	2.37971e-09	8.5211e-08	diseased_vs_non_diseased	ENSG00000104408
RPL37A	Plasma Cells	0.99202	11.2341	42.6018	2.38874e-09	8.5211e-08	diseased_vs_non_diseased	ENSG00000197756
CLPP	Plasma Cells	0.83252	7.01436	42.5434	2.4401e-09	8.65852e-08	diseased_vs_non_diseased	ENSG00000125656
RPL15	Plasma Cells	1.03491	11.3756	42.4461	2.52821e-09	8.92418e-08	diseased_vs_non_diseased	ENSG00000174748
TMA7	Plasma Cells	0.79995	9.56872	42.4158	2.55621e-09	8.97601e-08	diseased_vs_non_diseased	ENSG00000232112
TMEM38B	Plasma Cells	1.37128	5.20748	42.334	2.70571e-09	9.45177e-08	diseased_vs_non_diseased	ENSG00000095209
HSPB1	Plasma Cells	1.35948	7.87232	42.2434	2.72221e-09	9.46038e-08	diseased_vs_non_diseased	ENSG00000106211
CD320	Plasma Cells	1.01543	6.89851	42.2161	2.74949e-09	9.50618e-08	diseased_vs_non_diseased	ENSG00000167775
MRPL41	Plasma Cells	0.99234	7.87468	42.2001	2.76563e-09	9.51319e-08	diseased_vs_non_diseased	ENSG00000182154
ZBTB38	Plasma Cells	0.902428	8.52722	42.1659	2.80041e-09	9.58393e-08	diseased_vs_non_diseased	ENSG00000177311
METTL5	Plasma Cells	0.813631	6.46783	42.0783	2.89151e-09	9.74727e-08	diseased_vs_non_diseased	ENSG00000138382
RPL17	Plasma Cells	0.955438	11.0556	42.108	2.8603e-09	9.73945e-08	diseased_vs_non_diseased	ENSG00000265681
RSL1D1	Plasma Cells	0.875248	7.20089	42.088	2.8813e-09	9.74727e-08	diseased_vs_non_diseased	ENSG00000171490
VPS51	Plasma Cells	0.843878	7.45755	42.0247	2.94872e-09	9.89069e-08	diseased_vs_non_diseased	ENSG00000149823
UQCRQ	Plasma Cells	0.876898	9.18131	41.929	3.05382e-09	1.01925e-07	diseased_vs_non_diseased	ENSG00000164405
AF127936.2	Plasma Cells	2.70262	5.17134	42.0096	3.12877e-09	1.03912e-07	diseased_vs_non_diseased	ENSG00000232884
NDUFS8	Plasma Cells	0.83115	8.01508	41.8349	3.16086e-09	1.04463e-07	diseased_vs_non_diseased	ENSG00000110717
NDUFB5	Plasma Cells	0.915685	6.93048	41.7468	3.26455e-09	1.07364e-07	diseased_vs_non_diseased	ENSG00000136521
EEF1B2	Plasma Cells	1.06236	11.2139	41.7192	3.29774e-09	1.07408e-07	diseased_vs_non_diseased	ENSG00000114942
NHP2	Plasma Cells	0.959623	7.38627	41.726	3.28947e-09	1.07408e-07	diseased_vs_non_diseased	ENSG00000145912
SURF1	Plasma Cells	0.843772	7.41134	41.6198	3.4201e-09	1.10857e-07	diseased_vs_non_diseased	ENSG00000148290
EEF1D	Plasma Cells	0.891542	10.7478	41.5127	3.55712e-09	1.14747e-07	diseased_vs_non_diseased	ENSG00000104529
ATP6V1F	Plasma Cells	0.74189	7.3094	41.3208	3.81692e-09	1.2196e-07	diseased_vs_non_diseased	ENSG00000128524
POLR2E	Plasma Cells	0.814595	6.81705	41.3271	3.80811e-09	1.2196e-07	diseased_vs_non_diseased	ENSG00000099817
FKBP5	Plasma Cells	1.47234	5.75314	41.2693	3.88997e-09	1.23708e-07	diseased_vs_non_diseased	ENSG00000096060
RPP25L	Plasma Cells	1.25533	5.52926	41.2526	3.91398e-09	1.23887e-07	diseased_vs_non_diseased	ENSG00000164967
METTL9	Plasma Cells	0.889179	6.86979	41.219	3.96265e-09	1.24842e-07	diseased_vs_non_diseased	ENSG00000197006
C12orf57	Plasma Cells	1.03999	8.52732	41.135	4.08693e-09	1.28159e-07	diseased_vs_non_diseased	ENSG00000111678
UQCRB	Plasma Cells	0.909115	8.94379	41.0881	4.15811e-09	1.29787e-07	diseased_vs_non_diseased	ENSG00000156467
NDUFC1	Plasma Cells	0.783717	8.06354	40.8998	4.45696e-09	1.38474e-07	diseased_vs_non_diseased	ENSG00000109390
NDUFA8	Plasma Cells	0.910919	6.59092	40.7857	4.6486e-09	1.43765e-07	diseased_vs_non_diseased	ENSG00000119421
C15orf61	Plasma Cells	0.852292	6.85555	40.7218	4.75954e-09	1.46524e-07	diseased_vs_non_diseased	ENSG00000189227
C9orf78	Plasma Cells	0.929623	6.41255	40.6872	4.82065e-09	1.47731e-07	diseased_vs_non_diseased	ENSG00000136819
CDC37	Plasma Cells	0.694907	8.00393	40.6111	4.95815e-09	1.51257e-07	diseased_vs_non_diseased	ENSG00000105401
RPS12	Plasma Cells	1.03416	12.6036	40.5183	5.13124e-09	1.55833e-07	diseased_vs_non_diseased	ENSG00000112306
NDUFAF2	Plasma Cells	1.02518	6.03787	40.3863	5.38801e-09	1.62897e-07	diseased_vs_non_diseased	ENSG00000164182
AC027031.2	Plasma Cells	2.28688	4.61492	40.3999	5.49707e-09	1.65452e-07	diseased_vs_non_diseased	ENSG00000254615
LSAMP	Plasma Cells	2.38827	5.06454	40.3966	5.64587e-09	1.69175e-07	diseased_vs_non_diseased	ENSG00000185565
RPL7	Plasma Cells	0.885433	9.94233	40.225	5.71954e-09	1.70624e-07	diseased_vs_non_diseased	ENSG00000147604
PET100	Plasma Cells	0.838853	8.33621	40.0625	6.07475e-09	1.80423e-07	diseased_vs_non_diseased	ENSG00000229833
SSBP1	Plasma Cells	0.833112	7.31914	39.9875	6.24639e-09	1.84707e-07	diseased_vs_non_diseased	ENSG00000106028
UBE2B	Plasma Cells	0.827597	7.20205	39.9443	6.34737e-09	1.86873e-07	diseased_vs_non_diseased	ENSG00000119048
LDHB	Plasma Cells	0.941302	8.25486	39.8037	6.68768e-09	1.96036e-07	diseased_vs_non_diseased	ENSG00000111716
NDUFB6	Plasma Cells	0.941853	7.54572	39.7587	6.80064e-09	1.98485e-07	diseased_vs_non_diseased	ENSG00000165264
SECISBP2	Plasma Cells	0.787814	7.15226	39.4636	7.59019e-09	2.20574e-07	diseased_vs_non_diseased	ENSG00000187742
CD59	Plasma Cells	1.04839	8.41983	39.4153	7.72824e-09	2.21718e-07	diseased_vs_non_diseased	ENSG00000085063
RNASEH2C	Plasma Cells	0.940383	7.46764	39.4202	7.71407e-09	2.21718e-07	diseased_vs_non_diseased	ENSG00000172922
RPL12	Plasma Cells	0.990369	11.7568	39.423	7.70588e-09	2.21718e-07	diseased_vs_non_diseased	ENSG00000197958
GPI	Plasma Cells	1.00096	6.82942	39.2089	8.34661e-09	2.36613e-07	diseased_vs_non_diseased	ENSG00000105220
MYC	Plasma Cells	2.1498	6.82165	39.2201	8.31177e-09	2.36613e-07	diseased_vs_non_diseased	ENSG00000136997
NME1	Plasma Cells	0.985922	7.57904	39.207	8.3527e-09	2.36613e-07	diseased_vs_non_diseased	ENSG00000239672
TCEAL4	Plasma Cells	1.22119	5.53347	39.1321	8.58956e-09	2.42305e-07	diseased_vs_non_diseased	ENSG00000133142
SEM1	Plasma Cells	0.800854	8.10101	39.0834	8.7475e-09	2.45732e-07	diseased_vs_non_diseased	ENSG00000127922
SNHG29	Plasma Cells	1.05735	8.70784	38.9921	9.05125e-09	2.52529e-07	diseased_vs_non_diseased	ENSG00000175061
WDR83OS	Plasma Cells	0.735709	8.6214	38.9882	9.06436e-09	2.52529e-07	diseased_vs_non_diseased	ENSG00000105583
EEF1A1	Plasma Cells	1.05389	13.5635	38.851	9.54185e-09	2.64737e-07	diseased_vs_non_diseased	ENSG00000156508
NDUFB2	Plasma Cells	0.743002	8.17349	38.8148	9.6719e-09	2.67246e-07	diseased_vs_non_diseased	ENSG00000090266
VDAC1	Plasma Cells	0.915273	6.9454	38.6345	1.03481e-08	2.84762e-07	diseased_vs_non_diseased	ENSG00000213585
PRELID1	Plasma Cells	0.817555	8.7496	38.567	1.06134e-08	2.90876e-07	diseased_vs_non_diseased	ENSG00000169230
TUBA4A	Plasma Cells	0.927105	6.98242	38.5367	1.07347e-08	2.93009e-07	diseased_vs_non_diseased	ENSG00000127824
RPS18	Plasma Cells	1.10394	12.3116	38.5174	1.08128e-08	2.93952e-07	diseased_vs_non_diseased	ENSG00000231500
REXO2	Plasma Cells	1.01893	7.29699	38.4785	1.09718e-08	2.97076e-07	diseased_vs_non_diseased	ENSG00000076043
PPIA	Plasma Cells	0.956734	10.0416	38.3022	1.17233e-08	3.16154e-07	diseased_vs_non_diseased	ENSG00000196262
FCGR2B	Plasma Cells	1.14957	7.34154	38.2909	1.1773e-08	3.1623e-07	diseased_vs_non_diseased	ENSG00000072694
KANK1	Plasma Cells	1.25513	5.84088	38.2718	1.18582e-08	3.17255e-07	diseased_vs_non_diseased	ENSG00000107104
CNBP	Plasma Cells	0.769377	8.55222	38.0656	1.2815e-08	3.38818e-07	diseased_vs_non_diseased	ENSG00000169714
COPS6	Plasma Cells	0.704947	7.14167	38.0851	1.27212e-08	3.38818e-07	diseased_vs_non_diseased	ENSG00000168090
RPS21	Plasma Cells	0.965695	11.5479	38.0744	1.27725e-08	3.38818e-07	diseased_vs_non_diseased	ENSG00000171858
COX5B	Plasma Cells	0.743129	8.76154	38.0212	1.30309e-08	3.41846e-07	diseased_vs_non_diseased	ENSG00000135940
PRDM5	Plasma Cells	2.1549	5.21359	38.0885	1.29984e-08	3.41846e-07	diseased_vs_non_diseased	ENSG00000138738
CCT5	Plasma Cells	0.938234	6.16409	37.968	1.32946e-08	3.47377e-07	diseased_vs_non_diseased	ENSG00000150753
UBE2E1	Plasma Cells	0.89465	6.4613	37.958	1.33448e-08	3.47377e-07	diseased_vs_non_diseased	ENSG00000170142
GPRC5D	Plasma Cells	1.50341	7.12858	37.9384	1.3753e-08	3.56603e-07	diseased_vs_non_diseased	ENSG00000111291
CYSTM1	Plasma Cells	1.17822	6.07474	37.8681	1.3805e-08	3.56603e-07	diseased_vs_non_diseased	ENSG00000120306
RMDN3	Plasma Cells	0.902415	6.02884	37.7505	1.44315e-08	3.71364e-07	diseased_vs_non_diseased	ENSG00000137824
BTBD3	Plasma Cells	2.7582	5.4386	37.7568	1.47255e-08	3.77489e-07	diseased_vs_non_diseased	ENSG00000132640
RPL23A	Plasma Cells	0.912674	11.1059	37.6639	1.49115e-08	3.80809e-07	diseased_vs_non_diseased	ENSG00000198242
KLF13	Plasma Cells	1.0369	8.12946	37.5647	1.54812e-08	3.93864e-07	diseased_vs_non_diseased	ENSG00000169926
ITGB1	Plasma Cells	-1.71605	6.28424	37.51	1.58046e-08	4.00582e-07	diseased_vs_non_diseased	ENSG00000150093
PSMC5	Plasma Cells	0.805185	6.88849	37.488	1.59367e-08	4.00915e-07	diseased_vs_non_diseased	ENSG00000087191
RNF7	Plasma Cells	0.728638	7.29557	37.4903	1.59225e-08	4.00915e-07	diseased_vs_non_diseased	ENSG00000114125
CCT3	Plasma Cells	0.917505	6.91443	37.4588	1.61136e-08	4.03857e-07	diseased_vs_non_diseased	ENSG00000163468
SMIM7	Plasma Cells	0.848132	7.27858	37.3813	1.6593e-08	4.14333e-07	diseased_vs_non_diseased	ENSG00000214046
SOD1	Plasma Cells	0.788079	7.66299	37.3417	1.68441e-08	4.19052e-07	diseased_vs_non_diseased	ENSG00000142168
CSE1L	Plasma Cells	1.67857	4.17034	37.3804	1.69711e-08	4.19117e-07	diseased_vs_non_diseased	ENSG00000124207
RPL11	Plasma Cells	0.835262	12.0325	37.3246	1.6953e-08	4.19117e-07	diseased_vs_non_diseased	ENSG00000142676
DKK1	Plasma Cells	3.2396	6.05743	37.6686	1.71257e-08	4.21392e-07	diseased_vs_non_diseased	ENSG00000107984
RPS27	Plasma Cells	0.949115	12.1404	37.1024	1.84432e-08	4.52159e-07	diseased_vs_non_diseased	ENSG00000177954
CSRP1	Plasma Cells	1.02596	6.23917	37.0678	1.86866e-08	4.56467e-07	diseased_vs_non_diseased	ENSG00000159176
AP2S1	Plasma Cells	0.832231	6.67246	36.9459	1.95722e-08	4.76374e-07	diseased_vs_non_diseased	ENSG00000042753
ABHD14B	Plasma Cells	0.902131	6.70739	36.8502	2.02965e-08	4.91491e-07	diseased_vs_non_diseased	ENSG00000114779
TMEM243	Plasma Cells	0.837834	8.07791	36.8447	2.03391e-08	4.91491e-07	diseased_vs_non_diseased	ENSG00000135185
PSMA2	Plasma Cells	0.742579	7.78448	36.6822	2.16357e-08	5.20958e-07	diseased_vs_non_diseased	ENSG00000106588
LDHA	Plasma Cells	0.945989	8.02351	36.6661	2.1769e-08	5.22108e-07	diseased_vs_non_diseased	ENSG00000134333
RPL9	Plasma Cells	0.904465	10.9767	36.6577	2.18384e-08	5.22108e-07	diseased_vs_non_diseased	ENSG00000163682
ITGB2	Plasma Cells	-1.68355	4.1476	36.6423	2.19674e-08	5.23335e-07	diseased_vs_non_diseased	ENSG00000160255
AK6	Plasma Cells	0.966579	5.72435	36.6512	2.23688e-08	5.31024e-07	diseased_vs_non_diseased	ENSG00000085231
ATP5MF	Plasma Cells	0.772223	8.47912	36.5039	2.31563e-08	5.47789e-07	diseased_vs_non_diseased	ENSG00000241468
CCNDBP1	Plasma Cells	0.902757	6.58518	36.3086	2.49466e-08	5.85585e-07	diseased_vs_non_diseased	ENSG00000166946
IFNGR1	Plasma Cells	1.32082	5.95286	36.3132	2.49029e-08	5.85585e-07	diseased_vs_non_diseased	ENSG00000027697
SLC25A6	Plasma Cells	0.914899	10.2607	36.3015	2.50146e-08	5.85585e-07	diseased_vs_non_diseased	ENSG00000169100
RPL34	Plasma Cells	0.951869	12.2981	36.2559	2.54538e-08	5.93805e-07	diseased_vs_non_diseased	ENSG00000109475
HEXB	Plasma Cells	0.957276	7.32758	36.1746	2.62571e-08	6.10433e-07	diseased_vs_non_diseased	ENSG00000049860
UBE2E3	Plasma Cells	0.751995	6.79119	36.0839	2.71832e-08	6.29791e-07	diseased_vs_non_diseased	ENSG00000170035
MRPL4	Plasma Cells	0.929411	6.68631	36.0356	2.76896e-08	6.37866e-07	diseased_vs_non_diseased	ENSG00000105364
SNHG1	Plasma Cells	1.16616	5.78493	36.0875	2.7721e-08	6.37866e-07	diseased_vs_non_diseased	ENSG00000255717
TOMM6	Plasma Cells	0.712358	8.15746	36.022	2.78342e-08	6.38293e-07	diseased_vs_non_diseased	ENSG00000214736
PTGES2	Plasma Cells	0.906253	6.38524	35.9866	2.82144e-08	6.44819e-07	diseased_vs_non_diseased	ENSG00000148334
COMMD3	Plasma Cells	0.764673	8.23898	35.9477	2.86375e-08	6.51003e-07	diseased_vs_non_diseased	ENSG00000148444
SLCO5A1	Plasma Cells	1.97379	4.25868	36.0543	2.86781e-08	6.51003e-07	diseased_vs_non_diseased	ENSG00000137571
ATP5F1B	Plasma Cells	0.70171	8.27656	35.8882	2.92964e-08	6.62807e-07	diseased_vs_non_diseased	ENSG00000110955
CASP1	Plasma Cells	1.32814	5.53564	35.877	2.94231e-08	6.63446e-07	diseased_vs_non_diseased	ENSG00000137752
MCC	Plasma Cells	1.5796	5.51848	35.8242	3.00245e-08	6.74751e-07	diseased_vs_non_diseased	ENSG00000171444
BMI1	Plasma Cells	0.950895	7.21335	35.802	3.02804e-08	6.78241e-07	diseased_vs_non_diseased	ENSG00000168283
UBL5	Plasma Cells	0.832952	9.11022	35.7412	3.09943e-08	6.91933e-07	diseased_vs_non_diseased	ENSG00000198258
FBL	Plasma Cells	1.00234	7.26304	35.6272	3.23798e-08	7.20478e-07	diseased_vs_non_diseased	ENSG00000105202
POLR2I	Plasma Cells	0.744079	7.2301	35.5207	3.37312e-08	7.48078e-07	diseased_vs_non_diseased	ENSG00000105258
SELENOH	Plasma Cells	0.725554	8.17447	35.3806	3.55964e-08	7.86855e-07	diseased_vs_non_diseased	ENSG00000211450
DMAC1	Plasma Cells	1.03263	6.25167	35.2662	3.71981e-08	8.19573e-07	diseased_vs_non_diseased	ENSG00000137038
RPL30	Plasma Cells	0.878964	12.039	35.2057	3.80744e-08	8.34682e-07	diseased_vs_non_diseased	ENSG00000156482
RPLP0	Plasma Cells	0.961901	12.3822	35.2018	3.81314e-08	8.34682e-07	diseased_vs_non_diseased	ENSG00000089157
GLCCI1	Plasma Cells	1.06115	7.41419	35.1796	3.84583e-08	8.38151e-07	diseased_vs_non_diseased	ENSG00000106415
RPL19	Plasma Cells	0.886753	12.0371	35.1742	3.85385e-08	8.38151e-07	diseased_vs_non_diseased	ENSG00000108298
TMED1	Plasma Cells	1.18736	5.70916	35.1581	3.87781e-08	8.40649e-07	diseased_vs_non_diseased	ENSG00000099203
AP3S1	Plasma Cells	0.837552	7.12421	35.099	3.96716e-08	8.54524e-07	diseased_vs_non_diseased	ENSG00000177879
CD19	Plasma Cells	-2.17676	4.79362	35.1068	3.95525e-08	8.54524e-07	diseased_vs_non_diseased	ENSG00000177455
RAC1	Plasma Cells	0.730215	7.46851	35.0361	4.06443e-08	8.72688e-07	diseased_vs_non_diseased	ENSG00000136238
DTWD1	Plasma Cells	0.995763	5.97589	35.0132	4.10045e-08	8.74849e-07	diseased_vs_non_diseased	ENSG00000104047
PSMB7	Plasma Cells	0.90712	6.68109	35.0182	4.09261e-08	8.74849e-07	diseased_vs_non_diseased	ENSG00000136930
ST3GAL6	Plasma Cells	1.37213	6.4162	34.8593	4.43852e-08	9.4399e-07	diseased_vs_non_diseased	ENSG00000064225
ATG3	Plasma Cells	0.822257	6.75294	34.7974	4.45662e-08	9.44859e-07	diseased_vs_non_diseased	ENSG00000144848
SNHG6	Plasma Cells	0.873569	7.54174	34.7727	4.49939e-08	9.50937e-07	diseased_vs_non_diseased	ENSG00000245910
RPL26	Plasma Cells	0.953512	11.5951	34.7618	4.51838e-08	9.51966e-07	diseased_vs_non_diseased	ENSG00000161970
DDT	Plasma Cells	0.749833	7.66465	34.7519	4.53567e-08	9.52632e-07	diseased_vs_non_diseased	ENSG00000099977
MAN2A1	Plasma Cells	0.887706	6.71837	34.7334	4.5681e-08	9.56081e-07	diseased_vs_non_diseased	ENSG00000112893
RPL10A	Plasma Cells	0.868526	10.6572	34.7264	4.58046e-08	9.56081e-07	diseased_vs_non_diseased	ENSG00000198755
QPCT	Plasma Cells	1.4981	8.13867	34.5456	4.91216e-08	1.02215e-06	diseased_vs_non_diseased	ENSG00000115828
CLTB	Plasma Cells	0.900093	6.85211	34.393	5.2112e-08	1.08104e-06	diseased_vs_non_diseased	ENSG00000175416
NSA2	Plasma Cells	0.995896	7.68097	34.3632	5.27166e-08	1.09023e-06	diseased_vs_non_diseased	ENSG00000164346
CIRBP	Plasma Cells	0.805708	9.70527	34.3458	5.30742e-08	1.09427e-06	diseased_vs_non_diseased	ENSG00000099622
RNF11	Plasma Cells	0.9975	6.08517	34.2791	5.44634e-08	1.11949e-06	diseased_vs_non_diseased	ENSG00000123091
CDV3	Plasma Cells	0.919318	7.47341	34.2474	5.51373e-08	1.12647e-06	diseased_vs_non_diseased	ENSG00000091527
TM2D3	Plasma Cells	1.04827	5.70277	34.2515	5.50505e-08	1.12647e-06	diseased_vs_non_diseased	ENSG00000184277
DDA1	Plasma Cells	0.959701	5.88839	34.2395	5.53077e-08	1.12654e-06	diseased_vs_non_diseased	ENSG00000130311
RHOB	Plasma Cells	1.50001	9.16722	34.2248	5.56235e-08	1.12956e-06	diseased_vs_non_diseased	ENSG00000143878
CAMLG	Plasma Cells	1.06057	6.22563	34.1373	5.75443e-08	1.16506e-06	diseased_vs_non_diseased	ENSG00000164615
TSPAN3	Plasma Cells	0.851257	7.96983	34.1155	5.80337e-08	1.17145e-06	diseased_vs_non_diseased	ENSG00000140391
HINT2	Plasma Cells	0.786462	7.49857	33.9638	6.15584e-08	1.23889e-06	diseased_vs_non_diseased	ENSG00000137133
NR3C1	Plasma Cells	0.827397	7.38688	33.9443	6.20263e-08	1.24459e-06	diseased_vs_non_diseased	ENSG00000113580
HDAC9	Plasma Cells	1.17019	5.5612	33.9255	6.24815e-08	1.25e-06	diseased_vs_non_diseased	ENSG00000048052
DHCR7	Plasma Cells	1.35486	4.62571	33.9295	6.35805e-08	1.26822e-06	diseased_vs_non_diseased	ENSG00000172893
AC243960.1	Plasma Cells	1.03948	7.1869	33.8721	6.37931e-08	1.26871e-06	diseased_vs_non_diseased	ENSG00000268027
BUB3	Plasma Cells	0.9021	6.82204	33.7632	6.65541e-08	1.31973e-06	diseased_vs_non_diseased	ENSG00000154473
PDCD5	Plasma Cells	0.814001	7.53935	33.7355	6.7275e-08	1.33011e-06	diseased_vs_non_diseased	ENSG00000105185
CCDC107	Plasma Cells	1.03808	6.78882	33.7268	6.75046e-08	1.33075e-06	diseased_vs_non_diseased	ENSG00000159884
EI24	Plasma Cells	1.0279	5.88887	33.7188	6.77145e-08	1.33099e-06	diseased_vs_non_diseased	ENSG00000149547
HLA-C	Plasma Cells	0.971053	12.6908	33.7033	6.81249e-08	1.33517e-06	diseased_vs_non_diseased	ENSG00000204525
ARHGAP42	Plasma Cells	1.51257	5.25819	33.5583	7.3445e-08	1.42741e-06	diseased_vs_non_diseased	ENSG00000165895
C2orf76	Plasma Cells	1.56161	5.07475	33.5023	7.36782e-08	1.42741e-06	diseased_vs_non_diseased	ENSG00000186132
IMPDH2	Plasma Cells	1.11505	6.78575	33.5131	7.33671e-08	1.42741e-06	diseased_vs_non_diseased	ENSG00000178035
PRDX5	Plasma Cells	0.701038	8.7116	33.5071	7.35407e-08	1.42741e-06	diseased_vs_non_diseased	ENSG00000126432
PA2G4	Plasma Cells	0.716446	7.0364	33.4835	7.42195e-08	1.43378e-06	diseased_vs_non_diseased	ENSG00000170515
AHCY	Plasma Cells	1.10898	6.55024	33.4667	7.4708e-08	1.43909e-06	diseased_vs_non_diseased	ENSG00000101444
CD46	Plasma Cells	0.925193	7.37357	33.4555	7.50372e-08	1.44131e-06	diseased_vs_non_diseased	ENSG00000117335
MRPL32	Plasma Cells	0.87879	6.25563	33.3126	7.93417e-08	1.51966e-06	diseased_vs_non_diseased	ENSG00000106591
IFRD2	Plasma Cells	0.999051	6.16094	33.2554	8.11356e-08	1.54962e-06	diseased_vs_non_diseased	ENSG00000214706
PAM	Plasma Cells	1.07815	6.09865	33.2226	8.21835e-08	1.5652e-06	diseased_vs_non_diseased	ENSG00000145730
AAMDC	Plasma Cells	1.47833	4.89274	33.1967	8.45571e-08	1.60587e-06	diseased_vs_non_diseased	ENSG00000087884
NOSIP	Plasma Cells	0.760002	6.63048	33.0316	8.85628e-08	1.67722e-06	diseased_vs_non_diseased	ENSG00000142546
NACA	Plasma Cells	0.849453	10.8891	32.9858	9.01661e-08	1.7028e-06	diseased_vs_non_diseased	ENSG00000196531
COX6B1	Plasma Cells	0.796419	9.15461	32.8086	9.66523e-08	1.8202e-06	diseased_vs_non_diseased	ENSG00000126267
SSNA1	Plasma Cells	0.713229	7.09209	32.7779	9.7825e-08	1.83715e-06	diseased_vs_non_diseased	ENSG00000176101
RPL13	Plasma Cells	0.95791	12.5662	32.7528	9.87927e-08	1.85017e-06	diseased_vs_non_diseased	ENSG00000167526
EDF1	Plasma Cells	0.728091	9.50077	32.6269	1.03801e-07	1.93323e-06	diseased_vs_non_diseased	ENSG00000107223
NDUFB4	Plasma Cells	0.77341	8.74014	32.6272	1.03787e-07	1.93323e-06	diseased_vs_non_diseased	ENSG00000065518
PSMC3	Plasma Cells	0.799151	6.9458	32.5987	1.04958e-07	1.94938e-06	diseased_vs_non_diseased	ENSG00000165916
ATP6V1G1	Plasma Cells	0.712549	8.65075	32.554	1.06815e-07	1.97842e-06	diseased_vs_non_diseased	ENSG00000136888
GLB1	Plasma Cells	0.943563	6.06736	32.5359	1.07582e-07	1.98716e-06	diseased_vs_non_diseased	ENSG00000170266
MT-ND2	Plasma Cells	0.648952	10.671	32.4432	1.11575e-07	2.05531e-06	diseased_vs_non_diseased	ENSG00000198763
B2M	Plasma Cells	0.915018	14.4497	32.4054	1.13247e-07	2.07953e-06	diseased_vs_non_diseased	ENSG00000166710
IFITM1	Plasma Cells	1.28143	9.40803	32.3996	1.13507e-07	2.07953e-06	diseased_vs_non_diseased	ENSG00000185885
EIF4A1	Plasma Cells	0.807374	8.53748	32.2695	1.19475e-07	2.18292e-06	diseased_vs_non_diseased	ENSG00000161960
BBC3	Plasma Cells	1.38907	5.64305	32.2138	1.22125e-07	2.22532e-06	diseased_vs_non_diseased	ENSG00000105327
HIST1H2AC	Plasma Cells	1.53619	7.28729	32.1871	1.2342e-07	2.24285e-06	diseased_vs_non_diseased	ENSG00000180573
CAST	Plasma Cells	0.724537	7.42792	32.1742	1.24048e-07	2.24582e-06	diseased_vs_non_diseased	ENSG00000153113
NDUFB9	Plasma Cells	0.746875	7.86119	32.1701	1.24249e-07	2.24582e-06	diseased_vs_non_diseased	ENSG00000147684
UQCRFS1	Plasma Cells	0.725036	7.49624	32.1496	1.25257e-07	2.25798e-06	diseased_vs_non_diseased	ENSG00000169021
MT-ND4	Plasma Cells	0.706398	10.684	32.077	1.28898e-07	2.31742e-06	diseased_vs_non_diseased	ENSG00000198886
ZMAT2	Plasma Cells	0.875387	6.08807	32.0677	1.29369e-07	2.3197e-06	diseased_vs_non_diseased	ENSG00000146007
EEF2	Plasma Cells	0.93643	11.1446	32.0101	1.32344e-07	2.36675e-06	diseased_vs_non_diseased	ENSG00000167658
CPNE5	Plasma Cells	0.709803	7.72929	31.9855	1.33636e-07	2.38352e-06	diseased_vs_non_diseased	ENSG00000124772
DHRS9	Plasma Cells	3.29013	6.46226	32.0161	1.34333e-07	2.38964e-06	diseased_vs_non_diseased	ENSG00000073737
ATP5MG	Plasma Cells	0.811187	10.1032	31.9453	1.35775e-07	2.40893e-06	diseased_vs_non_diseased	ENSG00000167283
IMP3	Plasma Cells	0.808362	7.00609	31.8841	1.39102e-07	2.46148e-06	diseased_vs_non_diseased	ENSG00000177971
SMAD5	Plasma Cells	1.02671	5.33296	31.8314	1.42027e-07	2.50667e-06	diseased_vs_non_diseased	ENSG00000113658
EIF4G2	Plasma Cells	0.65081	7.99916	31.8139	1.43015e-07	2.51751e-06	diseased_vs_non_diseased	ENSG00000110321
ABCF2	Plasma Cells	1.02585	5.11393	31.8163	1.45345e-07	2.53865e-06	diseased_vs_non_diseased	ENSG00000033050
HBD	Plasma Cells	2.15724	5.72408	31.8253	1.4483e-07	2.53865e-06	diseased_vs_non_diseased	ENSG00000223609
RWDD1	Plasma Cells	0.793408	7.62597	31.7756	1.452e-07	2.53865e-06	diseased_vs_non_diseased	ENSG00000111832
PRPSAP2	Plasma Cells	1.31635	7.63846	31.6707	1.51355e-07	2.63678e-06	diseased_vs_non_diseased	ENSG00000141127
DDIT4	Plasma Cells	1.64978	7.64377	31.6501	1.52595e-07	2.64471e-06	diseased_vs_non_diseased	ENSG00000168209
PPAN	Plasma Cells	1.0948	5.50602	31.6556	1.52261e-07	2.64471e-06	diseased_vs_non_diseased	ENSG00000130810
DUSP4	Plasma Cells	2.89065	5.86762	31.9132	1.53123e-07	2.64707e-06	diseased_vs_non_diseased	ENSG00000120875
EPN1	Plasma Cells	0.791525	6.90274	31.6308	1.53767e-07	2.6514e-06	diseased_vs_non_diseased	ENSG00000063245
COX4I1	Plasma Cells	0.743713	9.63213	31.5669	1.57707e-07	2.71241e-06	diseased_vs_non_diseased	ENSG00000131143
UBE2E2	Plasma Cells	0.841945	5.95859	31.4885	1.62685e-07	2.79089e-06	diseased_vs_non_diseased	ENSG00000182247
STOML2	Plasma Cells	0.859159	6.96868	31.4208	1.67115e-07	2.85961e-06	diseased_vs_non_diseased	ENSG00000165283
DBI	Plasma Cells	0.796931	7.74973	31.4105	1.67798e-07	2.86029e-06	diseased_vs_non_diseased	ENSG00000155368
LAMTOR4	Plasma Cells	0.730341	7.53677	31.4074	1.68003e-07	2.86029e-06	diseased_vs_non_diseased	ENSG00000188186
BAG1	Plasma Cells	0.761514	7.23578	31.3932	1.68953e-07	2.86922e-06	diseased_vs_non_diseased	ENSG00000107262
RPS5	Plasma Cells	0.868856	11.5887	31.3558	1.71479e-07	2.9048e-06	diseased_vs_non_diseased	ENSG00000083845
DPM2	Plasma Cells	0.790134	6.78798	31.3485	1.7198e-07	2.90599e-06	diseased_vs_non_diseased	ENSG00000136908
BANF1	Plasma Cells	0.791224	7.40379	31.3349	1.72907e-07	2.91435e-06	diseased_vs_non_diseased	ENSG00000175334
HGF	Plasma Cells	2.35901	6.15795	31.5416	1.77027e-07	2.97634e-06	diseased_vs_non_diseased	ENSG00000019991
SNHG16	Plasma Cells	1.06402	6.17513	31.2377	1.79717e-07	3.01405e-06	diseased_vs_non_diseased	ENSG00000163597
DNAJA1	Plasma Cells	0.883317	6.88021	31.2306	1.80222e-07	3.01503e-06	diseased_vs_non_diseased	ENSG00000086061
CFLAR	Plasma Cells	0.728309	8.44225	31.2006	1.82389e-07	3.03908e-06	diseased_vs_non_diseased	ENSG00000003402
LAMTOR1	Plasma Cells	0.69185	7.37764	31.1982	1.82561e-07	3.03908e-06	diseased_vs_non_diseased	ENSG00000149357
COX20	Plasma Cells	1.09588	6.33621	31.1859	1.83455e-07	3.04643e-06	diseased_vs_non_diseased	ENSG00000203667
TALDO1	Plasma Cells	0.699577	7.15819	31.1026	1.89635e-07	3.14133e-06	diseased_vs_non_diseased	ENSG00000177156
PRDX2	Plasma Cells	0.754923	8.38365	31.073	1.91882e-07	3.17075e-06	diseased_vs_non_diseased	ENSG00000167815
PPP1R14B	Plasma Cells	1.46617	5.01444	31.1058	1.92541e-07	3.17386e-06	diseased_vs_non_diseased	ENSG00000173457
SVIP	Plasma Cells	0.872289	7.29326	31.0084	1.96877e-07	3.23743e-06	diseased_vs_non_diseased	ENSG00000198168
TMEM14C	Plasma Cells	0.748659	7.42645	30.9952	1.97916e-07	3.24659e-06	diseased_vs_non_diseased	ENSG00000111843
GPR160	Plasma Cells	1.10432	7.01172	30.9622	2.00536e-07	3.28158e-06	diseased_vs_non_diseased	ENSG00000173890
PCBP2	Plasma Cells	0.68113	9.4009	30.9483	2.01643e-07	3.29171e-06	diseased_vs_non_diseased	ENSG00000197111
COPE	Plasma Cells	0.598419	8.95599	30.923	2.0369e-07	3.3171e-06	diseased_vs_non_diseased	ENSG00000105669
NDUFS3	Plasma Cells	0.747426	6.80793	30.876	2.07538e-07	3.37162e-06	diseased_vs_non_diseased	ENSG00000213619
PRDX6	Plasma Cells	0.783139	7.34013	30.817	2.12479e-07	3.44359e-06	diseased_vs_non_diseased	ENSG00000117592
PABPC1	Plasma Cells	0.671814	9.92348	30.7905	2.1474e-07	3.47189e-06	diseased_vs_non_diseased	ENSG00000070756
ATP5MPL	Plasma Cells	0.691007	8.1233	30.7732	2.16222e-07	3.48748e-06	diseased_vs_non_diseased	ENSG00000156411
ALG2	Plasma Cells	0.776277	7.11759	30.6264	2.29273e-07	3.68037e-06	diseased_vs_non_diseased	ENSG00000119523
LSM5	Plasma Cells	0.693571	7.24673	30.6311	2.28841e-07	3.68037e-06	diseased_vs_non_diseased	ENSG00000106355
TKT	Plasma Cells	0.898038	7.08795	30.6028	2.31438e-07	3.70631e-06	diseased_vs_non_diseased	ENSG00000163931
RPL39	Plasma Cells	0.938079	12.2819	30.5156	2.39645e-07	3.82865e-06	diseased_vs_non_diseased	ENSG00000198918
PARP9	Plasma Cells	1.58414	5.40212	30.4695	2.44108e-07	3.89073e-06	diseased_vs_non_diseased	ENSG00000138496
GSTO1	Plasma Cells	0.997991	6.19615	30.3725	2.53769e-07	4.03516e-06	diseased_vs_non_diseased	ENSG00000148834
PFDN6	Plasma Cells	0.801661	6.40269	30.3276	2.58368e-07	4.09613e-06	diseased_vs_non_diseased	ENSG00000204220
PSMB5	Plasma Cells	0.790592	7.08658	30.3233	2.58818e-07	4.09613e-06	diseased_vs_non_diseased	ENSG00000100804
CPQ	Plasma Cells	1.33163	5.64799	30.2724	2.64141e-07	4.17058e-06	diseased_vs_non_diseased	ENSG00000104324
LINC01781	Plasma Cells	1.84623	7.94668	30.248	2.70976e-07	4.26851e-06	diseased_vs_non_diseased	ENSG00000234184
CBX3	Plasma Cells	0.812521	6.62674	30.1742	2.74738e-07	4.31768e-06	diseased_vs_non_diseased	ENSG00000122565
EIF5	Plasma Cells	0.767717	7.94546	30.1497	2.77459e-07	4.3503e-06	diseased_vs_non_diseased	ENSG00000100664
ST13	Plasma Cells	0.709201	7.44955	30.1127	2.81599e-07	4.40497e-06	diseased_vs_non_diseased	ENSG00000100380
TARS	Plasma Cells	0.941493	6.10434	30.0815	2.85147e-07	4.45014e-06	diseased_vs_non_diseased	ENSG00000113407
RPS8	Plasma Cells	0.833875	12.6407	29.9673	2.98529e-07	4.64823e-06	diseased_vs_non_diseased	ENSG00000142937
FXYD5	Plasma Cells	0.798521	9.92305	29.9591	2.99513e-07	4.6528e-06	diseased_vs_non_diseased	ENSG00000089327
CLTA	Plasma Cells	0.813515	7.0655	29.9144	3.0494e-07	4.71995e-06	diseased_vs_non_diseased	ENSG00000122705
HNRNPA2B1	Plasma Cells	0.629523	9.1941	29.9119	3.05236e-07	4.71995e-06	diseased_vs_non_diseased	ENSG00000122566
PFDN5	Plasma Cells	0.720784	9.76426	29.8789	3.09309e-07	4.772e-06	diseased_vs_non_diseased	ENSG00000123349
NFKBIL1	Plasma Cells	1.1233	5.30511	29.8492	3.13031e-07	4.8184e-06	diseased_vs_non_diseased	ENSG00000204498
SLC39A3	Plasma Cells	0.810861	6.03244	29.7792	3.21969e-07	4.93344e-06	diseased_vs_non_diseased	ENSG00000141873
SQSTM1	Plasma Cells	0.670439	8.64887	29.7838	3.21371e-07	4.93344e-06	diseased_vs_non_diseased	ENSG00000161011
TIMM10	Plasma Cells	1.00267	6.35051	29.5934	3.46973e-07	5.30451e-06	diseased_vs_non_diseased	ENSG00000134809
NDUFA13	Plasma Cells	0.688267	9.01507	29.5537	3.52554e-07	5.37764e-06	diseased_vs_non_diseased	ENSG00000186010
GPR108	Plasma Cells	0.680849	6.65885	29.5249	3.56682e-07	5.42833e-06	diseased_vs_non_diseased	ENSG00000125734
TRAF3IP3	Plasma Cells	-1.19145	6.10492	29.4789	3.63346e-07	5.5173e-06	diseased_vs_non_diseased	ENSG00000009790
ATIC	Plasma Cells	0.871873	5.6736	29.4663	3.65199e-07	5.53017e-06	diseased_vs_non_diseased	ENSG00000138363
CANX	Plasma Cells	0.604856	8.92277	29.462	3.65835e-07	5.53017e-06	diseased_vs_non_diseased	ENSG00000127022
ATP5F1E	Plasma Cells	0.714081	10.0796	29.4519	3.67326e-07	5.53545e-06	diseased_vs_non_diseased	ENSG00000124172
PAK1	Plasma Cells	1.12559	5.35563	29.443	3.68647e-07	5.53545e-06	diseased_vs_non_diseased	ENSG00000149269
SSR3	Plasma Cells	0.700189	10.1317	29.4441	3.68485e-07	5.53545e-06	diseased_vs_non_diseased	ENSG00000114850
PPA2	Plasma Cells	0.872238	6.01254	29.4051	3.7433e-07	5.6083e-06	diseased_vs_non_diseased	ENSG00000138777
OAZ1	Plasma Cells	0.618879	10.0793	29.3402	3.84269e-07	5.74443e-06	diseased_vs_non_diseased	ENSG00000104904
SLC25A3	Plasma Cells	0.714644	8.19648	29.3089	3.89144e-07	5.80444e-06	diseased_vs_non_diseased	ENSG00000075415
BCAP31	Plasma Cells	0.715652	7.82278	29.303	3.90078e-07	5.80553e-06	diseased_vs_non_diseased	ENSG00000185825
RPL3	Plasma Cells	0.850171	11.9464	29.2559	3.97576e-07	5.90408e-06	diseased_vs_non_diseased	ENSG00000100316
TSSC4	Plasma Cells	0.788295	6.07586	29.2374	4.00556e-07	5.93527e-06	diseased_vs_non_diseased	ENSG00000184281
RCN2	Plasma Cells	0.815448	6.81058	29.2034	4.06094e-07	6.00414e-06	diseased_vs_non_diseased	ENSG00000117906
ELOB	Plasma Cells	0.616404	8.78622	29.1702	4.11584e-07	6.07198e-06	diseased_vs_non_diseased	ENSG00000103363
HSF1	Plasma Cells	0.729172	6.39557	29.1271	4.18806e-07	6.15161e-06	diseased_vs_non_diseased	ENSG00000185122
THG1L	Plasma Cells	1.32464	5.33772	29.1323	4.17929e-07	6.15161e-06	diseased_vs_non_diseased	ENSG00000113272
NDUFA6	Plasma Cells	0.68775	7.52717	29.1205	4.19938e-07	6.15483e-06	diseased_vs_non_diseased	ENSG00000184983
SEC61B	Plasma Cells	0.698363	10.6087	29.0501	4.32062e-07	6.31879e-06	diseased_vs_non_diseased	ENSG00000106803
ALDOA	Plasma Cells	0.649562	8.28136	29.0171	4.3787e-07	6.36233e-06	diseased_vs_non_diseased	ENSG00000149925
GRINA	Plasma Cells	0.847515	7.21144	29.0175	4.37801e-07	6.36233e-06	diseased_vs_non_diseased	ENSG00000178719
MTHFS	Plasma Cells	0.916904	5.79651	29.0637	4.36079e-07	6.36233e-06	diseased_vs_non_diseased	ENSG00000136371
NCAM1	Plasma Cells	2.08007	5.6788	29.1713	4.51456e-07	6.54562e-06	diseased_vs_non_diseased	ENSG00000149294
SPTLC1	Plasma Cells	0.820127	5.67759	28.8656	4.65576e-07	6.73587e-06	diseased_vs_non_diseased	ENSG00000090054
PRPF19	Plasma Cells	0.809498	5.76191	28.8901	4.67769e-07	6.7531e-06	diseased_vs_non_diseased	ENSG00000110107
ATP5MC3	Plasma Cells	0.707587	8.67366	28.8428	4.6991e-07	6.76952e-06	diseased_vs_non_diseased	ENSG00000154518
DCAF10	Plasma Cells	1.07019	4.90985	28.7397	4.89974e-07	7.0435e-06	diseased_vs_non_diseased	ENSG00000122741
SLC25A5	Plasma Cells	0.824245	8.43284	28.7146	4.94976e-07	7.10028e-06	diseased_vs_non_diseased	ENSG00000005022
CDKN2A	Plasma Cells	0.962894	6.10758	28.5823	5.22311e-07	7.47648e-06	diseased_vs_non_diseased	ENSG00000147889
EPB41L4A-AS1	Plasma Cells	1.0629	6.23406	28.5759	5.2367e-07	7.48005e-06	diseased_vs_non_diseased	ENSG00000224032
RPL8	Plasma Cells	0.775557	12.0666	28.55	5.29204e-07	7.54311e-06	diseased_vs_non_diseased	ENSG00000161016
ARL6IP4	Plasma Cells	0.602448	8.16715	28.5254	5.34528e-07	7.60293e-06	diseased_vs_non_diseased	ENSG00000182196
NR4A1	Plasma Cells	1.64669	7.69706	28.4961	5.4092e-07	7.66151e-06	diseased_vs_non_diseased	ENSG00000123358
PPP6C	Plasma Cells	0.684244	6.43282	28.4999	5.40092e-07	7.66151e-06	diseased_vs_non_diseased	ENSG00000119414
FCRLB	Plasma Cells	2.1491	4.91129	28.3951	5.63615e-07	7.96622e-06	diseased_vs_non_diseased	ENSG00000162746
MRPL50	Plasma Cells	0.81105	5.85105	28.3811	5.66832e-07	7.99494e-06	diseased_vs_non_diseased	ENSG00000136897
ARPC1A	Plasma Cells	0.690761	7.17255	28.3716	5.69029e-07	8.00917e-06	diseased_vs_non_diseased	ENSG00000241685
COX6C	Plasma Cells	0.61419	8.67405	28.3577	5.72254e-07	8.03779e-06	diseased_vs_non_diseased	ENSG00000164919
TAF7	Plasma Cells	0.713542	6.97853	28.3338	5.77854e-07	8.09957e-06	diseased_vs_non_diseased	ENSG00000178913
ADM	Plasma Cells	2.67378	6.10757	28.4348	5.96942e-07	8.34975e-06	diseased_vs_non_diseased	ENSG00000148926
ZNF791	Plasma Cells	0.828235	6.56388	28.2376	6.00947e-07	8.38837e-06	diseased_vs_non_diseased	ENSG00000173875
NIPA2	Plasma Cells	0.826039	6.51087	28.2203	6.05187e-07	8.43011e-06	diseased_vs_non_diseased	ENSG00000140157
CYP2R1	Plasma Cells	1.26146	5.71153	28.1827	6.14536e-07	8.54269e-06	diseased_vs_non_diseased	ENSG00000186104
NDUFB11	Plasma Cells	0.647639	9.11917	28.1669	6.18499e-07	8.58008e-06	diseased_vs_non_diseased	ENSG00000147123
HSPA4	Plasma Cells	0.810853	6.14083	28.1132	6.41088e-07	8.85699e-06	diseased_vs_non_diseased	ENSG00000170606
SCAPER	Plasma Cells	0.87385	5.94399	28.0827	6.40124e-07	8.85699e-06	diseased_vs_non_diseased	ENSG00000140386
DAP3	Plasma Cells	0.725214	6.45043	28.0452	6.49979e-07	8.96147e-06	diseased_vs_non_diseased	ENSG00000132676
PRR15	Plasma Cells	2.80507	4.79234	28.0564	6.56094e-07	9.02732e-06	diseased_vs_non_diseased	ENSG00000176532
PTPRK	Plasma Cells	1.80453	4.23552	28.0442	6.59365e-07	9.05385e-06	diseased_vs_non_diseased	ENSG00000152894
CKS2	Plasma Cells	1.75202	5.26148	27.9961	6.81967e-07	9.34517e-06	diseased_vs_non_diseased	ENSG00000123975
SWI5	Plasma Cells	0.902173	5.48304	27.8927	6.91748e-07	9.45997e-06	diseased_vs_non_diseased	ENSG00000175854
ATP5MD	Plasma Cells	0.737744	8.46312	27.8404	7.06689e-07	9.64473e-06	diseased_vs_non_diseased	ENSG00000173915
RBMX	Plasma Cells	0.731618	6.92506	27.8159	7.13801e-07	9.72212e-06	diseased_vs_non_diseased	ENSG00000147274
ZMAT3	Plasma Cells	1.32616	4.79894	27.8095	7.15678e-07	9.72803e-06	diseased_vs_non_diseased	ENSG00000172667
RABGGTB	Plasma Cells	0.800008	6.27613	27.802	7.17896e-07	9.73855e-06	diseased_vs_non_diseased	ENSG00000137955
ATP5PF	Plasma Cells	0.651483	8.52804	27.757	7.31217e-07	9.85973e-06	diseased_vs_non_diseased	ENSG00000154723
KCNS3	Plasma Cells	3.04753	5.28268	28.0114	7.29997e-07	9.85973e-06	diseased_vs_non_diseased	ENSG00000170745
SERBP1	Plasma Cells	0.678106	7.65552	27.7607	7.30122e-07	9.85973e-06	diseased_vs_non_diseased	ENSG00000142864
CLN6	Plasma Cells	0.774717	6.97564	27.6544	7.62586e-07	1.02622e-05	diseased_vs_non_diseased	ENSG00000128973
BOLA3	Plasma Cells	0.892047	6.17564	27.6461	7.65168e-07	1.02764e-05	diseased_vs_non_diseased	ENSG00000163170
EMC3	Plasma Cells	0.795441	6.82362	27.6019	7.7915e-07	1.04227e-05	diseased_vs_non_diseased	ENSG00000125037
IDH3A	Plasma Cells	1.01248	5.68681	27.603	7.78819e-07	1.04227e-05	diseased_vs_non_diseased	ENSG00000166411
UNC93B1	Plasma Cells	0.885564	6.6416	27.5891	7.8326e-07	1.04569e-05	diseased_vs_non_diseased	ENSG00000110057
GNG10	Plasma Cells	1.06384	5.57223	27.5804	7.86068e-07	1.04737e-05	diseased_vs_non_diseased	ENSG00000242616
C1orf43	Plasma Cells	0.724169	7.56961	27.572	7.88773e-07	1.0489e-05	diseased_vs_non_diseased	ENSG00000143612
FTH1	Plasma Cells	0.748825	10.8597	27.543	7.9819e-07	1.05933e-05	diseased_vs_non_diseased	ENSG00000167996
CCND1	Plasma Cells	3.07603	9.13725	27.602	8.00712e-07	1.06059e-05	diseased_vs_non_diseased	ENSG00000110092
RRAGA	Plasma Cells	0.886406	5.79221	27.5099	8.09083e-07	1.06958e-05	diseased_vs_non_diseased	ENSG00000155876
BZW2	Plasma Cells	1.03289	5.25151	27.445	8.30923e-07	1.0963e-05	diseased_vs_non_diseased	ENSG00000136261
CCT7	Plasma Cells	0.640302	7.21782	27.4269	8.37111e-07	1.10086e-05	diseased_vs_non_diseased	ENSG00000135624
PELI1	Plasma Cells	1.06408	8.34554	27.4254	8.37649e-07	1.10086e-05	diseased_vs_non_diseased	ENSG00000197329
PYURF	Plasma Cells	0.70482	6.98882	27.3969	8.47473e-07	1.11161e-05	diseased_vs_non_diseased	ENSG00000145337
MCRIP2	Plasma Cells	0.896023	6.25605	27.3651	8.58613e-07	1.12185e-05	diseased_vs_non_diseased	ENSG00000172366
MRPL40	Plasma Cells	0.689058	7.0846	27.3692	8.57173e-07	1.12185e-05	diseased_vs_non_diseased	ENSG00000185608
EIF1B	Plasma Cells	0.702882	6.64764	27.356	8.61824e-07	1.12387e-05	diseased_vs_non_diseased	ENSG00000114784
CLINT1	Plasma Cells	0.648733	7.87161	27.3476	8.64802e-07	1.12558e-05	diseased_vs_non_diseased	ENSG00000113282
C11orf24	Plasma Cells	0.776717	7.26162	27.3248	8.72956e-07	1.13273e-05	diseased_vs_non_diseased	ENSG00000171067
ZNRD2	Plasma Cells	0.800517	6.99323	27.3228	8.73654e-07	1.13273e-05	diseased_vs_non_diseased	ENSG00000173465
AC233755.1	Plasma Cells	-5.47829	13.0467	28.437	8.8278e-07	1.14236e-05	diseased_vs_non_diseased	ENSG00000275063
CASC4	Plasma Cells	0.779072	6.47386	27.2831	8.88028e-07	1.14695e-05	diseased_vs_non_diseased	ENSG00000166734
TMBIM4	Plasma Cells	0.57603	7.98666	27.2424	9.02989e-07	1.16404e-05	diseased_vs_non_diseased	ENSG00000155957
DDX46	Plasma Cells	0.619128	6.72221	27.2346	9.05888e-07	1.16555e-05	diseased_vs_non_diseased	ENSG00000145833
IQCH-AS1	Plasma Cells	1.211	5.03575	27.216	9.12871e-07	1.1723e-05	diseased_vs_non_diseased	ENSG00000259673
CCND3	Plasma Cells	1.35907	7.54055	27.1864	9.24019e-07	1.17987e-05	diseased_vs_non_diseased	ENSG00000112576
METTL7A	Plasma Cells	0.748901	7.22004	27.1907	9.22392e-07	1.17987e-05	diseased_vs_non_diseased	ENSG00000185432
NDUFAF4	Plasma Cells	0.767749	6.15401	27.2206	9.23284e-07	1.17987e-05	diseased_vs_non_diseased	ENSG00000123545
TMEM179B	Plasma Cells	0.607117	7.8814	27.1748	9.28447e-07	1.18329e-05	diseased_vs_non_diseased	ENSG00000185475
GTF2F1	Plasma Cells	0.798684	6.21696	27.1432	9.40598e-07	1.19651e-05	diseased_vs_non_diseased	ENSG00000125651
PSMA1	Plasma Cells	0.646555	7.10922	27.1214	9.49074e-07	1.20502e-05	diseased_vs_non_diseased	ENSG00000129084
PAM16	Plasma Cells	0.816361	6.33525	27.1147	9.51693e-07	1.20607e-05	diseased_vs_non_diseased	ENSG00000217930
COTL1	Plasma Cells	-2.00893	5.54034	27.1007	9.69836e-07	1.22544e-05	diseased_vs_non_diseased	ENSG00000103187
NDUFB8	Plasma Cells	0.569454	7.92195	27.0668	9.70612e-07	1.22544e-05	diseased_vs_non_diseased	ENSG00000166136
SLC39A8	Plasma Cells	0.843533	6.12835	27.0385	9.81986e-07	1.23749e-05	diseased_vs_non_diseased	ENSG00000138821
CDC37L1	Plasma Cells	1.15165	4.91184	26.9984	9.98359e-07	1.25577e-05	diseased_vs_non_diseased	ENSG00000106993
TMEM161A	Plasma Cells	0.999656	5.44832	26.978	1.02e-06	1.2806e-05	diseased_vs_non_diseased	ENSG00000064545
PSIP1	Plasma Cells	0.736341	6.3836	26.9281	1.02768e-06	1.28785e-05	diseased_vs_non_diseased	ENSG00000164985
CCT4	Plasma Cells	0.788487	6.73926	26.9232	1.02975e-06	1.28805e-05	diseased_vs_non_diseased	ENSG00000115484
EBLN3P	Plasma Cells	0.62944	6.73503	26.8787	1.04884e-06	1.3095e-05	diseased_vs_non_diseased	ENSG00000281649
CERS2	Plasma Cells	0.794538	6.12257	26.8375	1.06678e-06	1.32943e-05	diseased_vs_non_diseased	ENSG00000143418
NDUFV2	Plasma Cells	0.605908	7.85147	26.7948	1.08576e-06	1.35059e-05	diseased_vs_non_diseased	ENSG00000178127
MTLN	Plasma Cells	0.88681	6.0782	26.7891	1.08829e-06	1.35124e-05	diseased_vs_non_diseased	ENSG00000175701
COX6A1	Plasma Cells	0.599684	9.39953	26.7635	1.09984e-06	1.35808e-05	diseased_vs_non_diseased	ENSG00000111775
HACD3	Plasma Cells	0.949033	5.86516	26.7666	1.09847e-06	1.35808e-05	diseased_vs_non_diseased	ENSG00000074696
SNRPF	Plasma Cells	0.719779	6.53223	26.7662	1.09864e-06	1.35808e-05	diseased_vs_non_diseased	ENSG00000139343
UBXN1	Plasma Cells	0.694899	7.24097	26.7484	1.10675e-06	1.36411e-05	diseased_vs_non_diseased	ENSG00000162191
WBP2	Plasma Cells	0.661131	6.54393	26.7391	1.11102e-06	1.36687e-05	diseased_vs_non_diseased	ENSG00000132471
EIF3F	Plasma Cells	0.739002	8.61668	26.6975	1.13024e-06	1.38799e-05	diseased_vs_non_diseased	ENSG00000175390
APEH	Plasma Cells	0.766482	6.12928	26.6554	1.15007e-06	1.40596e-05	diseased_vs_non_diseased	ENSG00000164062
RAB3D	Plasma Cells	0.965823	5.26936	26.6488	1.15321e-06	1.40596e-05	diseased_vs_non_diseased	ENSG00000105514
SNHG18	Plasma Cells	1.8253	4.53831	26.8474	1.15215e-06	1.40596e-05	diseased_vs_non_diseased	ENSG00000250786
XAB2	Plasma Cells	0.946193	5.5453	26.6542	1.15064e-06	1.40596e-05	diseased_vs_non_diseased	ENSG00000076924
CCDC124	Plasma Cells	0.66515	6.4083	26.6196	1.1672e-06	1.42045e-05	diseased_vs_non_diseased	ENSG00000007080
MRPS2	Plasma Cells	0.927588	6.52026	26.6069	1.17332e-06	1.42417e-05	diseased_vs_non_diseased	ENSG00000122140
SLIRP	Plasma Cells	0.657893	7.21279	26.6045	1.17448e-06	1.42417e-05	diseased_vs_non_diseased	ENSG00000119705
URGCP	Plasma Cells	1.15994	4.61158	26.5538	1.21473e-06	1.47032e-05	diseased_vs_non_diseased	ENSG00000106608
HNRNPAB	Plasma Cells	0.736565	6.64934	26.5161	1.2182e-06	1.47189e-05	diseased_vs_non_diseased	ENSG00000197451
DTD1	Plasma Cells	0.970571	5.4078	26.4813	1.23586e-06	1.49055e-05	diseased_vs_non_diseased	ENSG00000125821
MCOLN1	Plasma Cells	1.22278	4.67782	26.4264	1.2643e-06	1.52213e-05	diseased_vs_non_diseased	ENSG00000090674
VPS28	Plasma Cells	0.579952	7.57175	26.3698	1.29424e-06	1.5554e-05	diseased_vs_non_diseased	ENSG00000160948
UAP1	Plasma Cells	0.711038	7.19677	26.3556	1.30187e-06	1.56178e-05	diseased_vs_non_diseased	ENSG00000117143
ROR2	Plasma Cells	2.72042	4.68285	26.598	1.31235e-06	1.57156e-05	diseased_vs_non_diseased	ENSG00000169071
USF2	Plasma Cells	0.790507	6.1131	26.3611	1.31533e-06	1.57233e-05	diseased_vs_non_diseased	ENSG00000105698
ABHD14A	Plasma Cells	0.806248	7.37634	26.3211	1.32063e-06	1.57588e-05	diseased_vs_non_diseased	ENSG00000248487
C6orf89	Plasma Cells	0.706035	6.47487	26.2778	1.34455e-06	1.60158e-05	diseased_vs_non_diseased	ENSG00000198663
ACAT1	Plasma Cells	0.761688	6.26762	26.2616	1.35358e-06	1.6095e-05	diseased_vs_non_diseased	ENSG00000075239
ENTPD1	Plasma Cells	-2.07468	4.19254	26.4101	1.35858e-06	1.6126e-05	diseased_vs_non_diseased	ENSG00000138185
RPS4X	Plasma Cells	0.824421	12.1609	26.2403	1.36557e-06	1.61804e-05	diseased_vs_non_diseased	ENSG00000198034
BCKDHA	Plasma Cells	0.771135	6.4597	26.2357	1.36819e-06	1.6183e-05	diseased_vs_non_diseased	ENSG00000248098
GARS	Plasma Cells	0.804557	7.1705	26.216	1.37943e-06	1.62874e-05	diseased_vs_non_diseased	ENSG00000106105
FMC1	Plasma Cells	0.798755	6.40536	26.2006	1.38824e-06	1.63628e-05	diseased_vs_non_diseased	ENSG00000164898
SMIM26	Plasma Cells	0.609904	7.27585	26.175	1.40306e-06	1.65086e-05	diseased_vs_non_diseased	ENSG00000232388
SSU72	Plasma Cells	0.550186	7.55785	26.1405	1.42329e-06	1.67175e-05	diseased_vs_non_diseased	ENSG00000160075
CARMIL1	Plasma Cells	0.897858	6.47515	26.1048	1.44457e-06	1.69379e-05	diseased_vs_non_diseased	ENSG00000079691
PNO1	Plasma Cells	1.09206	4.87339	26.0808	1.459e-06	1.70774e-05	diseased_vs_non_diseased	ENSG00000115946
PDAP1	Plasma Cells	0.64784	6.7261	26.044	1.48146e-06	1.73102e-05	diseased_vs_non_diseased	ENSG00000106244
CCPG1	Plasma Cells	0.626455	8.61198	25.8908	1.57884e-06	1.84161e-05	diseased_vs_non_diseased	ENSG00000260916
REEP5	Plasma Cells	0.615579	8.8496	25.8832	1.58386e-06	1.84428e-05	diseased_vs_non_diseased	ENSG00000129625
RPL6	Plasma Cells	0.773359	11.5581	25.8614	1.59829e-06	1.85468e-05	diseased_vs_non_diseased	ENSG00000089009
TIMM13	Plasma Cells	0.847267	6.65219	25.8647	1.5961e-06	1.85468e-05	diseased_vs_non_diseased	ENSG00000099800
NDUFB1	Plasma Cells	0.720606	7.82778	25.8193	1.6265e-06	1.88417e-05	diseased_vs_non_diseased	ENSG00000183648
NPTN	Plasma Cells	0.994648	5.26532	25.8121	1.63143e-06	1.88663e-05	diseased_vs_non_diseased	ENSG00000156642
SMOC1	Plasma Cells	1.35258	6.58053	25.7825	1.65162e-06	1.90672e-05	diseased_vs_non_diseased	ENSG00000198732
SET	Plasma Cells	0.750854	7.40816	25.7708	1.65967e-06	1.91273e-05	diseased_vs_non_diseased	ENSG00000119335
TIMM8B	Plasma Cells	0.813389	6.60985	25.7383	1.68231e-06	1.93551e-05	diseased_vs_non_diseased	ENSG00000150779
SQOR	Plasma Cells	0.888356	5.84657	25.7205	1.69481e-06	1.94657e-05	diseased_vs_non_diseased	ENSG00000137767
RAN	Plasma Cells	0.70756	8.08578	25.6868	1.71875e-06	1.97072e-05	diseased_vs_non_diseased	ENSG00000132341
BRIX1	Plasma Cells	0.916524	5.38627	25.6756	1.72679e-06	1.97657e-05	diseased_vs_non_diseased	ENSG00000113460
YWHAE	Plasma Cells	0.603662	7.78386	25.6473	1.74727e-06	1.99662e-05	diseased_vs_non_diseased	ENSG00000108953
NDUFA5	Plasma Cells	0.715246	6.71092	25.6206	1.76688e-06	2.01562e-05	diseased_vs_non_diseased	ENSG00000128609
GNG5	Plasma Cells	0.660448	8.39794	25.6012	1.78122e-06	2.02855e-05	diseased_vs_non_diseased	ENSG00000174021
ST8SIA4	Plasma Cells	0.890295	6.62449	25.5958	1.78523e-06	2.02969e-05	diseased_vs_non_diseased	ENSG00000113532
UQCRH	Plasma Cells	0.740423	9.17674	25.5843	1.79383e-06	2.03602e-05	diseased_vs_non_diseased	ENSG00000173660
LARS	Plasma Cells	0.742408	5.89794	25.5396	1.82752e-06	2.07078e-05	diseased_vs_non_diseased	ENSG00000133706
FUNDC2	Plasma Cells	0.813113	7.11793	25.5327	1.83283e-06	2.07331e-05	diseased_vs_non_diseased	ENSG00000165775
ZNF280D	Plasma Cells	0.920278	5.83117	25.5487	1.84248e-06	2.08074e-05	diseased_vs_non_diseased	ENSG00000137871
SERF2	Plasma Cells	0.626193	11.0088	25.4759	1.87673e-06	2.11588e-05	diseased_vs_non_diseased	ENSG00000140264
NAA38	Plasma Cells	0.660366	7.41773	25.4652	1.88519e-06	2.12186e-05	diseased_vs_non_diseased	ENSG00000183011
AC012368.1	Plasma Cells	0.947091	6.74887	25.4466	1.89986e-06	2.13481e-05	diseased_vs_non_diseased	ENSG00000225889
PSMB4	Plasma Cells	0.693633	7.03147	25.3604	1.96953e-06	2.20941e-05	diseased_vs_non_diseased	ENSG00000159377
DDX21	Plasma Cells	0.714276	6.89222	25.3407	1.98582e-06	2.22399e-05	diseased_vs_non_diseased	ENSG00000165732
SMIM27	Plasma Cells	0.879779	6.13525	25.2451	2.06674e-06	2.31077e-05	diseased_vs_non_diseased	ENSG00000235453
KIAA1191	Plasma Cells	0.753779	5.81849	25.208	2.09911e-06	2.34308e-05	diseased_vs_non_diseased	ENSG00000122203
CDC26	Plasma Cells	0.678001	6.34677	25.2028	2.1037e-06	2.34432e-05	diseased_vs_non_diseased	ENSG00000176386
NCL	Plasma Cells	0.577858	8.53729	25.1888	2.11602e-06	2.35416e-05	diseased_vs_non_diseased	ENSG00000115053
EDNRB	Plasma Cells	2.96424	6.56092	25.3525	2.12719e-06	2.35928e-05	diseased_vs_non_diseased	ENSG00000136160
YIPF3	Plasma Cells	0.608309	7.83749	25.1757	2.12762e-06	2.35928e-05	diseased_vs_non_diseased	ENSG00000137207
HNRNPK	Plasma Cells	0.576043	8.1321	25.133	2.16599e-06	2.39788e-05	diseased_vs_non_diseased	ENSG00000165119
DHX29	Plasma Cells	0.705821	6.14762	25.0832	2.21169e-06	2.44447e-05	diseased_vs_non_diseased	ENSG00000067248
HDDC3	Plasma Cells	0.762113	6.27579	25.1056	2.21656e-06	2.44583e-05	diseased_vs_non_diseased	ENSG00000184508
PSMD8	Plasma Cells	0.63127	7.86493	25.0717	2.2223e-06	2.44817e-05	diseased_vs_non_diseased	ENSG00000099341
LAMP5	Plasma Cells	2.70817	8.08333	25.1223	2.22723e-06	2.44959e-05	diseased_vs_non_diseased	ENSG00000125869
LSM7	Plasma Cells	0.758492	7.72387	25.0524	2.2404e-06	2.46006e-05	diseased_vs_non_diseased	ENSG00000130332
EMB	Plasma Cells	0.753256	6.35289	25.0242	2.26703e-06	2.48525e-05	diseased_vs_non_diseased	ENSG00000170571
TAF1D	Plasma Cells	0.771501	6.81232	24.9912	2.29861e-06	2.51579e-05	diseased_vs_non_diseased	ENSG00000166012
TRABD2A	Plasma Cells	1.84236	5.05799	25.0059	2.31095e-06	2.52519e-05	diseased_vs_non_diseased	ENSG00000186854
DUSP6	Plasma Cells	2.02817	5.35538	25.0127	2.33146e-06	2.54348e-05	diseased_vs_non_diseased	ENSG00000139318
CHMP5	Plasma Cells	0.770165	6.37546	24.9239	2.36435e-06	2.57519e-05	diseased_vs_non_diseased	ENSG00000086065
GAS6	Plasma Cells	0.938869	8.5093	24.909	2.3792e-06	2.58719e-05	diseased_vs_non_diseased	ENSG00000183087
HIKESHI	Plasma Cells	0.768581	6.31743	24.8613	2.42728e-06	2.63522e-05	diseased_vs_non_diseased	ENSG00000149196
TKFC	Plasma Cells	1.00352	4.94393	24.8201	2.52695e-06	2.73902e-05	diseased_vs_non_diseased	ENSG00000149476
THYN1	Plasma Cells	0.786059	5.89647	24.7479	2.5457e-06	2.75491e-05	diseased_vs_non_diseased	ENSG00000151500
SFXN4	Plasma Cells	0.803781	6.02427	24.7029	2.59431e-06	2.80302e-05	diseased_vs_non_diseased	ENSG00000183605
B3GAT3	Plasma Cells	0.767	6.61279	24.6885	2.61003e-06	2.80652e-05	diseased_vs_non_diseased	ENSG00000149541
GET3	Plasma Cells	0.720862	6.21605	24.6949	2.60298e-06	2.80652e-05	diseased_vs_non_diseased	ENSG00000198356
PDCD6	Plasma Cells	0.670428	6.94711	24.6899	2.60845e-06	2.80652e-05	diseased_vs_non_diseased	ENSG00000249915
ECSIT	Plasma Cells	0.827892	5.87824	24.7084	2.6177e-06	2.81027e-05	diseased_vs_non_diseased	ENSG00000130159
TMED3	Plasma Cells	0.779887	7.0983	24.6532	2.64902e-06	2.83938e-05	diseased_vs_non_diseased	ENSG00000166557
PMPCB	Plasma Cells	0.774065	6.33964	24.6423	2.66122e-06	2.84659e-05	diseased_vs_non_diseased	ENSG00000105819
SMPD1	Plasma Cells	0.820155	6.11551	24.6396	2.66419e-06	2.84659e-05	diseased_vs_non_diseased	ENSG00000166311
ENSA	Plasma Cells	0.657782	6.99086	24.6219	2.68414e-06	2.86337e-05	diseased_vs_non_diseased	ENSG00000143420
BMP6	Plasma Cells	1.11426	6.40013	24.5816	2.73001e-06	2.90576e-05	diseased_vs_non_diseased	ENSG00000153162
SRSF3	Plasma Cells	0.649441	7.23948	24.5795	2.7325e-06	2.90576e-05	diseased_vs_non_diseased	ENSG00000112081
PEA15	Plasma Cells	1.04284	5.37124	24.5729	2.74007e-06	2.90922e-05	diseased_vs_non_diseased	ENSG00000162734
GRHPR	Plasma Cells	0.798408	6.20262	24.567	2.74689e-06	2.91188e-05	diseased_vs_non_diseased	ENSG00000137106
SULF2	Plasma Cells	1.86324	6.52498	24.5784	2.76446e-06	2.92591e-05	diseased_vs_non_diseased	ENSG00000196562
RAB11A	Plasma Cells	0.69209	6.04529	24.5458	2.77151e-06	2.92876e-05	diseased_vs_non_diseased	ENSG00000103769
HEBP1	Plasma Cells	1.20747	4.84601	24.5235	2.79756e-06	2.94705e-05	diseased_vs_non_diseased	ENSG00000013583
PALM2-AKAP2	Plasma Cells	0.804603	7.61426	24.524	2.79698e-06	2.94705e-05	diseased_vs_non_diseased	ENSG00000157654
ACYP2	Plasma Cells	0.840458	6.00454	24.5035	2.82133e-06	2.96746e-05	diseased_vs_non_diseased	ENSG00000170634
UGT3A2	Plasma Cells	3.16813	5.25844	24.7075	2.84966e-06	2.99258e-05	diseased_vs_non_diseased	ENSG00000168671
DDX5	Plasma Cells	0.56368	9.55838	24.423	2.91856e-06	3.06018e-05	diseased_vs_non_diseased	ENSG00000108654
AASDHPPT	Plasma Cells	0.778621	6.03078	24.343	3.01862e-06	3.15728e-05	diseased_vs_non_diseased	ENSG00000149313
LTA4H	Plasma Cells	0.74134	6.40404	24.3415	3.02054e-06	3.15728e-05	diseased_vs_non_diseased	ENSG00000111144
COPS2	Plasma Cells	0.770299	6.05832	24.3204	3.04753e-06	3.18057e-05	diseased_vs_non_diseased	ENSG00000166200
CYP51A1	Plasma Cells	0.751404	5.89795	24.3018	3.07163e-06	3.20076e-05	diseased_vs_non_diseased	ENSG00000001630
JUNB	Plasma Cells	1.10816	9.56912	24.2192	3.18054e-06	3.30914e-05	diseased_vs_non_diseased	ENSG00000171223
FAM120AOS	Plasma Cells	0.761123	6.03235	24.208	3.19556e-06	3.31113e-05	diseased_vs_non_diseased	ENSG00000188938
SEPTIN1	Plasma Cells	-0.70508	6.57699	24.2068	3.19719e-06	3.31113e-05	diseased_vs_non_diseased	ENSG00000180096
ZFAS1	Plasma Cells	0.773266	6.98964	24.2077	3.19594e-06	3.31113e-05	diseased_vs_non_diseased	ENSG00000177410
HSPA9	Plasma Cells	0.654082	7.2527	24.1253	3.30916e-06	3.42184e-05	diseased_vs_non_diseased	ENSG00000113013
ZFP36	Plasma Cells	0.999375	9.69915	24.079	3.37462e-06	3.48417e-05	diseased_vs_non_diseased	ENSG00000128016
CD63	Plasma Cells	0.753985	9.21696	24.0704	3.38691e-06	3.49152e-05	diseased_vs_non_diseased	ENSG00000135404
MT-ND5	Plasma Cells	0.50463	11.7646	24.0292	3.44644e-06	3.54746e-05	diseased_vs_non_diseased	ENSG00000198786
H3F3A	Plasma Cells	0.699207	9.56216	24.0254	3.45188e-06	3.54765e-05	diseased_vs_non_diseased	ENSG00000163041
ICE2	Plasma Cells	0.980004	5.21487	24.0364	3.47304e-06	3.56396e-05	diseased_vs_non_diseased	ENSG00000128915
UQCRC1	Plasma Cells	0.621062	7.24331	23.9998	3.48948e-06	3.57539e-05	diseased_vs_non_diseased	ENSG00000010256
ARFIP2	Plasma Cells	0.815558	5.98873	23.9701	3.5336e-06	3.61511e-05	diseased_vs_non_diseased	ENSG00000132254
OXR1	Plasma Cells	0.72391	6.74311	23.9359	3.58519e-06	3.66233e-05	diseased_vs_non_diseased	ENSG00000164830
CCDC144A	Plasma Cells	1.36867	6.73147	23.9315	3.63039e-06	3.69857e-05	diseased_vs_non_diseased	ENSG00000170160
PIGT	Plasma Cells	0.657841	7.12791	23.9054	3.63164e-06	3.69857e-05	diseased_vs_non_diseased	ENSG00000124155
C12orf10	Plasma Cells	0.750446	5.90407	23.8914	3.65329e-06	3.71329e-05	diseased_vs_non_diseased	ENSG00000139637
RARS	Plasma Cells	0.967487	5.32527	23.8889	3.65712e-06	3.71329e-05	diseased_vs_non_diseased	ENSG00000113643
HNRNPUL1	Plasma Cells	0.687471	7.01667	23.8612	3.70031e-06	3.7515e-05	diseased_vs_non_diseased	ENSG00000105323
KIAA1217	Plasma Cells	2.00115	5.55601	23.9022	3.71568e-06	3.76142e-05	diseased_vs_non_diseased	ENSG00000120549
TRPT1	Plasma Cells	0.600647	6.89114	23.842	3.73047e-06	3.77074e-05	diseased_vs_non_diseased	ENSG00000149743
RPS24	Plasma Cells	0.768596	11.2476	23.8228	3.76098e-06	3.79589e-05	diseased_vs_non_diseased	ENSG00000138326
NCOA7	Plasma Cells	0.867318	5.86425	23.7872	3.8182e-06	3.84787e-05	diseased_vs_non_diseased	ENSG00000111912
BAZ2B	Plasma Cells	0.937173	5.97534	23.7658	3.85286e-06	3.87702e-05	diseased_vs_non_diseased	ENSG00000123636
LARP1	Plasma Cells	0.737627	6.27045	23.6796	3.99641e-06	4.01547e-05	diseased_vs_non_diseased	ENSG00000155506
ZDHHC12	Plasma Cells	0.842545	5.91368	23.6625	4.02543e-06	4.03861e-05	diseased_vs_non_diseased	ENSG00000160446
FRZB	Plasma Cells	1.97444	7.4265	23.7071	4.0348e-06	4.042e-05	diseased_vs_non_diseased	ENSG00000162998
TMEM167A	Plasma Cells	0.695186	7.257	23.6335	4.07539e-06	4.0766e-05	diseased_vs_non_diseased	ENSG00000174695
PIN1	Plasma Cells	0.674279	6.60091	23.6263	4.08781e-06	4.08296e-05	diseased_vs_non_diseased	ENSG00000127445
NDUFC2	Plasma Cells	0.618749	8.34489	23.5992	4.1351e-06	4.118e-05	diseased_vs_non_diseased	ENSG00000151366
PCNP	Plasma Cells	0.637281	6.37985	23.6008	4.13235e-06	4.118e-05	diseased_vs_non_diseased	ENSG00000081154
RPL41	Plasma Cells	0.758051	13.4727	23.5796	4.16966e-06	4.14022e-05	diseased_vs_non_diseased	ENSG00000229117
TNFRSF17	Plasma Cells	0.737101	9.34077	23.5796	4.1697e-06	4.14022e-05	diseased_vs_non_diseased	ENSG00000048462
JTB	Plasma Cells	0.58438	8.6621	23.5751	4.17756e-06	4.14193e-05	diseased_vs_non_diseased	ENSG00000143543
TRIB1	Plasma Cells	0.773652	8.70569	23.5686	4.18923e-06	4.1474e-05	diseased_vs_non_diseased	ENSG00000173334
GAMT	Plasma Cells	1.06092	5.54067	23.4541	4.39809e-06	4.34142e-05	diseased_vs_non_diseased	ENSG00000130005
PITPNA-AS1	Plasma Cells	0.830076	5.88224	23.4566	4.39336e-06	4.34142e-05	diseased_vs_non_diseased	ENSG00000236618
NDUFV1	Plasma Cells	0.584757	7.72506	23.4196	4.463e-06	4.39906e-05	diseased_vs_non_diseased	ENSG00000167792
GTF2A2	Plasma Cells	0.634027	7.12838	23.4123	4.47688e-06	4.4063e-05	diseased_vs_non_diseased	ENSG00000140307
UBE2R2	Plasma Cells	0.930027	5.30876	23.4229	4.50302e-06	4.42556e-05	diseased_vs_non_diseased	ENSG00000107341
FARSA	Plasma Cells	0.738229	6.15321	23.3834	4.5322e-06	4.44776e-05	diseased_vs_non_diseased	ENSG00000179115
NDUFS4	Plasma Cells	0.927717	6.06696	23.3738	4.55087e-06	4.45958e-05	diseased_vs_non_diseased	ENSG00000164258
PNRC1	Plasma Cells	0.715395	8.60852	23.3634	4.57102e-06	4.47247e-05	diseased_vs_non_diseased	ENSG00000146278
PTMA	Plasma Cells	0.634673	10.8826	23.3602	4.57728e-06	4.47247e-05	diseased_vs_non_diseased	ENSG00000187514
GYPC	Plasma Cells	0.682955	8.53797	23.3225	4.6513e-06	4.53822e-05	diseased_vs_non_diseased	ENSG00000136732
RASA2	Plasma Cells	0.890012	5.97016	23.2816	4.73286e-06	4.61112e-05	diseased_vs_non_diseased	ENSG00000155903
STX17	Plasma Cells	0.736035	5.69104	23.255	4.78694e-06	4.65708e-05	diseased_vs_non_diseased	ENSG00000136874
TNS3	Plasma Cells	1.09488	5.83491	23.2442	4.8089e-06	4.6717e-05	diseased_vs_non_diseased	ENSG00000136205
RHBDD2	Plasma Cells	0.787531	6.09026	23.2244	4.84963e-06	4.70449e-05	diseased_vs_non_diseased	ENSG00000005486
HMGN3	Plasma Cells	0.583654	7.99855	23.221	4.85663e-06	4.70451e-05	diseased_vs_non_diseased	ENSG00000118418
COX7A2L	Plasma Cells	0.668823	7.42256	23.1863	4.929e-06	4.76776e-05	diseased_vs_non_diseased	ENSG00000115944
H1F0	Plasma Cells	2.42659	4.78897	23.2554	4.99042e-06	4.82026e-05	diseased_vs_non_diseased	ENSG00000189060
CERT1	Plasma Cells	0.868941	5.16975	23.1256	5.05832e-06	4.87886e-05	diseased_vs_non_diseased	ENSG00000113163
FKBP2	Plasma Cells	0.758149	8.73233	23.1118	5.08799e-06	4.90046e-05	diseased_vs_non_diseased	ENSG00000173486
ZNF428	Plasma Cells	0.659085	6.39195	23.0839	5.14893e-06	4.95208e-05	diseased_vs_non_diseased	ENSG00000131116
SKP1	Plasma Cells	0.600052	8.11355	23.044	5.2373e-06	5.0299e-05	diseased_vs_non_diseased	ENSG00000113558
MAP4K3-DT	Plasma Cells	0.791778	6.47737	23.0122	5.30886e-06	5.09137e-05	diseased_vs_non_diseased	ENSG00000231312
ATRAID	Plasma Cells	0.644342	8.54762	22.9759	5.39192e-06	5.16368e-05	diseased_vs_non_diseased	ENSG00000138085
TRAPPC5	Plasma Cells	0.585116	7.63876	22.9515	5.44831e-06	5.21029e-05	diseased_vs_non_diseased	ENSG00000181029
PHPT1	Plasma Cells	0.61066	8.01213	22.9305	5.4975e-06	5.23575e-05	diseased_vs_non_diseased	ENSG00000054148
RABEPK	Plasma Cells	0.86771	5.43106	22.9302	5.49823e-06	5.23575e-05	diseased_vs_non_diseased	ENSG00000136933
TMEM126A	Plasma Cells	0.817978	6.01682	22.9329	5.49175e-06	5.23575e-05	diseased_vs_non_diseased	ENSG00000171202
CTSH	Plasma Cells	-2.25578	6.12914	22.944	5.52067e-06	5.2497e-05	diseased_vs_non_diseased	ENSG00000103811
TMEM138	Plasma Cells	0.872816	5.1405	22.923	5.57031e-06	5.28944e-05	diseased_vs_non_diseased	ENSG00000149483
UQCR10	Plasma Cells	0.575495	8.11318	22.8498	5.69024e-06	5.39572e-05	diseased_vs_non_diseased	ENSG00000184076
TMEM126B	Plasma Cells	0.913036	5.30712	22.8053	5.79964e-06	5.49174e-05	diseased_vs_non_diseased	ENSG00000171204
COX7A2	Plasma Cells	0.603047	9.04051	22.7912	5.8348e-06	5.51728e-05	diseased_vs_non_diseased	ENSG00000112695
CAPRIN1	Plasma Cells	0.764623	6.35423	22.7866	5.84614e-06	5.52026e-05	diseased_vs_non_diseased	ENSG00000135387
GCDH	Plasma Cells	0.933086	5.2983	22.7647	5.90129e-06	5.56129e-05	diseased_vs_non_diseased	ENSG00000105607
PRKAR2A	Plasma Cells	0.78875	5.55959	22.7595	5.91433e-06	5.56129e-05	diseased_vs_non_diseased	ENSG00000114302
SURF4	Plasma Cells	0.570199	7.83895	22.7622	5.90769e-06	5.56129e-05	diseased_vs_non_diseased	ENSG00000148248
FCMR	Plasma Cells	-1.63843	4.61575	22.7324	5.98328e-06	5.61794e-05	diseased_vs_non_diseased	ENSG00000162894
HMCES	Plasma Cells	0.781408	6.49218	22.7293	5.99125e-06	5.61794e-05	diseased_vs_non_diseased	ENSG00000183624
PAIP2	Plasma Cells	0.619047	7.0443	22.6874	6.09973e-06	5.71172e-05	diseased_vs_non_diseased	ENSG00000120727
PSEN2	Plasma Cells	1.06198	4.94893	22.6811	6.11621e-06	5.71921e-05	diseased_vs_non_diseased	ENSG00000143801
UCK2	Plasma Cells	1.15541	5.18387	22.6971	6.13421e-06	5.72809e-05	diseased_vs_non_diseased	ENSG00000143179
NDUFA12	Plasma Cells	0.568183	7.06478	22.6653	6.15768e-06	5.74206e-05	diseased_vs_non_diseased	ENSG00000184752
LINC00467	Plasma Cells	0.970326	5.48098	22.6574	6.17866e-06	5.75366e-05	diseased_vs_non_diseased	ENSG00000153363
RUNX1	Plasma Cells	1.10085	5.7525	22.6446	6.21267e-06	5.77736e-05	diseased_vs_non_diseased	ENSG00000159216
AFF4	Plasma Cells	0.600069	6.64261	22.635	6.23829e-06	5.79319e-05	diseased_vs_non_diseased	ENSG00000072364
GRIK4	Plasma Cells	2.05522	4.40116	22.6711	6.26459e-06	5.79682e-05	diseased_vs_non_diseased	ENSG00000149403
IZUMO4	Plasma Cells	1.38354	4.89	22.6466	6.268e-06	5.79682e-05	diseased_vs_non_diseased	ENSG00000099840
MYO1G	Plasma Cells	-1.60309	3.95918	22.6469	6.26727e-06	5.79682e-05	diseased_vs_non_diseased	ENSG00000136286
BTG2	Plasma Cells	0.915927	9.60086	22.5848	6.37382e-06	5.88661e-05	diseased_vs_non_diseased	ENSG00000159388
SUMO2	Plasma Cells	0.491852	8.26953	22.5782	6.39199e-06	5.89532e-05	diseased_vs_non_diseased	ENSG00000188612
RPL5	Plasma Cells	0.813899	11.2178	22.5317	6.5206e-06	6.00572e-05	diseased_vs_non_diseased	ENSG00000122406
DST	Plasma Cells	1.19981	6.36138	22.5211	6.5502e-06	6.02476e-05	diseased_vs_non_diseased	ENSG00000151914
RAB5IF	Plasma Cells	0.578824	7.24584	22.515	6.56749e-06	6.03243e-05	diseased_vs_non_diseased	ENSG00000101084
NDUFB3	Plasma Cells	0.662507	7.34254	22.5082	6.58663e-06	6.03357e-05	diseased_vs_non_diseased	ENSG00000119013
RAB10	Plasma Cells	0.627705	6.48485	22.5106	6.57988e-06	6.03357e-05	diseased_vs_non_diseased	ENSG00000084733
MCTP2	Plasma Cells	0.793827	6.53552	22.4907	6.63617e-06	6.0707e-05	diseased_vs_non_diseased	ENSG00000140563
TMEM141	Plasma Cells	0.722384	6.4251	22.468	6.70122e-06	6.1219e-05	diseased_vs_non_diseased	ENSG00000244187
CCT6A	Plasma Cells	0.756888	6.43601	22.4592	6.72639e-06	6.13658e-05	diseased_vs_non_diseased	ENSG00000146731
P4HTM	Plasma Cells	0.785801	6.50045	22.4387	6.78591e-06	6.18251e-05	diseased_vs_non_diseased	ENSG00000178467
ATG4D	Plasma Cells	0.951656	5.1438	22.4289	6.81459e-06	6.20027e-05	diseased_vs_non_diseased	ENSG00000130734
DDRGK1	Plasma Cells	0.746411	6.9753	22.4142	6.85778e-06	6.23116e-05	diseased_vs_non_diseased	ENSG00000198171
CCDC47	Plasma Cells	0.656692	6.55604	22.4026	6.89205e-06	6.25386e-05	diseased_vs_non_diseased	ENSG00000108588
EGR1	Plasma Cells	1.51734	8.28596	22.4168	6.91602e-06	6.26026e-05	diseased_vs_non_diseased	ENSG00000120738
GPR137	Plasma Cells	0.963067	5.01326	22.3939	6.91767e-06	6.26026e-05	diseased_vs_non_diseased	ENSG00000173264
TCIRG1	Plasma Cells	0.655879	7.21102	22.3782	6.96449e-06	6.29418e-05	diseased_vs_non_diseased	ENSG00000110719
C1QBP	Plasma Cells	0.651535	7.29294	22.3646	7.00521e-06	6.32251e-05	diseased_vs_non_diseased	ENSG00000108561
OIP5-AS1	Plasma Cells	0.674101	6.25213	22.353	7.04016e-06	6.34556e-05	diseased_vs_non_diseased	ENSG00000247556
EIF2A	Plasma Cells	0.724177	7.35804	22.3494	7.05109e-06	6.34692e-05	diseased_vs_non_diseased	ENSG00000144895
PIGF	Plasma Cells	0.796853	5.63123	22.3023	7.19539e-06	6.45289e-05	diseased_vs_non_diseased	ENSG00000151665
TPM4	Plasma Cells	0.759042	9.22343	22.3016	7.19753e-06	6.45289e-05	diseased_vs_non_diseased	ENSG00000167460
ZSCAN16-AS1	Plasma Cells	0.892224	5.7339	22.3055	7.18527e-06	6.45289e-05	diseased_vs_non_diseased	ENSG00000269293
UBE2L6	Plasma Cells	0.82628	6.88525	22.2732	7.28579e-06	6.52335e-05	diseased_vs_non_diseased	ENSG00000156587
MIF	Plasma Cells	0.637721	10.4	22.2402	7.39001e-06	6.60789e-05	diseased_vs_non_diseased	ENSG00000240972
C1orf122	Plasma Cells	0.839632	5.7913	22.2337	7.41076e-06	6.61766e-05	diseased_vs_non_diseased	ENSG00000197982
HSP90AA1	Plasma Cells	0.577439	8.33515	22.2252	7.43788e-06	6.63309e-05	diseased_vs_non_diseased	ENSG00000080824
PDLIM5	Plasma Cells	0.90626	5.60029	22.1904	7.5501e-06	6.72427e-05	diseased_vs_non_diseased	ENSG00000163110
BARD1	Plasma Cells	1.37489	4.14009	22.1823	7.72146e-06	6.85877e-05	diseased_vs_non_diseased	ENSG00000138376
PCBD1	Plasma Cells	0.765886	6.47994	22.1407	7.71323e-06	6.85877e-05	diseased_vs_non_diseased	ENSG00000166228
IVD	Plasma Cells	0.874882	5.38376	22.124	7.76885e-06	6.89179e-05	diseased_vs_non_diseased	ENSG00000128928
METAP2	Plasma Cells	0.641481	6.35073	22.088	7.88999e-06	6.99006e-05	diseased_vs_non_diseased	ENSG00000111142
BCAS2	Plasma Cells	0.740223	6.22859	22.0753	7.93325e-06	7.0166e-05	diseased_vs_non_diseased	ENSG00000116752
TMX2	Plasma Cells	0.664147	6.60088	22.0731	7.94077e-06	7.0166e-05	diseased_vs_non_diseased	ENSG00000213593
SELENOP	Plasma Cells	1.62642	5.74857	22.0851	7.97427e-06	7.03698e-05	diseased_vs_non_diseased	ENSG00000250722
PRKD2	Plasma Cells	0.758276	7.01936	22.0386	8.05984e-06	7.1032e-05	diseased_vs_non_diseased	ENSG00000105287
FAM219B	Plasma Cells	0.917621	5.16551	22.0319	8.08294e-06	7.11426e-05	diseased_vs_non_diseased	ENSG00000178761
HSPA8	Plasma Cells	0.761556	9.96771	22.0186	8.12937e-06	7.14579e-05	diseased_vs_non_diseased	ENSG00000109971
SDHD	Plasma Cells	0.654941	6.93652	22.0055	8.17549e-06	7.17697e-05	diseased_vs_non_diseased	ENSG00000204370
AC026369.3	Plasma Cells	1.84853	6.56381	22.0582	8.30382e-06	7.28015e-05	diseased_vs_non_diseased	ENSG00000256948
C2orf88	Plasma Cells	0.776195	6.15275	21.9601	8.33701e-06	7.29976e-05	diseased_vs_non_diseased	ENSG00000187699
TMEM45A	Plasma Cells	1.13472	5.67797	21.9436	8.3965e-06	7.34231e-05	diseased_vs_non_diseased	ENSG00000181458
SERPINI1	Plasma Cells	1.61	4.88154	21.928	8.45321e-06	7.38227e-05	diseased_vs_non_diseased	ENSG00000163536
YIF1A	Plasma Cells	0.668122	7.59315	21.925	8.46409e-06	7.38227e-05	diseased_vs_non_diseased	ENSG00000174851
UFD1	Plasma Cells	0.596109	6.62349	21.8986	8.561e-06	7.45714e-05	diseased_vs_non_diseased	ENSG00000070010
EIF1AX	Plasma Cells	0.655887	6.98914	21.8835	8.61725e-06	7.49645e-05	diseased_vs_non_diseased	ENSG00000173674
PRKD3	Plasma Cells	1.01458	6.38126	21.8604	8.70337e-06	7.56161e-05	diseased_vs_non_diseased	ENSG00000115825
ZSWIM7	Plasma Cells	0.83018	5.37393	21.8507	8.74006e-06	7.58372e-05	diseased_vs_non_diseased	ENSG00000214941
ELL2	Plasma Cells	0.670167	8.32638	21.8438	8.76593e-06	7.5961e-05	diseased_vs_non_diseased	ENSG00000118985
ROMO1	Plasma Cells	0.572616	8.65899	21.8409	8.77687e-06	7.5961e-05	diseased_vs_non_diseased	ENSG00000125995
CSTB	Plasma Cells	0.684474	7.83184	21.8345	8.80145e-06	7.60761e-05	diseased_vs_non_diseased	ENSG00000160213
MYL12A	Plasma Cells	0.642753	8.40046	21.8023	8.92454e-06	7.70413e-05	diseased_vs_non_diseased	ENSG00000101608
TMOD3	Plasma Cells	0.880644	5.06569	21.7851	8.99117e-06	7.75172e-05	diseased_vs_non_diseased	ENSG00000138594
AC009133.3	Plasma Cells	-1.65206	3.82213	21.8838	9.03619e-06	7.78058e-05	diseased_vs_non_diseased	ENSG00000260719
MAT2B	Plasma Cells	0.606371	6.63199	21.7415	9.16192e-06	7.86874e-05	diseased_vs_non_diseased	ENSG00000038274
UQCC3	Plasma Cells	0.80723	6.03312	21.7443	9.15072e-06	7.86874e-05	diseased_vs_non_diseased	ENSG00000204922
SNHG32	Plasma Cells	1.06729	5.85363	21.7221	9.23888e-06	7.92475e-05	diseased_vs_non_diseased	ENSG00000204387
HSD17B12	Plasma Cells	0.743762	6.40725	21.6852	9.38772e-06	8.04218e-05	diseased_vs_non_diseased	ENSG00000149084
PIGP	Plasma Cells	0.75062	6.49626	21.6754	9.42739e-06	8.06592e-05	diseased_vs_non_diseased	ENSG00000185808
MGST3	Plasma Cells	0.788336	7.78841	21.6632	9.47739e-06	8.09842e-05	diseased_vs_non_diseased	ENSG00000143198
RHEB	Plasma Cells	0.675659	7.09181	21.6503	9.53014e-06	8.13319e-05	diseased_vs_non_diseased	ENSG00000106615
LAPTM4A	Plasma Cells	0.651154	7.77848	21.6164	9.67097e-06	8.24294e-05	diseased_vs_non_diseased	ENSG00000068697
CUTA	Plasma Cells	0.620275	9.33139	21.5984	9.74665e-06	8.29696e-05	diseased_vs_non_diseased	ENSG00000112514
HOMER1	Plasma Cells	2.64688	4.27064	21.6195	9.83511e-06	8.36171e-05	diseased_vs_non_diseased	ENSG00000152413
SIL1	Plasma Cells	0.604472	7.90937	21.5714	9.86092e-06	8.37309e-05	diseased_vs_non_diseased	ENSG00000120725
NAPA	Plasma Cells	0.572817	7.08258	21.5604	9.90839e-06	8.40281e-05	diseased_vs_non_diseased	ENSG00000105402
TMEM245	Plasma Cells	0.998413	4.71506	21.5486	1.00485e-05	8.51094e-05	diseased_vs_non_diseased	ENSG00000106771
TAF10	Plasma Cells	0.785448	5.93663	21.5076	1.01371e-05	8.5752e-05	diseased_vs_non_diseased	ENSG00000166337
RNF14	Plasma Cells	1.04167	5.09841	21.4984	1.01776e-05	8.59863e-05	diseased_vs_non_diseased	ENSG00000013561
NEB	Plasma Cells	1.91191	6.20149	21.5113	1.03053e-05	8.69568e-05	diseased_vs_non_diseased	ENSG00000183091
TXNDC17	Plasma Cells	0.595699	6.89663	21.4629	1.03353e-05	8.71008e-05	diseased_vs_non_diseased	ENSG00000129235
CHURC1	Plasma Cells	0.585934	6.67657	21.4359	1.0457e-05	8.80167e-05	diseased_vs_non_diseased	ENSG00000258289
LINC01484	Plasma Cells	1.55229	4.51297	21.4475	1.05928e-05	8.90482e-05	diseased_vs_non_diseased	ENSG00000253686
TSPAN13	Plasma Cells	0.813182	6.37998	21.3958	1.06403e-05	8.93365e-05	diseased_vs_non_diseased	ENSG00000106537
EIF4B	Plasma Cells	0.590585	8.34254	21.3729	1.07462e-05	9.01134e-05	diseased_vs_non_diseased	ENSG00000063046
HNRNPA0	Plasma Cells	0.583195	7.22116	21.3505	1.08512e-05	9.08802e-05	diseased_vs_non_diseased	ENSG00000177733
YWHAH	Plasma Cells	0.951539	5.59349	21.3439	1.08825e-05	9.10293e-05	diseased_vs_non_diseased	ENSG00000128245
DHRS7	Plasma Cells	0.657622	7.58268	21.3293	1.09517e-05	9.1495e-05	diseased_vs_non_diseased	ENSG00000100612
EIF3J	Plasma Cells	0.675186	6.86728	21.3261	1.09666e-05	9.1506e-05	diseased_vs_non_diseased	ENSG00000104131
ZCCHC7	Plasma Cells	0.604019	6.66105	21.2423	1.13729e-05	9.47788e-05	diseased_vs_non_diseased	ENSG00000147905
PDZRN4	Plasma Cells	1.45231	4.77901	21.2699	1.1438e-05	9.52039e-05	diseased_vs_non_diseased	ENSG00000165966
CLEC2B	Plasma Cells	-1.84484	4.47078	21.2752	1.1516e-05	9.5617e-05	diseased_vs_non_diseased	ENSG00000110852
PTGDR	Plasma Cells	3.38093	3.86567	21.2977	1.15106e-05	9.5617e-05	diseased_vs_non_diseased	ENSG00000168229
CYC1	Plasma Cells	0.666616	7.17762	21.2094	1.15366e-05	9.56704e-05	diseased_vs_non_diseased	ENSG00000179091
TSTD1	Plasma Cells	0.63906	7.88287	21.1499	1.18387e-05	9.80549e-05	diseased_vs_non_diseased	ENSG00000215845
MRPL46	Plasma Cells	0.998542	4.9209	21.1398	1.18906e-05	9.8364e-05	diseased_vs_non_diseased	ENSG00000259494
CERCAM	Plasma Cells	1.093	7.15393	21.0894	1.21539e-05	0.000100296	diseased_vs_non_diseased	ENSG00000167123
MRPS36	Plasma Cells	0.640835	6.89173	21.0902	1.215e-05	0.000100296	diseased_vs_non_diseased	ENSG00000134056
SEPTIN10	Plasma Cells	1.22359	6.18927	21.0912	1.22499e-05	0.000100965	diseased_vs_non_diseased	ENSG00000186522
PUM3	Plasma Cells	0.765042	5.67955	21.0427	1.24033e-05	0.000102104	diseased_vs_non_diseased	ENSG00000080608
IFI27	Plasma Cells	2.99346	7.10051	21.131	1.26028e-05	0.000103619	diseased_vs_non_diseased	ENSG00000165949
C11orf58	Plasma Cells	0.506708	7.66881	20.9867	1.27092e-05	0.000104367	diseased_vs_non_diseased	ENSG00000110696
DAP	Plasma Cells	0.567414	6.94313	20.9714	1.27941e-05	0.000104809	diseased_vs_non_diseased	ENSG00000112977
MIEN1	Plasma Cells	0.580376	6.77942	20.9719	1.27915e-05	0.000104809	diseased_vs_non_diseased	ENSG00000141741
PSMG4	Plasma Cells	0.756291	5.82941	20.9666	1.28206e-05	0.000104899	diseased_vs_non_diseased	ENSG00000180822
YBX1	Plasma Cells	0.609698	8.96087	20.9458	1.29377e-05	0.000105728	diseased_vs_non_diseased	ENSG00000065978
SUMF2	Plasma Cells	0.664289	7.14084	20.9338	1.30051e-05	0.000106151	diseased_vs_non_diseased	ENSG00000129103
GOLPH3	Plasma Cells	0.611158	7.09616	20.911	1.31351e-05	0.000106824	diseased_vs_non_diseased	ENSG00000113384
GYG1	Plasma Cells	0.867578	6.08908	20.9152	1.31109e-05	0.000106824	diseased_vs_non_diseased	ENSG00000163754
ILF3-DT	Plasma Cells	0.905092	5.75248	20.9115	1.31322e-05	0.000106824	diseased_vs_non_diseased	ENSG00000267100
ULK3	Plasma Cells	0.974603	5.64032	20.8993	1.3202e-05	0.000107239	diseased_vs_non_diseased	ENSG00000140474
VPS72	Plasma Cells	0.803874	5.4821	20.892	1.32444e-05	0.000107449	diseased_vs_non_diseased	ENSG00000163159
ERP44	Plasma Cells	0.547204	7.30603	20.8893	1.32598e-05	0.000107449	diseased_vs_non_diseased	ENSG00000023318
EIF3D	Plasma Cells	0.649073	7.24271	20.8764	1.33343e-05	0.000107923	diseased_vs_non_diseased	ENSG00000100353
ZNHIT1	Plasma Cells	0.594897	7.20522	20.8695	1.33746e-05	0.000108119	diseased_vs_non_diseased	ENSG00000106400
CYSLTR1	Plasma Cells	0.808549	5.69587	20.8616	1.34207e-05	0.000108362	diseased_vs_non_diseased	ENSG00000173198
RPL21	Plasma Cells	0.701095	10.7946	20.8525	1.34743e-05	0.000108664	diseased_vs_non_diseased	ENSG00000122026
UBA2	Plasma Cells	0.707998	5.99589	20.8313	1.3599e-05	0.000109539	diseased_vs_non_diseased	ENSG00000126261
MRPS17	Plasma Cells	0.832773	5.35013	20.7746	1.39393e-05	0.000112147	diseased_vs_non_diseased	ENSG00000239789
PPA1	Plasma Cells	0.745388	7.50496	20.7608	1.40237e-05	0.000112691	diseased_vs_non_diseased	ENSG00000180817
BIRC3	Plasma Cells	1.32324	7.28536	20.7414	1.41428e-05	0.000113513	diseased_vs_non_diseased	ENSG00000023445
UBIAD1	Plasma Cells	0.998007	5.02401	20.7066	1.4359e-05	0.000115111	diseased_vs_non_diseased	ENSG00000120942
PPP1CC	Plasma Cells	0.659885	7.41175	20.6975	1.44165e-05	0.000115435	diseased_vs_non_diseased	ENSG00000186298
POLR1E	Plasma Cells	1.25841	4.86359	20.6883	1.44744e-05	0.000115624	diseased_vs_non_diseased	ENSG00000137054
RNF13	Plasma Cells	0.645154	6.28428	20.6908	1.44581e-05	0.000115624	diseased_vs_non_diseased	ENSG00000082996
DARS	Plasma Cells	0.574875	6.74043	20.6628	1.4636e-05	0.000116776	diseased_vs_non_diseased	ENSG00000115866
IFNGR2	Plasma Cells	0.585809	6.80209	20.6576	1.46692e-05	0.000116903	diseased_vs_non_diseased	ENSG00000159128
IP6K2	Plasma Cells	0.921497	5.73629	20.6518	1.47068e-05	0.000117048	diseased_vs_non_diseased	ENSG00000068745
TMEM59	Plasma Cells	0.583764	9.91585	20.6494	1.47222e-05	0.000117048	diseased_vs_non_diseased	ENSG00000116209
LINC01023	Plasma Cells	1.32281	4.32424	20.624	1.5011e-05	0.000119204	diseased_vs_non_diseased	ENSG00000272523
NDUFAF8	Plasma Cells	0.660023	6.70732	20.5987	1.50515e-05	0.000119385	diseased_vs_non_diseased	ENSG00000224877
MRRF	Plasma Cells	1.04615	5.15641	20.5907	1.51043e-05	0.000119663	diseased_vs_non_diseased	ENSG00000148187
MRPL15	Plasma Cells	0.93474	5.32639	20.5849	1.51426e-05	0.000119685	diseased_vs_non_diseased	ENSG00000137547
PEX16	Plasma Cells	0.720045	5.92773	20.585	1.51419e-05	0.000119685	diseased_vs_non_diseased	ENSG00000121680
FPGS	Plasma Cells	0.726146	5.88921	20.5792	1.51807e-05	0.000119846	diseased_vs_non_diseased	ENSG00000136877
HSPE1	Plasma Cells	0.554292	7.60675	20.5676	1.52573e-05	0.00012031	diseased_vs_non_diseased	ENSG00000115541
MORF4L1	Plasma Cells	0.548645	7.75472	20.5371	1.54621e-05	0.000121782	diseased_vs_non_diseased	ENSG00000185787
PRKCSH	Plasma Cells	0.585251	7.85474	20.5167	1.56012e-05	0.000122734	diseased_vs_non_diseased	ENSG00000130175
KATNBL1	Plasma Cells	0.793204	5.42523	20.5118	1.56346e-05	0.000122854	diseased_vs_non_diseased	ENSG00000134152
PVT1	Plasma Cells	1.06983	5.56685	20.5042	1.56861e-05	0.000123115	diseased_vs_non_diseased	ENSG00000249859
ATP6V1A	Plasma Cells	0.959735	4.95525	20.5029	1.58249e-05	0.000123916	diseased_vs_non_diseased	ENSG00000114573
RHOA	Plasma Cells	0.63241	8.92026	20.4856	1.58144e-05	0.000123916	diseased_vs_non_diseased	ENSG00000067560
TMEM35B	Plasma Cells	0.65852	5.95602	20.4733	1.58999e-05	0.000124359	diseased_vs_non_diseased	ENSG00000243749
TMEM9B	Plasma Cells	0.683399	6.42245	20.4568	1.60147e-05	0.000125007	diseased_vs_non_diseased	ENSG00000175348
ZCRB1	Plasma Cells	0.681713	6.13608	20.4561	1.60198e-05	0.000125007	diseased_vs_non_diseased	ENSG00000139168
AKT1S1	Plasma Cells	0.854696	5.32245	20.4235	1.62497e-05	0.000126653	diseased_vs_non_diseased	ENSG00000204673
TRUB2	Plasma Cells	0.785942	5.20781	20.4317	1.63251e-05	0.000127094	diseased_vs_non_diseased	ENSG00000167112
TECR	Plasma Cells	0.621618	8.7626	20.3562	1.67356e-05	0.00013014	diseased_vs_non_diseased	ENSG00000099797
NR1D2	Plasma Cells	1.08205	4.68331	20.3462	1.6809e-05	0.00013056	diseased_vs_non_diseased	ENSG00000174738
SMARCA2	Plasma Cells	0.793319	5.92728	20.3318	1.69155e-05	0.000131237	diseased_vs_non_diseased	ENSG00000080503
NAP1L1	Plasma Cells	0.622902	7.20811	20.3131	1.70544e-05	0.000131726	diseased_vs_non_diseased	ENSG00000187109
NORAD	Plasma Cells	0.592126	6.78022	20.3204	1.7e-05	0.000131726	diseased_vs_non_diseased	ENSG00000260032
RAMAC	Plasma Cells	0.878632	5.25083	20.3156	1.70363e-05	0.000131726	diseased_vs_non_diseased	ENSG00000169612
TBL1X	Plasma Cells	1.39243	4.08235	20.3314	1.70568e-05	0.000131726	diseased_vs_non_diseased	ENSG00000101849
BSCL2	Plasma Cells	0.691676	7.93386	20.2815	1.72927e-05	0.000133395	diseased_vs_non_diseased	ENSG00000168000
TXNDC5	Plasma Cells	0.595969	10.5992	20.2733	1.73546e-05	0.00013372	diseased_vs_non_diseased	ENSG00000239264
ANTKMT	Plasma Cells	0.593079	6.95033	20.268	1.73948e-05	0.000133877	diseased_vs_non_diseased	ENSG00000103254
OLA1	Plasma Cells	0.70631	6.00068	20.2375	1.76292e-05	0.000135525	diseased_vs_non_diseased	ENSG00000138430
ATP5IF1	Plasma Cells	0.633679	8.08371	20.1888	1.80094e-05	0.000138133	diseased_vs_non_diseased	ENSG00000130770
POLR2G	Plasma Cells	0.725646	5.62966	20.1893	1.80058e-05	0.000138133	diseased_vs_non_diseased	ENSG00000168002
PSMA7	Plasma Cells	0.56871	7.84692	20.1778	1.80969e-05	0.000138489	diseased_vs_non_diseased	ENSG00000101182
RSF1	Plasma Cells	0.647158	6.9263	20.1792	1.80855e-05	0.000138489	diseased_vs_non_diseased	ENSG00000048649
MAPKAP1	Plasma Cells	0.771575	5.3711	20.156	1.82703e-05	0.000139658	diseased_vs_non_diseased	ENSG00000119487
BET1L	Plasma Cells	0.666392	6.94859	20.1412	1.83894e-05	0.000140409	diseased_vs_non_diseased	ENSG00000177951
NDUFS5	Plasma Cells	0.624287	8.13387	20.1349	1.84406e-05	0.000140482	diseased_vs_non_diseased	ENSG00000168653
TBXAS1	Plasma Cells	1.13807	6.66618	20.135	1.84396e-05	0.000140482	diseased_vs_non_diseased	ENSG00000059377
ADPGK	Plasma Cells	0.667407	6.10394	20.121	1.85535e-05	0.000140713	diseased_vs_non_diseased	ENSG00000159322
FBXO22	Plasma Cells	0.931304	5.20812	20.1209	1.85544e-05	0.000140713	diseased_vs_non_diseased	ENSG00000167196
KCTD20	Plasma Cells	0.884035	4.84353	20.1241	1.85282e-05	0.000140713	diseased_vs_non_diseased	ENSG00000112078
NEDD8	Plasma Cells	0.536887	7.65841	20.1226	1.85402e-05	0.000140713	diseased_vs_non_diseased	ENSG00000129559
CD79A	Plasma Cells	-1.51482	9.44142	20.0943	1.87721e-05	0.000142204	diseased_vs_non_diseased	ENSG00000105369
PPP2CA	Plasma Cells	0.579991	6.86212	20.0747	1.89347e-05	0.000143275	diseased_vs_non_diseased	ENSG00000113575
HLTF	Plasma Cells	0.916549	5.16073	20.0569	1.90832e-05	0.000144236	diseased_vs_non_diseased	ENSG00000071794
ETFA	Plasma Cells	0.686027	6.7187	20.0476	1.91609e-05	0.0001445	diseased_vs_non_diseased	ENSG00000140374
RPA3	Plasma Cells	0.724674	6.19697	20.0486	1.91527e-05	0.0001445	diseased_vs_non_diseased	ENSG00000106399
SPINT1-AS1	Plasma Cells	1.41397	5.5736	20.0603	1.92064e-05	0.000144681	diseased_vs_non_diseased	ENSG00000261183
CTSS	Plasma Cells	0.668296	8.1094	20.0217	1.93802e-05	0.000145828	diseased_vs_non_diseased	ENSG00000163131
FAM98C	Plasma Cells	1.00163	4.7197	19.9979	1.97394e-05	0.000148034	diseased_vs_non_diseased	ENSG00000130244
GABARAP	Plasma Cells	0.567936	9.41158	19.9817	1.97238e-05	0.000148034	diseased_vs_non_diseased	ENSG00000170296
UBE2D4	Plasma Cells	0.951648	4.86292	20.0018	1.97059e-05	0.000148034	diseased_vs_non_diseased	ENSG00000078967
TPI1	Plasma Cells	0.618706	8.02871	19.9619	1.98968e-05	0.000149049	diseased_vs_non_diseased	ENSG00000111669
AUH	Plasma Cells	0.837409	5.44751	19.9585	1.99266e-05	0.000149106	diseased_vs_non_diseased	ENSG00000148090
CHMP3	Plasma Cells	0.84064	5.69441	19.9536	1.99694e-05	0.000149261	diseased_vs_non_diseased	ENSG00000115561
ARL6IP5	Plasma Cells	0.730774	6.80056	19.9202	2.02643e-05	0.000151298	diseased_vs_non_diseased	ENSG00000144746
HDDC2	Plasma Cells	0.71975	6.1553	19.9067	2.03852e-05	0.000152032	diseased_vs_non_diseased	ENSG00000111906
MT1F	Plasma Cells	-1.74863	4.18816	20.0072	2.04956e-05	0.000152686	diseased_vs_non_diseased	ENSG00000198417
LRPAP1	Plasma Cells	0.55786	8.31864	19.8696	2.07205e-05	0.000154021	diseased_vs_non_diseased	ENSG00000163956
YBEY	Plasma Cells	1.04126	5.12434	19.8704	2.07136e-05	0.000154021	diseased_vs_non_diseased	ENSG00000182362
ZDHHC3	Plasma Cells	0.850899	5.27089	19.861	2.09619e-05	0.000155644	diseased_vs_non_diseased	ENSG00000163812
ZNF593	Plasma Cells	0.67875	6.91526	19.834	2.10482e-05	0.000156114	diseased_vs_non_diseased	ENSG00000142684
FCRLA	Plasma Cells	1.33986	7.79589	19.8169	2.12065e-05	0.000156942	diseased_vs_non_diseased	ENSG00000132185
FMN1	Plasma Cells	1.94642	4.10222	19.9105	2.11943e-05	0.000156942	diseased_vs_non_diseased	ENSG00000248905
GAPDH	Plasma Cells	0.804157	10.5232	19.7927	2.14344e-05	0.000158312	diseased_vs_non_diseased	ENSG00000111640
SERPINB1	Plasma Cells	0.716028	6.21105	19.7922	2.14385e-05	0.000158312	diseased_vs_non_diseased	ENSG00000021355
SF3B2	Plasma Cells	0.508766	7.9155	19.7788	2.15652e-05	0.000159073	diseased_vs_non_diseased	ENSG00000087365
FIBP	Plasma Cells	0.716571	6.13433	19.7756	2.15965e-05	0.000159105	diseased_vs_non_diseased	ENSG00000172500
NOP10	Plasma Cells	0.615789	7.82725	19.7734	2.16167e-05	0.000159105	diseased_vs_non_diseased	ENSG00000182117
GMPS	Plasma Cells	0.873114	4.96775	19.7477	2.20333e-05	0.000161994	diseased_vs_non_diseased	ENSG00000163655
ZBTB20	Plasma Cells	0.587416	7.23178	19.6988	2.23389e-05	0.000164062	diseased_vs_non_diseased	ENSG00000181722
GDI1	Plasma Cells	0.623734	6.14952	19.6915	2.24109e-05	0.000164412	diseased_vs_non_diseased	ENSG00000203879
SNHG15	Plasma Cells	0.906884	5.62219	19.6682	2.26427e-05	0.000165919	diseased_vs_non_diseased	ENSG00000232956
TMEM219	Plasma Cells	0.642594	7.65547	19.6659	2.26655e-05	0.000165919	diseased_vs_non_diseased	ENSG00000149932
FAM106A	Plasma Cells	1.48999	4.87464	19.6936	2.27414e-05	0.000166294	diseased_vs_non_diseased	ENSG00000273018
NAPA-AS1	Plasma Cells	0.895956	5.14825	19.6456	2.28698e-05	0.000167051	diseased_vs_non_diseased	ENSG00000268061
ACOXL	Plasma Cells	1.61902	4.47142	19.6398	2.3104e-05	0.000168215	diseased_vs_non_diseased	ENSG00000153093
RPL10	Plasma Cells	0.703846	13.2957	19.6247	2.30808e-05	0.000168215	diseased_vs_non_diseased	ENSG00000147403
RPS29	Plasma Cells	0.697397	10.7088	19.6248	2.30803e-05	0.000168215	diseased_vs_non_diseased	ENSG00000213741
TOR1B	Plasma Cells	1.11903	4.27687	19.6159	2.31707e-05	0.000168518	diseased_vs_non_diseased	ENSG00000136816
HIF1A	Plasma Cells	-1.33308	3.90394	19.5887	2.34508e-05	0.000170372	diseased_vs_non_diseased	ENSG00000100644
CSNK2B	Plasma Cells	0.525845	7.98344	19.5766	2.35761e-05	0.000171098	diseased_vs_non_diseased	ENSG00000204435
KDM6B	Plasma Cells	1.22666	4.49476	19.5806	2.37144e-05	0.000171916	diseased_vs_non_diseased	ENSG00000132510
KDSR	Plasma Cells	0.822162	5.36545	19.5375	2.39863e-05	0.000173701	diseased_vs_non_diseased	ENSG00000119537
FTL	Plasma Cells	0.727165	12.2138	19.5264	2.41042e-05	0.000174367	diseased_vs_non_diseased	ENSG00000087086
NMRK1	Plasma Cells	0.610129	6.57469	19.507	2.43119e-05	0.000175682	diseased_vs_non_diseased	ENSG00000106733
GRN	Plasma Cells	0.793651	7.80587	19.4986	2.44021e-05	0.000176144	diseased_vs_non_diseased	ENSG00000030582
CADM1	Plasma Cells	1.78488	6.68264	19.4777	2.46282e-05	0.000177586	diseased_vs_non_diseased	ENSG00000182985
QARS	Plasma Cells	0.728321	5.95456	19.4738	2.46715e-05	0.000177709	diseased_vs_non_diseased	ENSG00000172053
RFXANK	Plasma Cells	0.733908	5.81201	19.4559	2.48665e-05	0.000178922	diseased_vs_non_diseased	ENSG00000064490
ANP32A	Plasma Cells	0.660737	6.85527	19.4476	2.49584e-05	0.00017915	diseased_vs_non_diseased	ENSG00000140350
EPHX1	Plasma Cells	0.901874	5.68612	19.4458	2.4978e-05	0.00017915	diseased_vs_non_diseased	ENSG00000143819
SERGEF	Plasma Cells	0.972021	4.93928	19.448	2.49534e-05	0.00017915	diseased_vs_non_diseased	ENSG00000129158
ADIPOR1	Plasma Cells	0.544387	7.41787	19.4107	2.53682e-05	0.000181592	diseased_vs_non_diseased	ENSG00000159346
ELOF1	Plasma Cells	0.694948	6.39365	19.4104	2.53723e-05	0.000181592	diseased_vs_non_diseased	ENSG00000130165
NEAT1	Plasma Cells	0.690326	9.74664	19.4079	2.54001e-05	0.000181599	diseased_vs_non_diseased	ENSG00000245532
MAT2A	Plasma Cells	0.746203	5.92115	19.4008	2.54803e-05	0.000181979	diseased_vs_non_diseased	ENSG00000168906
POLE3	Plasma Cells	0.742052	5.81407	19.3772	2.57476e-05	0.000183693	diseased_vs_non_diseased	ENSG00000148229
RNASEK	Plasma Cells	0.623515	9.32081	19.3509	2.60487e-05	0.000185645	diseased_vs_non_diseased	ENSG00000219200
TMED4	Plasma Cells	0.509709	7.85421	20.0068	2.6235e-05	0.000186776	diseased_vs_non_diseased	ENSG00000158604
CPSF4	Plasma Cells	0.931395	4.7498	19.3288	2.63047e-05	0.000187001	diseased_vs_non_diseased	ENSG00000160917
PARK7	Plasma Cells	0.555006	8.0782	19.3273	2.63221e-05	0.000187001	diseased_vs_non_diseased	ENSG00000116288
CYBA	Plasma Cells	0.64502	11.6989	19.3101	2.65228e-05	0.000188228	diseased_vs_non_diseased	ENSG00000051523
MINDY2	Plasma Cells	0.842983	5.82431	19.3041	2.65936e-05	0.000188532	diseased_vs_non_diseased	ENSG00000128923
AC068633.1	Plasma Cells	1.64734	4.11657	19.3429	2.67436e-05	0.000189396	diseased_vs_non_diseased	ENSG00000243276
CIB1	Plasma Cells	0.686476	6.68546	19.28	2.68782e-05	0.00019015	diseased_vs_non_diseased	ENSG00000185043
NARS	Plasma Cells	0.600903	6.20822	19.2748	2.69407e-05	0.000190393	diseased_vs_non_diseased	ENSG00000134440
FAM214A	Plasma Cells	0.703335	6.4089	19.2559	2.71663e-05	0.000191786	diseased_vs_non_diseased	ENSG00000047346
DPY30	Plasma Cells	0.727563	5.69186	19.2344	2.74271e-05	0.000193424	diseased_vs_non_diseased	ENSG00000162961
CNDP2	Plasma Cells	0.698727	6.35334	19.2307	2.74716e-05	0.000193535	diseased_vs_non_diseased	ENSG00000133313
RTL8A	Plasma Cells	0.814347	5.4732	19.2274	2.75118e-05	0.000193617	diseased_vs_non_diseased	ENSG00000203950
PIGX	Plasma Cells	0.83529	5.21531	19.1914	2.79534e-05	0.000196519	diseased_vs_non_diseased	ENSG00000163964
LMAN2	Plasma Cells	0.59484	9.49975	19.1666	2.82633e-05	0.000198491	diseased_vs_non_diseased	ENSG00000169223
AREG	Plasma Cells	1.44739	7.99346	19.1566	2.83879e-05	0.000199129	diseased_vs_non_diseased	ENSG00000109321
FAM133A	Plasma Cells	2.53189	4.64184	19.2411	2.84132e-05	0.000199129	diseased_vs_non_diseased	ENSG00000179083
UBE2V1	Plasma Cells	0.552417	7.27792	19.1346	2.86659e-05	0.000200691	diseased_vs_non_diseased	ENSG00000244687
CYHR1	Plasma Cells	0.638879	6.65126	19.1044	2.90528e-05	0.000203189	diseased_vs_non_diseased	ENSG00000187954
LAMTOR2	Plasma Cells	0.748332	6.74669	19.0861	2.92894e-05	0.000204419	diseased_vs_non_diseased	ENSG00000116586
MDH2	Plasma Cells	0.576352	7.62137	19.0865	2.92839e-05	0.000204419	diseased_vs_non_diseased	ENSG00000146701
TMCO1	Plasma Cells	0.600122	7.90926	19.0833	2.93257e-05	0.000204461	diseased_vs_non_diseased	ENSG00000143183
POU2AF1	Plasma Cells	0.540984	8.87029	19.0591	2.96421e-05	0.000206454	diseased_vs_non_diseased	ENSG00000110777
MRPL12	Plasma Cells	0.70924	6.26316	19.0507	2.97533e-05	0.000207014	diseased_vs_non_diseased	ENSG00000262814
ASAH1	Plasma Cells	0.578461	7.03418	19.048	2.97886e-05	0.000207046	diseased_vs_non_diseased	ENSG00000104763
PM20D2	Plasma Cells	0.94103	5.1055	19.0506	2.99714e-05	0.000208102	diseased_vs_non_diseased	ENSG00000146281
PRPF4	Plasma Cells	0.91141	4.56958	19.0175	3.01951e-05	0.000209439	diseased_vs_non_diseased	ENSG00000136875
GUCD1	Plasma Cells	0.839529	4.99543	18.9937	3.05155e-05	0.000211444	diseased_vs_non_diseased	ENSG00000138867
MARCKSL1	Plasma Cells	1.05626	6.52688	18.9739	3.07842e-05	0.000213088	diseased_vs_non_diseased	ENSG00000175130
JMY	Plasma Cells	0.933209	5.42166	18.9577	3.10074e-05	0.000214412	diseased_vs_non_diseased	ENSG00000152409
DHX30	Plasma Cells	0.669905	5.99639	18.9546	3.10494e-05	0.000214483	diseased_vs_non_diseased	ENSG00000132153
DYNLL1	Plasma Cells	0.529791	8.68545	18.9374	3.12871e-05	0.000215683	diseased_vs_non_diseased	ENSG00000088986
NDNF	Plasma Cells	1.74058	5.50793	18.9711	3.12761e-05	0.000215683	diseased_vs_non_diseased	ENSG00000173376
TBCB	Plasma Cells	0.779108	5.84174	18.9209	3.15175e-05	0.000217049	diseased_vs_non_diseased	ENSG00000105254
AC010642.2	Plasma Cells	0.744698	5.96666	18.9069	3.17141e-05	0.00021818	diseased_vs_non_diseased	ENSG00000283103
COPB1	Plasma Cells	0.560498	6.8202	18.8892	3.19646e-05	0.000219679	diseased_vs_non_diseased	ENSG00000129083
TNFRSF18	Plasma Cells	-1.82349	5.25484	18.9181	3.20187e-05	0.000219827	diseased_vs_non_diseased	ENSG00000186891
NDFIP1	Plasma Cells	0.562745	7.35668	18.8831	3.20524e-05	0.000219834	diseased_vs_non_diseased	ENSG00000131507
CD52	Plasma Cells	-1.60834	7.12325	18.8797	3.21009e-05	0.000219926	diseased_vs_non_diseased	ENSG00000169442
CREB3L2	Plasma Cells	0.618009	8.40201	18.8775	3.21309e-05	0.000219926	diseased_vs_non_diseased	ENSG00000182158
BABAM1	Plasma Cells	0.643331	6.57112	18.8722	3.22069e-05	0.000220222	diseased_vs_non_diseased	ENSG00000105393
DNAJB9	Plasma Cells	0.615293	9.08921	18.8624	3.23486e-05	0.000220967	diseased_vs_non_diseased	ENSG00000128590
SRP9	Plasma Cells	0.561175	7.35864	18.8544	3.24627e-05	0.000221522	diseased_vs_non_diseased	ENSG00000143742
RAD23B	Plasma Cells	0.695526	5.91141	18.8389	3.2688e-05	0.000222834	diseased_vs_non_diseased	ENSG00000119318
CRIP1	Plasma Cells	-2.08848	7.59665	18.8076	3.31464e-05	0.00022573	diseased_vs_non_diseased	ENSG00000213145
TAP1	Plasma Cells	0.708567	7.44173	18.8052	3.31807e-05	0.000225736	diseased_vs_non_diseased	ENSG00000168394
FAM32A	Plasma Cells	0.712704	5.92288	18.7863	3.34609e-05	0.000227413	diseased_vs_non_diseased	ENSG00000105058
TOR1A	Plasma Cells	0.697042	5.73266	18.768	3.37347e-05	0.000229042	diseased_vs_non_diseased	ENSG00000136827
C19orf48	Plasma Cells	1.03904	5.33266	18.7451	3.40799e-05	0.000231154	diseased_vs_non_diseased	ENSG00000167747
MRPL11	Plasma Cells	0.695025	6.10002	18.7264	3.43658e-05	0.000232859	diseased_vs_non_diseased	ENSG00000174547
RPS26	Plasma Cells	0.707233	11.2171	18.7065	3.46707e-05	0.000234689	diseased_vs_non_diseased	ENSG00000197728
SUMO3	Plasma Cells	0.661275	6.12771	18.7127	3.4821e-05	0.000235469	diseased_vs_non_diseased	ENSG00000184900
SEC62	Plasma Cells	0.568338	9.87674	18.6865	3.49814e-05	0.000236317	diseased_vs_non_diseased	ENSG00000008952
RPS7	Plasma Cells	0.616197	11.3641	18.6826	3.50418e-05	0.000236489	diseased_vs_non_diseased	ENSG00000171863
PGLS	Plasma Cells	0.659604	6.61817	18.6801	3.5081e-05	0.000236516	diseased_vs_non_diseased	ENSG00000130313
DRAP1	Plasma Cells	0.566826	7.62177	18.6696	3.52451e-05	0.000237385	diseased_vs_non_diseased	ENSG00000175550
ZBTB7A	Plasma Cells	0.866855	5.52529	18.6535	3.57488e-05	0.000240537	diseased_vs_non_diseased	ENSG00000178951
HLA-DOB	Plasma Cells	0.782207	7.8022	18.6287	3.58943e-05	0.000241035	diseased_vs_non_diseased	ENSG00000241106
TSHR	Plasma Cells	1.3987	4.62285	18.6459	3.58702e-05	0.000241035	diseased_vs_non_diseased	ENSG00000165409
IL6ST	Plasma Cells	0.674278	7.22122	18.6217	3.60054e-05	0.00024154	diseased_vs_non_diseased	ENSG00000134352
RNF214	Plasma Cells	0.874083	4.89678	18.6128	3.61495e-05	0.000242266	diseased_vs_non_diseased	ENSG00000167257
MT-CYB	Plasma Cells	0.502952	12.7197	18.6015	3.63313e-05	0.000243243	diseased_vs_non_diseased	ENSG00000198727
ATOX1	Plasma Cells	0.621557	7.79336	18.5833	3.66278e-05	0.000244933	diseased_vs_non_diseased	ENSG00000177556
PCDH9	Plasma Cells	3.04191	5.03905	18.8554	3.66564e-05	0.000244933	diseased_vs_non_diseased	ENSG00000184226
AIMP1	Plasma Cells	0.659245	6.16214	18.5627	3.69647e-05	0.000246504	diseased_vs_non_diseased	ENSG00000164022
TMX1	Plasma Cells	0.709813	6.17114	18.5628	3.69638e-05	0.000246504	diseased_vs_non_diseased	ENSG00000139921
TOMM22	Plasma Cells	0.561498	6.98811	18.5419	3.7309e-05	0.000248555	diseased_vs_non_diseased	ENSG00000100216
PHB2	Plasma Cells	0.551636	7.70058	18.5342	3.74384e-05	0.00024917	diseased_vs_non_diseased	ENSG00000215021
UXT	Plasma Cells	0.492102	7.99394	18.4894	3.81945e-05	0.000253952	diseased_vs_non_diseased	ENSG00000126756
HSPD1	Plasma Cells	0.636975	7.62019	18.4655	3.86031e-05	0.000256416	diseased_vs_non_diseased	ENSG00000144381
CALU	Plasma Cells	0.574892	7.20563	18.451	3.88535e-05	0.000257825	diseased_vs_non_diseased	ENSG00000128595
MYEOV	Plasma Cells	1.29595	5.65735	18.4358	3.96653e-05	0.000262954	diseased_vs_non_diseased	ENSG00000172927
CD99	Plasma Cells	-1.58311	6.99139	18.3979	3.97868e-05	0.000263241	diseased_vs_non_diseased	ENSG00000002586
NAAA	Plasma Cells	0.763674	5.95091	18.3996	3.97559e-05	0.000263241	diseased_vs_non_diseased	ENSG00000138744
STUB1	Plasma Cells	0.563625	6.90396	18.3899	3.99284e-05	0.000263919	diseased_vs_non_diseased	ENSG00000103266
RNF167	Plasma Cells	0.544229	6.89938	18.3418	4.07953e-05	0.000269385	diseased_vs_non_diseased	ENSG00000108523
PMF1	Plasma Cells	0.693665	5.73232	18.3393	4.0842e-05	0.00026943	diseased_vs_non_diseased	ENSG00000160783
UBE3A	Plasma Cells	0.547437	6.5519	18.3295	4.10204e-05	0.000270342	diseased_vs_non_diseased	ENSG00000114062
DDB1	Plasma Cells	0.558001	6.3814	18.3028	4.15138e-05	0.000273326	diseased_vs_non_diseased	ENSG00000167986
CNTN5	Plasma Cells	1.94953	5.68836	18.3593	4.16298e-05	0.000273823	diseased_vs_non_diseased	ENSG00000149972
ANAPC16	Plasma Cells	0.508197	8.34688	18.2903	4.17464e-05	0.000274175	diseased_vs_non_diseased	ENSG00000166295
MFAP3L	Plasma Cells	1.70549	4.62896	18.3045	4.17647e-05	0.000274175	diseased_vs_non_diseased	ENSG00000198948
PSMD4	Plasma Cells	0.619143	6.69826	18.254	4.24295e-05	0.000278268	diseased_vs_non_diseased	ENSG00000159352
GANAB	Plasma Cells	0.544725	6.94465	18.2406	4.26848e-05	0.000279671	diseased_vs_non_diseased	ENSG00000089597
NXPE4	Plasma Cells	1.19395	5.26452	18.2735	4.29402e-05	0.000281071	diseased_vs_non_diseased	ENSG00000137634
RHOC	Plasma Cells	1.3848	4.93174	18.2147	4.31829e-05	0.000282385	diseased_vs_non_diseased	ENSG00000155366
SLC1A5	Plasma Cells	0.709402	7.82098	18.1898	4.36652e-05	0.000285263	diseased_vs_non_diseased	ENSG00000105281
CARS	Plasma Cells	0.76037	6.01774	18.1541	4.43686e-05	0.000289577	diseased_vs_non_diseased	ENSG00000110619
PTRHD1	Plasma Cells	0.819873	5.71672	18.1345	4.47611e-05	0.000291856	diseased_vs_non_diseased	ENSG00000184924
UBE2D2	Plasma Cells	0.543007	8.16998	18.1144	4.51654e-05	0.000294208	diseased_vs_non_diseased	ENSG00000131508
MGAT1	Plasma Cells	0.497073	8.02651	18.1048	4.53604e-05	0.000295193	diseased_vs_non_diseased	ENSG00000131446
LYPLAL1	Plasma Cells	0.844723	5.33222	18.1125	4.55077e-05	0.000295866	diseased_vs_non_diseased	ENSG00000143353
ATP5ME	Plasma Cells	0.536875	8.34175	18.0874	4.57147e-05	0.000296925	diseased_vs_non_diseased	ENSG00000169020
CCDC91	Plasma Cells	0.743787	5.69089	18.0776	4.59159e-05	0.000297945	diseased_vs_non_diseased	ENSG00000123106
NUDCD2	Plasma Cells	0.608358	6.07291	18.0736	4.59985e-05	0.000298194	diseased_vs_non_diseased	ENSG00000170584
LSM10	Plasma Cells	0.538209	6.94486	18.0564	4.63537e-05	0.000300208	diseased_vs_non_diseased	ENSG00000181817
TMEM223	Plasma Cells	0.723353	5.57094	18.0592	4.66046e-05	0.000301543	diseased_vs_non_diseased	ENSG00000168569
GLI4	Plasma Cells	1.0221	4.64003	18.022	4.70755e-05	0.000304007	diseased_vs_non_diseased	ENSG00000250571
SNX19	Plasma Cells	0.87966	5.11481	18.0236	4.7042e-05	0.000304007	diseased_vs_non_diseased	ENSG00000120451
SPINT1	Plasma Cells	1.38181	4.72795	18.0165	4.71916e-05	0.000304465	diseased_vs_non_diseased	ENSG00000166145
CEP57	Plasma Cells	0.653698	5.94306	18.0049	4.74374e-05	0.000305758	diseased_vs_non_diseased	ENSG00000166037
ELP1	Plasma Cells	1.00675	4.47949	18.7362	4.77498e-05	0.000307477	diseased_vs_non_diseased	ENSG00000070061
AEN	Plasma Cells	0.923951	5.28772	17.9773	4.80289e-05	0.00030898	diseased_vs_non_diseased	ENSG00000181026
PPM1K	Plasma Cells	0.590686	6.71053	17.9635	4.83261e-05	0.000310596	diseased_vs_non_diseased	ENSG00000163644
RASSF7	Plasma Cells	0.969539	4.87502	17.9504	4.86118e-05	0.000312134	diseased_vs_non_diseased	ENSG00000099849
TRMT1	Plasma Cells	0.696593	6.37434	17.9439	4.87539e-05	0.000312749	diseased_vs_non_diseased	ENSG00000104907
RANBP1	Plasma Cells	0.566788	6.44946	17.9404	4.88313e-05	0.000312947	diseased_vs_non_diseased	ENSG00000099901
MICOS10	Plasma Cells	0.555186	7.4392	17.9358	4.89311e-05	0.000312992	diseased_vs_non_diseased	ENSG00000173436
UBL4A	Plasma Cells	1.01778	4.63359	17.9522	4.8892e-05	0.000312992	diseased_vs_non_diseased	ENSG00000102178
HNRNPU	Plasma Cells	0.497402	7.72084	17.931	4.90377e-05	0.000313377	diseased_vs_non_diseased	ENSG00000153187
NCBP2AS2	Plasma Cells	0.764572	5.88261	17.923	4.92131e-05	0.0003142	diseased_vs_non_diseased	ENSG00000270170
HLA-B	Plasma Cells	0.811145	12.69	17.874	5.03077e-05	0.000320581	diseased_vs_non_diseased	ENSG00000234745
LINC01184	Plasma Cells	0.730885	5.49653	17.8742	5.03039e-05	0.000320581	diseased_vs_non_diseased	ENSG00000245937
LAMP3	Plasma Cells	1.13623	5.34829	17.867	5.04664e-05	0.000321288	diseased_vs_non_diseased	ENSG00000078081
PPP4R2	Plasma Cells	0.654584	5.88012	17.8613	5.05958e-05	0.000321808	diseased_vs_non_diseased	ENSG00000163605
DIMT1	Plasma Cells	0.742579	5.40238	17.8241	5.14482e-05	0.000326614	diseased_vs_non_diseased	ENSG00000086189
RRAGD	Plasma Cells	1.08382	5.2081	17.8406	5.14017e-05	0.000326614	diseased_vs_non_diseased	ENSG00000025039
USP4	Plasma Cells	0.652241	5.82518	17.8102	5.17713e-05	0.000328356	diseased_vs_non_diseased	ENSG00000114316
KCNQ1OT1	Plasma Cells	0.989747	5.33975	17.7857	5.23436e-05	0.000331504	diseased_vs_non_diseased	ENSG00000269821
USE1	Plasma Cells	0.719309	6.36526	17.7848	5.2366e-05	0.000331504	diseased_vs_non_diseased	ENSG00000053501
COA6	Plasma Cells	0.872385	4.9882	17.7814	5.24462e-05	0.0003317	diseased_vs_non_diseased	ENSG00000168275
MAN2C1	Plasma Cells	0.797362	5.71247	17.7458	5.32905e-05	0.000336724	diseased_vs_non_diseased	ENSG00000140400
NCBP2	Plasma Cells	0.693545	5.97422	17.7406	5.34165e-05	0.000336889	diseased_vs_non_diseased	ENSG00000114503
PTPRC	Plasma Cells	-1.25659	5.39826	17.7411	5.34033e-05	0.000336889	diseased_vs_non_diseased	ENSG00000081237
CLPTM1L	Plasma Cells	0.684462	7.44513	17.7289	5.36983e-05	0.000338349	diseased_vs_non_diseased	ENSG00000049656
DCUN1D1	Plasma Cells	0.949581	4.56452	17.7163	5.40033e-05	0.000339954	diseased_vs_non_diseased	ENSG00000043093
HNRNPDL	Plasma Cells	0.499639	8.27302	17.7055	5.42653e-05	0.000340966	diseased_vs_non_diseased	ENSG00000152795
PSMA4	Plasma Cells	0.648519	6.51138	17.706	5.42531e-05	0.000340966	diseased_vs_non_diseased	ENSG00000041357
ANAPC11	Plasma Cells	0.52889	7.89936	17.686	5.47448e-05	0.000343329	diseased_vs_non_diseased	ENSG00000141552
ING5	Plasma Cells	0.664626	5.78924	17.6851	5.47679e-05	0.000343329	diseased_vs_non_diseased	ENSG00000168395
TAF9	Plasma Cells	0.659792	6.72427	17.684	5.47942e-05	0.000343329	diseased_vs_non_diseased	ENSG00000273841
ITSN1	Plasma Cells	1.25021	4.53093	17.689	5.50212e-05	0.000344432	diseased_vs_non_diseased	ENSG00000205726
C5orf24	Plasma Cells	0.728385	5.73082	17.661	5.53627e-05	0.000346248	diseased_vs_non_diseased	ENSG00000181904
ARIH2	Plasma Cells	0.570156	6.49515	17.6551	5.55111e-05	0.000346854	diseased_vs_non_diseased	ENSG00000177479
FIS1	Plasma Cells	0.495712	7.94627	17.6527	5.55709e-05	0.000346907	diseased_vs_non_diseased	ENSG00000214253
TMEM216	Plasma Cells	0.878155	4.8976	17.6621	5.56924e-05	0.000347343	diseased_vs_non_diseased	ENSG00000187049
FLAD1	Plasma Cells	0.782354	5.22186	17.6407	5.58721e-05	0.0003475	diseased_vs_non_diseased	ENSG00000160688
MRFAP1	Plasma Cells	0.614914	6.2681	17.6567	5.58263e-05	0.0003475	diseased_vs_non_diseased	ENSG00000179010
TMEM192	Plasma Cells	0.867272	4.80948	17.6567	5.58271e-05	0.0003475	diseased_vs_non_diseased	ENSG00000170088
ALG3	Plasma Cells	0.694199	6.84011	17.6242	5.62898e-05	0.000349453	diseased_vs_non_diseased	ENSG00000214160
SND1	Plasma Cells	0.485626	8.08554	17.6246	5.62791e-05	0.000349453	diseased_vs_non_diseased	ENSG00000197157
NDUFAF1	Plasma Cells	1.00673	4.86426	17.5917	5.71183e-05	0.00035427	diseased_vs_non_diseased	ENSG00000137806
ATF4	Plasma Cells	0.605114	8.12743	17.5603	5.79318e-05	0.00035767	diseased_vs_non_diseased	ENSG00000128272
CD1D	Plasma Cells	1.20151	5.51573	17.5744	5.79313e-05	0.00035767	diseased_vs_non_diseased	ENSG00000158473
GM2A	Plasma Cells	0.819489	5.88484	17.5618	5.78925e-05	0.00035767	diseased_vs_non_diseased	ENSG00000196743
MTREX	Plasma Cells	0.801353	5.35244	17.5646	5.78196e-05	0.00035767	diseased_vs_non_diseased	ENSG00000039123
PSMB8-AS1	Plasma Cells	0.768971	5.62146	17.5672	5.77515e-05	0.00035767	diseased_vs_non_diseased	ENSG00000204261
HAGH	Plasma Cells	0.576291	6.88305	17.5515	5.81623e-05	0.000358765	diseased_vs_non_diseased	ENSG00000063854
BAD	Plasma Cells	0.617669	6.2039	17.5296	5.87388e-05	0.00036166	diseased_vs_non_diseased	ENSG00000002330
MRPL14	Plasma Cells	0.656265	6.27871	17.5299	5.87319e-05	0.00036166	diseased_vs_non_diseased	ENSG00000180992
APRT	Plasma Cells	0.565723	7.95586	17.5064	5.93571e-05	0.0003648	diseased_vs_non_diseased	ENSG00000198931
SMIM19	Plasma Cells	0.627972	6.05602	17.5067	5.9348e-05	0.0003648	diseased_vs_non_diseased	ENSG00000176209
CRTC2	Plasma Cells	0.94757	4.74843	17.4933	5.97101e-05	0.000366635	diseased_vs_non_diseased	ENSG00000160741
ZFAND5	Plasma Cells	0.610773	6.39675	17.4807	6.00491e-05	0.000368381	diseased_vs_non_diseased	ENSG00000107372
NOP16	Plasma Cells	0.995803	5.35346	17.489	6.02025e-05	0.000368987	diseased_vs_non_diseased	ENSG00000048162
EIF3H	Plasma Cells	0.524353	7.85756	17.4648	6.04817e-05	0.000370361	diseased_vs_non_diseased	ENSG00000147677
TRIAP1	Plasma Cells	0.879875	4.87347	17.4601	6.06097e-05	0.000370808	diseased_vs_non_diseased	ENSG00000170855
SMIM29	Plasma Cells	0.794833	5.27502	17.4557	6.07302e-05	0.000371209	diseased_vs_non_diseased	ENSG00000186577
NFE2L2	Plasma Cells	0.626057	6.46756	17.4494	6.09037e-05	0.000371932	diseased_vs_non_diseased	ENSG00000116044
MRPL20	Plasma Cells	0.533973	7.55365	17.422	6.16613e-05	0.000376218	diseased_vs_non_diseased	ENSG00000242485
TASP1	Plasma Cells	-0.84151	4.40291	17.4324	6.17566e-05	0.000376459	diseased_vs_non_diseased	ENSG00000089123
PLD3	Plasma Cells	0.599503	7.72793	17.4099	6.19988e-05	0.000377459	diseased_vs_non_diseased	ENSG00000105223
ST6GAL1	Plasma Cells	0.581745	7.85656	17.4087	6.20327e-05	0.000377459	diseased_vs_non_diseased	ENSG00000073849
AKIP1	Plasma Cells	1.05026	4.54017	17.4067	6.24751e-05	0.000379808	diseased_vs_non_diseased	ENSG00000166452
RBPJ	Plasma Cells	0.648155	5.86904	17.3555	6.35396e-05	0.000385725	diseased_vs_non_diseased	ENSG00000168214
UBE2M	Plasma Cells	0.936252	4.81112	17.3547	6.35628e-05	0.000385725	diseased_vs_non_diseased	ENSG00000130725
DUS3L	Plasma Cells	0.794743	5.32349	17.339	6.40139e-05	0.000388113	diseased_vs_non_diseased	ENSG00000141994
CBR1	Plasma Cells	0.891947	5.76181	17.337	6.40726e-05	0.00038812	diseased_vs_non_diseased	ENSG00000159228
LRP10	Plasma Cells	0.54076	7.30192	17.3337	6.41692e-05	0.000388356	diseased_vs_non_diseased	ENSG00000197324
AK3	Plasma Cells	0.629085	6.16402	17.3058	6.49821e-05	0.000392923	diseased_vs_non_diseased	ENSG00000147853
ESRRA	Plasma Cells	1.17204	4.43521	17.3209	6.53507e-05	0.000394798	diseased_vs_non_diseased	ENSG00000173153
POLR2M	Plasma Cells	0.930922	4.55994	17.2941	6.57301e-05	0.000396734	diseased_vs_non_diseased	ENSG00000255529
RTRAF	Plasma Cells	0.515678	7.56585	17.2764	6.58513e-05	0.00039711	diseased_vs_non_diseased	ENSG00000087302
CTSD	Plasma Cells	0.622155	7.6977	17.2705	6.60281e-05	0.000397821	diseased_vs_non_diseased	ENSG00000117984
GPS2	Plasma Cells	0.509946	6.58518	17.2395	6.69578e-05	0.000403062	diseased_vs_non_diseased	ENSG00000132522
C4orf3	Plasma Cells	0.538659	7.9466	17.1931	6.83798e-05	0.000411255	diseased_vs_non_diseased	ENSG00000164096
MYL6	Plasma Cells	0.475339	9.63413	17.1854	6.86191e-05	0.000412326	diseased_vs_non_diseased	ENSG00000092841
AP002387.2	Plasma Cells	0.964866	4.65798	17.1816	6.87367e-05	0.000412665	diseased_vs_non_diseased	ENSG00000254682
CRYBG3	Plasma Cells	0.907666	5.71568	17.1497	6.97358e-05	0.000418291	diseased_vs_non_diseased	ENSG00000080200
IL5RA	Plasma Cells	1.3216	6.65947	17.1151	7.08362e-05	0.000424514	diseased_vs_non_diseased	ENSG00000091181
EIF2S3	Plasma Cells	0.531556	6.89697	17.1098	7.1007e-05	0.000425159	diseased_vs_non_diseased	ENSG00000130741
SERINC1	Plasma Cells	0.615484	6.6758	17.1064	7.11145e-05	0.000425425	diseased_vs_non_diseased	ENSG00000111897
CHP1	Plasma Cells	0.738129	5.53743	17.0968	7.14256e-05	0.000426907	diseased_vs_non_diseased	ENSG00000187446
NTMT1	Plasma Cells	0.81029	5.49078	17.0831	7.18709e-05	0.000429188	diseased_vs_non_diseased	ENSG00000148335
NDUFAB1	Plasma Cells	0.526589	7.52839	17.0586	7.26717e-05	0.000433203	diseased_vs_non_diseased	ENSG00000004779
SSBP2	Plasma Cells	1.122	4.88665	17.0737	7.26149e-05	0.000433203	diseased_vs_non_diseased	ENSG00000145687
PIP5K1C	Plasma Cells	1.05694	4.501	17.0614	7.30185e-05	0.000434124	diseased_vs_non_diseased	ENSG00000186111
RAB1B	Plasma Cells	0.58753	6.40695	17.0481	7.30192e-05	0.000434124	diseased_vs_non_diseased	ENSG00000174903
RPS20	Plasma Cells	0.593671	8.48086	17.0481	7.30194e-05	0.000434124	diseased_vs_non_diseased	ENSG00000008988
BTF3L4	Plasma Cells	0.622657	5.95047	17.0403	7.32765e-05	0.000435269	diseased_vs_non_diseased	ENSG00000134717
FAR2	Plasma Cells	1.17459	4.90848	17.0345	7.39143e-05	0.000438285	diseased_vs_non_diseased	ENSG00000064763
PAIP2B	Plasma Cells	0.740108	6.55401	17.0213	7.39115e-05	0.000438285	diseased_vs_non_diseased	ENSG00000124374
MT-ND4L	Plasma Cells	0.47853	12.6659	17.009	7.43237e-05	0.000440325	diseased_vs_non_diseased	ENSG00000212907
MRPL16	Plasma Cells	0.624547	6.19908	16.967	7.57518e-05	0.000448392	diseased_vs_non_diseased	ENSG00000166902
MMP24OS	Plasma Cells	0.626168	6.34496	16.9543	7.61889e-05	0.000450584	diseased_vs_non_diseased	ENSG00000126005
SNRPD1	Plasma Cells	0.650142	6.7654	16.9488	7.63792e-05	0.000451313	diseased_vs_non_diseased	ENSG00000167088
DNAAF1	Plasma Cells	1.75004	6.29289	17.0115	7.65837e-05	0.000451921	diseased_vs_non_diseased	ENSG00000154099
RBIS	Plasma Cells	0.514284	7.9599	16.942	7.66161e-05	0.000451921	diseased_vs_non_diseased	ENSG00000176731
PCYOX1	Plasma Cells	0.719716	5.60931	16.9189	7.74247e-05	0.000456291	diseased_vs_non_diseased	ENSG00000116005
PLGRKT	Plasma Cells	0.845003	5.02902	16.9068	7.78514e-05	0.000458405	diseased_vs_non_diseased	ENSG00000107020
TIMM10B	Plasma Cells	0.721248	5.51307	16.9034	7.79715e-05	0.000458712	diseased_vs_non_diseased	ENSG00000132286
IQSEC1	Plasma Cells	0.835921	5.51045	16.8955	7.82491e-05	0.000459944	diseased_vs_non_diseased	ENSG00000144711
ITGA8	Plasma Cells	1.0401	6.76835	16.857	7.96301e-05	0.000467653	diseased_vs_non_diseased	ENSG00000077943
GNG11	Plasma Cells	2.77687	4.7327	17.0246	7.99223e-05	0.000468961	diseased_vs_non_diseased	ENSG00000127920
DCTN3	Plasma Cells	0.58094	6.94286	16.8314	8.05616e-05	0.000472301	diseased_vs_non_diseased	ENSG00000137100
ZNF226	Plasma Cells	1.02389	4.46021	16.8254	8.07811e-05	0.000473176	diseased_vs_non_diseased	ENSG00000167380
MALSU1	Plasma Cells	0.682301	5.79261	16.8184	8.10366e-05	0.000474261	diseased_vs_non_diseased	ENSG00000156928
ETF1	Plasma Cells	0.679623	5.74681	16.7961	8.18627e-05	0.00047868	diseased_vs_non_diseased	ENSG00000120705
SPATS2L	Plasma Cells	1.16226	4.77907	16.8021	8.21208e-05	0.000479774	diseased_vs_non_diseased	ENSG00000196141
RAB8A	Plasma Cells	0.550351	7.00395	16.7779	8.25444e-05	0.000481831	diseased_vs_non_diseased	ENSG00000167461
MRPS11	Plasma Cells	0.636146	5.78514	16.7747	8.26617e-05	0.000482098	diseased_vs_non_diseased	ENSG00000181991
LPIN1	Plasma Cells	0.836496	5.91289	16.764	8.30654e-05	0.000484034	diseased_vs_non_diseased	ENSG00000134324
RHOG	Plasma Cells	0.659312	5.99605	16.7537	8.34548e-05	0.000485883	diseased_vs_non_diseased	ENSG00000177105
CADPS2	Plasma Cells	0.864868	6.89003	16.7134	8.4998e-05	0.00049416	diseased_vs_non_diseased	ENSG00000081803
REEP3	Plasma Cells	0.756271	5.20894	16.7128	8.50231e-05	0.00049416	diseased_vs_non_diseased	ENSG00000165476
SURF2	Plasma Cells	0.731017	5.48288	16.6984	8.55812e-05	0.000496976	diseased_vs_non_diseased	ENSG00000148291
HLA-A	Plasma Cells	0.700374	11.0892	16.6655	8.68717e-05	0.000504035	diseased_vs_non_diseased	ENSG00000206503
DDX18	Plasma Cells	0.542399	7.12718	16.6587	8.71403e-05	0.000504292	diseased_vs_non_diseased	ENSG00000088205
KPNA2	Plasma Cells	0.900752	5.07332	16.6601	8.70855e-05	0.000504292	diseased_vs_non_diseased	ENSG00000182481
MRPL42	Plasma Cells	0.745807	5.51222	16.6594	8.71118e-05	0.000504292	diseased_vs_non_diseased	ENSG00000198015
RFT1	Plasma Cells	0.898733	4.85101	16.6532	8.7357e-05	0.000505112	diseased_vs_non_diseased	ENSG00000163933
ATG12	Plasma Cells	0.69779	5.89773	16.6381	8.79604e-05	0.000507876	diseased_vs_non_diseased	ENSG00000145782
METTL26	Plasma Cells	0.525971	7.05906	16.6375	8.79856e-05	0.000507876	diseased_vs_non_diseased	ENSG00000130731
CHD4	Plasma Cells	0.738414	5.68672	16.6157	8.8864e-05	0.000512069	diseased_vs_non_diseased	ENSG00000111642
FAM13A	Plasma Cells	0.940558	6.35204	16.6168	8.88197e-05	0.000512069	diseased_vs_non_diseased	ENSG00000138640
SLC5A6	Plasma Cells	1.15738	4.17973	16.5976	8.95974e-05	0.000515855	diseased_vs_non_diseased	ENSG00000138074
ATP5MC1	Plasma Cells	0.513485	7.97139	16.5493	9.15917e-05	0.000526887	diseased_vs_non_diseased	ENSG00000159199
TM7SF2	Plasma Cells	0.757562	5.84425	16.5453	9.17589e-05	0.000527398	diseased_vs_non_diseased	ENSG00000149809
LRRN1	Plasma Cells	0.969238	5.16791	16.5383	9.20528e-05	0.000528187	diseased_vs_non_diseased	ENSG00000175928
MCRIP1	Plasma Cells	0.835653	4.92538	16.552	9.20031e-05	0.000528187	diseased_vs_non_diseased	ENSG00000225663
FAM118B	Plasma Cells	0.971165	4.20063	17.0136	9.24433e-05	0.000529977	diseased_vs_non_diseased	ENSG00000197798
DCUN1D5	Plasma Cells	0.68466	5.54286	16.5252	9.26013e-05	0.000530431	diseased_vs_non_diseased	ENSG00000137692
RNASEH2A	Plasma Cells	0.840413	4.89128	16.5167	9.29608e-05	0.000532039	diseased_vs_non_diseased	ENSG00000104889
RNASET2	Plasma Cells	0.714355	8.79081	16.512	9.31587e-05	0.000532719	diseased_vs_non_diseased	ENSG00000026297
SLC25A45	Plasma Cells	0.705406	5.79652	16.5053	9.34473e-05	0.000533465	diseased_vs_non_diseased	ENSG00000162241
UBL7	Plasma Cells	0.667987	6.6583	16.507	9.33741e-05	0.000533465	diseased_vs_non_diseased	ENSG00000138629
CYB5R1	Plasma Cells	0.719043	5.83951	16.4999	9.36765e-05	0.000534321	diseased_vs_non_diseased	ENSG00000159348
GPATCH4	Plasma Cells	0.83567	5.16388	16.4875	9.42089e-05	0.000536903	diseased_vs_non_diseased	ENSG00000160818
SPTAN1	Plasma Cells	0.834455	5.38346	16.4624	9.52901e-05	0.000542606	diseased_vs_non_diseased	ENSG00000197694
CYB5D2	Plasma Cells	0.99333	4.82677	16.4567	9.60837e-05	0.000546663	diseased_vs_non_diseased	ENSG00000167740
MDH1	Plasma Cells	0.529192	6.97407	16.436	9.64444e-05	0.000548253	diseased_vs_non_diseased	ENSG00000014641
ACTB	Plasma Cells	0.629761	11.1724	16.4252	9.69209e-05	0.000550034	diseased_vs_non_diseased	ENSG00000075624
PPM1G	Plasma Cells	0.501728	6.83336	16.4263	9.68741e-05	0.000550034	diseased_vs_non_diseased	ENSG00000115241
NME4	Plasma Cells	0.697592	6.99823	16.4099	9.76004e-05	0.000553424	diseased_vs_non_diseased	ENSG00000103202
POLD2	Plasma Cells	0.666383	5.8009	16.4026	9.79273e-05	0.000554812	diseased_vs_non_diseased	ENSG00000106628
PTS	Plasma Cells	0.866524	4.99483	16.3819	9.88567e-05	0.000559607	diseased_vs_non_diseased	ENSG00000150787
MACROD1	Plasma Cells	0.784272	5.22283	16.3702	9.93858e-05	0.00056213	diseased_vs_non_diseased	ENSG00000133315
FXR1	Plasma Cells	0.643353	6.14579	16.3418	0.000100683	0.000568515	diseased_vs_non_diseased	ENSG00000114416
TXNDC15	Plasma Cells	0.570704	8.25911	16.3421	0.000100669	0.000568515	diseased_vs_non_diseased	ENSG00000113621
AC008443.5	Plasma Cells	1.12438	4.09711	16.337	0.000100902	0.000569275	diseased_vs_non_diseased	ENSG00000250222
PRKG1	Plasma Cells	2.9095	4.17601	16.544	0.000101234	0.000570668	diseased_vs_non_diseased	ENSG00000185532
DECR1	Plasma Cells	0.618516	6.30935	16.297	0.000102763	0.000578564	diseased_vs_non_diseased	ENSG00000104325
MRPS21	Plasma Cells	0.566093	7.94166	16.296	0.000102809	0.000578564	diseased_vs_non_diseased	ENSG00000266472
TATDN1	Plasma Cells	0.722307	5.3713	16.2943	0.000102892	0.000578564	diseased_vs_non_diseased	ENSG00000147687
G3BP1	Plasma Cells	0.524131	6.48323	16.2904	0.000103073	0.000579101	diseased_vs_non_diseased	ENSG00000145907
JUND	Plasma Cells	0.650519	7.96317	16.2736	0.000103868	0.00058297	diseased_vs_non_diseased	ENSG00000130522
KXD1	Plasma Cells	0.568618	6.56553	16.2722	0.000103935	0.00058297	diseased_vs_non_diseased	ENSG00000105700
TM9SF1	Plasma Cells	0.525377	7.15695	16.2664	0.000104212	0.000584039	diseased_vs_non_diseased	ENSG00000100926
CLIC2	Plasma Cells	1.07967	4.8841	16.2587	0.000104576	0.00058559	diseased_vs_non_diseased	ENSG00000155962
SRFBP1	Plasma Cells	0.902555	4.64452	16.2641	0.000104902	0.00058693	diseased_vs_non_diseased	ENSG00000151304
PIH1D1	Plasma Cells	0.569019	6.35724	16.2478	0.000105101	0.000587557	diseased_vs_non_diseased	ENSG00000104872
ADGRB3	Plasma Cells	2.17588	4.34919	16.2808	0.000105299	0.000587687	diseased_vs_non_diseased	ENSG00000135298
CASP4	Plasma Cells	0.709295	6.29086	16.2442	0.000105275	0.000587687	diseased_vs_non_diseased	ENSG00000196954
HNRNPA3	Plasma Cells	0.499774	7.98927	16.2399	0.00010548	0.000588211	diseased_vs_non_diseased	ENSG00000170144
ATP10B	Plasma Cells	2.48419	5.3717	16.2981	0.000106366	0.000592659	diseased_vs_non_diseased	ENSG00000118322
BRMS1	Plasma Cells	0.580216	6.05963	16.2106	0.000106901	0.00059487	diseased_vs_non_diseased	ENSG00000174744
ZNF780B	Plasma Cells	1.02214	4.11858	16.2099	0.000106939	0.00059487	diseased_vs_non_diseased	ENSG00000128000
DNAJC19	Plasma Cells	0.523142	6.67354	16.1983	0.000107507	0.000597538	diseased_vs_non_diseased	ENSG00000205981
NNT-AS1	Plasma Cells	0.968162	4.57227	16.1607	0.000109369	0.000607383	diseased_vs_non_diseased	ENSG00000248092
CDC73	Plasma Cells	0.67782	5.66963	16.1427	0.000110276	0.000611916	diseased_vs_non_diseased	ENSG00000134371
LPXN	Plasma Cells	0.778974	5.31198	16.1356	0.000110634	0.000613399	diseased_vs_non_diseased	ENSG00000110031
CRBN	Plasma Cells	0.643472	5.70072	16.1324	0.000110795	0.000613786	diseased_vs_non_diseased	ENSG00000113851
PPT1	Plasma Cells	0.678218	5.76811	16.1197	0.000111443	0.000616872	diseased_vs_non_diseased	ENSG00000131238
NSMCE2	Plasma Cells	0.820011	4.80947	16.113	0.000112398	0.000621648	diseased_vs_non_diseased	ENSG00000156831
C18orf32	Plasma Cells	0.553601	7.12729	16.0974	0.000112585	0.000622169	diseased_vs_non_diseased	ENSG00000177576
FAAP20	Plasma Cells	0.536131	6.56322	16.0714	0.000113937	0.000629126	diseased_vs_non_diseased	ENSG00000162585
NCLN	Plasma Cells	0.600771	6.56792	16.0487	0.000115124	0.000634644	diseased_vs_non_diseased	ENSG00000125912
TMEM230	Plasma Cells	0.49714	7.51571	16.0503	0.000115043	0.000634644	diseased_vs_non_diseased	ENSG00000089063
TWF1	Plasma Cells	0.715788	5.51374	16.0346	0.000115871	0.000638239	diseased_vs_non_diseased	ENSG00000151239
PPP1R15A	Plasma Cells	0.679132	8.38908	15.9846	0.000118558	0.000652502	diseased_vs_non_diseased	ENSG00000087074
MED29	Plasma Cells	0.734542	5.54881	15.9816	0.000118723	0.00065288	diseased_vs_non_diseased	ENSG00000063322
MPZL1	Plasma Cells	0.746698	5.64877	15.9622	0.000119781	0.000658164	diseased_vs_non_diseased	ENSG00000197965
NUDT8	Plasma Cells	0.8901	5.37304	15.9588	0.000119968	0.000658654	diseased_vs_non_diseased	ENSG00000167799
EEF1E1	Plasma Cells	0.678079	5.60815	15.9622	0.000120426	0.000660629	diseased_vs_non_diseased	ENSG00000124802
PLAA	Plasma Cells	0.72704	5.29402	15.9471	0.000120614	0.000661119	diseased_vs_non_diseased	ENSG00000137055
TMEM256	Plasma Cells	0.541008	7.9616	15.944	0.000120786	0.000661526	diseased_vs_non_diseased	ENSG00000205544
PIP5K1B	Plasma Cells	0.623661	6.8849	15.9393	0.000121047	0.000662418	diseased_vs_non_diseased	ENSG00000107242
ZPR1	Plasma Cells	0.649271	5.60887	15.923	0.000121952	0.00066683	diseased_vs_non_diseased	ENSG00000109917
ETFRF1	Plasma Cells	0.604622	5.85943	15.921	0.000122065	0.000666907	diseased_vs_non_diseased	ENSG00000205707
CCNG1	Plasma Cells	0.805048	6.1258	15.9154	0.000122378	0.000668075	diseased_vs_non_diseased	ENSG00000113328
MZT2A	Plasma Cells	0.613058	6.81491	15.891	0.000123759	0.000675069	diseased_vs_non_diseased	ENSG00000173272
CTNNA1	Plasma Cells	0.695743	5.67168	15.8857	0.000124058	0.000675608	diseased_vs_non_diseased	ENSG00000044115
SNAP47	Plasma Cells	0.788082	4.99365	15.8873	0.000123968	0.000675608	diseased_vs_non_diseased	ENSG00000143740
NSRP1	Plasma Cells	0.54211	5.98248	15.8509	0.000126055	0.000685928	diseased_vs_non_diseased	ENSG00000126653
SRPRB	Plasma Cells	0.460199	8.00417	15.8399	0.000126698	0.000688868	diseased_vs_non_diseased	ENSG00000144867
BTG3	Plasma Cells	0.701769	5.69297	15.8251	0.000127559	0.00069299	diseased_vs_non_diseased	ENSG00000154640
TICAM1	Plasma Cells	0.850624	5.14667	15.8121	0.000128323	0.000696579	diseased_vs_non_diseased	ENSG00000127666
ZFP36L1	Plasma Cells	0.964428	6.74417	15.7783	0.000130334	0.000706929	diseased_vs_non_diseased	ENSG00000185650
KLHL24	Plasma Cells	0.721048	5.92463	15.764	0.000131193	0.000711018	diseased_vs_non_diseased	ENSG00000114796
BDH1	Plasma Cells	1.03446	4.43776	15.7838	0.000131395	0.000711537	diseased_vs_non_diseased	ENSG00000161267
MSI2	Plasma Cells	0.632076	6.56795	15.7115	0.000134395	0.000727199	diseased_vs_non_diseased	ENSG00000153944
ZNF24	Plasma Cells	0.65304	6.10835	15.7035	0.000134891	0.0007293	diseased_vs_non_diseased	ENSG00000172466
EIF3M	Plasma Cells	0.546305	7.44589	15.689	0.000135796	0.00073313	diseased_vs_non_diseased	ENSG00000149100
MT-CO2	Plasma Cells	0.483636	13.6184	15.6886	0.000135817	0.00073313	diseased_vs_non_diseased	ENSG00000198712
DUSP5	Plasma Cells	0.845883	7.52655	15.6777	0.000136501	0.000736234	diseased_vs_non_diseased	ENSG00000138166
CHST11	Plasma Cells	0.736982	5.46622	15.6701	0.000136978	0.000738212	diseased_vs_non_diseased	ENSG00000171310
AP002360.1	Plasma Cells	0.919775	4.66239	15.6526	0.000138809	0.000747483	diseased_vs_non_diseased	ENSG00000255135
MYL12B	Plasma Cells	0.522804	7.46664	15.6303	0.000139513	0.000750677	diseased_vs_non_diseased	ENSG00000118680
CCDC167	Plasma Cells	-0.704252	6.17753	15.624	0.000139914	0.000752232	diseased_vs_non_diseased	ENSG00000198937
DGUOK	Plasma Cells	0.541628	6.69839	15.6219	0.000140054	0.000752387	diseased_vs_non_diseased	ENSG00000114956
TTC1	Plasma Cells	0.621521	5.9589	15.611	0.000140758	0.000755566	diseased_vs_non_diseased	ENSG00000113312
UBAP1	Plasma Cells	0.749335	5.11398	15.6076	0.000140974	0.000756123	diseased_vs_non_diseased	ENSG00000165006
FKBP8	Plasma Cells	0.463346	7.83069	15.6002	0.000141457	0.00075811	diseased_vs_non_diseased	ENSG00000105701
WIPI1	Plasma Cells	0.575485	7.41345	15.5926	0.000141953	0.000760164	diseased_vs_non_diseased	ENSG00000070540
SLC25A16	Plasma Cells	0.870893	4.82169	15.5516	0.000144662	0.000774054	diseased_vs_non_diseased	ENSG00000122912
RRBP1	Plasma Cells	0.638284	9.15334	15.5274	0.000146285	0.000782123	diseased_vs_non_diseased	ENSG00000125844
NDUFAF3	Plasma Cells	0.500276	8.03758	15.521	0.000146711	0.000783777	diseased_vs_non_diseased	ENSG00000178057
SPI1	Plasma Cells	0.738055	5.53251	15.518	0.000146918	0.00078426	diseased_vs_non_diseased	ENSG00000066336
NUDT16	Plasma Cells	0.801515	4.95621	15.5115	0.000148114	0.000790017	diseased_vs_non_diseased	ENSG00000198585
UBA5	Plasma Cells	0.554136	6.72875	15.4858	0.000149111	0.00079471	diseased_vs_non_diseased	ENSG00000081307
PTK2B	Plasma Cells	0.546688	7.71078	15.4759	0.000149799	0.000797744	diseased_vs_non_diseased	ENSG00000120899
SELENOW	Plasma Cells	0.529618	7.04082	15.4714	0.000150105	0.000798744	diseased_vs_non_diseased	ENSG00000178980
DCTD	Plasma Cells	0.612154	5.87792	15.4576	0.000151069	0.000803239	diseased_vs_non_diseased	ENSG00000129187
SNRPG	Plasma Cells	0.518961	7.60914	15.4495	0.000151633	0.000805605	diseased_vs_non_diseased	ENSG00000143977
DDX24	Plasma Cells	0.503775	7.57541	15.445	0.00015195	0.000806649	diseased_vs_non_diseased	ENSG00000089737
GSTP1	Plasma Cells	0.881766	9.99391	15.4408	0.000152242	0.000807568	diseased_vs_non_diseased	ENSG00000084207
RBM4	Plasma Cells	0.507808	6.59441	15.4323	0.00015284	0.000809465	diseased_vs_non_diseased	ENSG00000173933
TMEM14B	Plasma Cells	0.52668	7.15204	15.4326	0.000152817	0.000809465	diseased_vs_non_diseased	ENSG00000137210
SHISA5	Plasma Cells	0.558949	6.81546	15.4213	0.000153618	0.000812944	diseased_vs_non_diseased	ENSG00000164054
AC022182.1	Plasma Cells	-1.05105	3.83256	15.4533	0.000154564	0.000817312	diseased_vs_non_diseased	ENSG00000254777
PTRH1	Plasma Cells	0.909169	4.7896	15.4043	0.000154828	0.000818066	diseased_vs_non_diseased	ENSG00000187024
SREK1	Plasma Cells	0.612645	6.3102	15.3963	0.0001554	0.000820444	diseased_vs_non_diseased	ENSG00000153914
PPP5C	Plasma Cells	0.729185	5.52312	15.3935	0.0001556	0.000820858	diseased_vs_non_diseased	ENSG00000011485
MRPL36	Plasma Cells	0.587479	6.50107	15.3883	0.000155971	0.000822169	diseased_vs_non_diseased	ENSG00000171421
PIAS4	Plasma Cells	0.947693	4.27362	16.8951	0.000156141	0.000822425	diseased_vs_non_diseased	ENSG00000105229
TFDP2	Plasma Cells	0.892559	4.75146	15.3789	0.000156653	0.000824479	diseased_vs_non_diseased	ENSG00000114126
FAH	Plasma Cells	0.985225	4.47792	15.385	0.000156999	0.000825654	diseased_vs_non_diseased	ENSG00000103876
GLUL	Plasma Cells	1.06399	5.41344	15.368	0.000157439	0.000827322	diseased_vs_non_diseased	ENSG00000135821
C2	Plasma Cells	2.11167	5.16783	15.3982	0.000157679	0.000827937	diseased_vs_non_diseased	ENSG00000166278
CYREN	Plasma Cells	0.64957	5.57997	15.3461	0.000159039	0.000834429	diseased_vs_non_diseased	ENSG00000122783
AJM1	Plasma Cells	1.02973	4.73444	15.3381	0.000159632	0.000836891	diseased_vs_non_diseased	ENSG00000232434
ARMC10	Plasma Cells	0.578231	5.7438	15.3337	0.000159955	0.000837932	diseased_vs_non_diseased	ENSG00000170632
PRRC2B	Plasma Cells	0.621936	6.16966	15.32	0.000160968	0.000842581	diseased_vs_non_diseased	ENSG00000130723
NKIRAS1	Plasma Cells	1.05686	4.02588	15.3238	0.000162322	0.000849008	diseased_vs_non_diseased	ENSG00000197885
SUCLG2	Plasma Cells	0.653103	5.82873	15.2928	0.000163008	0.000851937	diseased_vs_non_diseased	ENSG00000172340
NDUFB10	Plasma Cells	0.455097	7.93465	15.2826	0.00016378	0.000855309	diseased_vs_non_diseased	ENSG00000140990
SCAMP2	Plasma Cells	0.508552	7.43555	15.2667	0.000164982	0.000860255	diseased_vs_non_diseased	ENSG00000140497
SNUPN	Plasma Cells	0.815638	5.00391	15.267	0.00016496	0.000860255	diseased_vs_non_diseased	ENSG00000169371
SUCLG1	Plasma Cells	0.513963	6.12601	15.258	0.000165651	0.000863074	diseased_vs_non_diseased	ENSG00000163541
CAV2	Plasma Cells	1.17062	4.2189	15.295	0.000167116	0.000870034	diseased_vs_non_diseased	ENSG00000105971
RPP25	Plasma Cells	0.921475	5.73143	15.2367	0.00016729	0.000870271	diseased_vs_non_diseased	ENSG00000178718
PSME1	Plasma Cells	0.503393	8.95373	15.2315	0.000167694	0.000871699	diseased_vs_non_diseased	ENSG00000092010
KIF2A	Plasma Cells	0.606696	5.90067	15.2365	0.000168137	0.000873326	diseased_vs_non_diseased	ENSG00000068796
CD48	Plasma Cells	0.765446	8.26992	15.2172	0.000168803	0.000876114	diseased_vs_non_diseased	ENSG00000117091
TMC6	Plasma Cells	-1.36048	5.97949	15.2145	0.000169011	0.000876519	diseased_vs_non_diseased	ENSG00000141524
EIF1	Plasma Cells	0.51548	11.2079	15.2024	0.000169963	0.000880777	diseased_vs_non_diseased	ENSG00000173812
CHCHD3	Plasma Cells	0.715169	5.40739	15.1948	0.000170566	0.000883224	diseased_vs_non_diseased	ENSG00000106554
EIF2S1	Plasma Cells	0.533667	5.8435	15.1925	0.00017074	0.000883366	diseased_vs_non_diseased	ENSG00000134001
TRAP1	Plasma Cells	0.732473	5.70613	15.1911	0.000170856	0.000883366	diseased_vs_non_diseased	ENSG00000126602
C11orf71	Plasma Cells	0.821308	5.04105	15.1736	0.000172242	0.000889852	diseased_vs_non_diseased	ENSG00000180425
PGD	Plasma Cells	0.569372	6.13458	15.1648	0.000172943	0.00089279	diseased_vs_non_diseased	ENSG00000142657
PRPF31	Plasma Cells	0.591957	5.80629	15.1318	0.000175606	0.000905842	diseased_vs_non_diseased	ENSG00000105618
ECH1	Plasma Cells	0.475154	7.70058	15.1253	0.000176134	0.000907869	diseased_vs_non_diseased	ENSG00000104823
GALT	Plasma Cells	0.725443	5.25386	15.1304	0.000176587	0.000909064	diseased_vs_non_diseased	ENSG00000213930
MRPS27	Plasma Cells	0.81524	5.11127	15.1192	0.000176635	0.000909064	diseased_vs_non_diseased	ENSG00000113048
ORMDL2	Plasma Cells	0.584405	6.50274	15.0992	0.00017828	0.000916129	diseased_vs_non_diseased	ENSG00000123353
POLR2J	Plasma Cells	0.460219	6.96665	15.1	0.000178215	0.000916129	diseased_vs_non_diseased	ENSG00000005075
NPRL2	Plasma Cells	0.610316	5.54363	15.0957	0.00017857	0.000916922	diseased_vs_non_diseased	ENSG00000114388
ECE1	Plasma Cells	0.602357	6.14766	15.0932	0.000178773	0.000917264	diseased_vs_non_diseased	ENSG00000117298
PARVG	Plasma Cells	-1.36599	3.57711	15.0884	0.000179171	0.000918609	diseased_vs_non_diseased	ENSG00000138964
EPRS	Plasma Cells	0.541981	7.50007	15.0723	0.000180514	0.000924789	diseased_vs_non_diseased	ENSG00000136628
COX7B	Plasma Cells	0.540925	7.7413	15.0689	0.000180797	0.00092554	diseased_vs_non_diseased	ENSG00000131174
BMPR2	Plasma Cells	0.77765	5.20777	15.0649	0.00018113	0.000926539	diseased_vs_non_diseased	ENSG00000204217
TMEM173	Plasma Cells	1.39235	5.27751	15.0476	0.000182591	0.000933305	diseased_vs_non_diseased	ENSG00000184584
MBNL2	Plasma Cells	-0.624621	6.85323	15.0091	0.000185877	0.00094938	diseased_vs_non_diseased	ENSG00000139793
TNFSF10	Plasma Cells	1.25067	6.07256	15.0091	0.000186784	0.000953292	diseased_vs_non_diseased	ENSG00000121858
TADA3	Plasma Cells	0.570391	5.99979	14.9936	0.00018722	0.000954791	diseased_vs_non_diseased	ENSG00000171148
CLPTM1	Plasma Cells	0.521351	6.75937	14.974	0.000188925	0.000962763	diseased_vs_non_diseased	ENSG00000104853
MMADHC	Plasma Cells	0.535885	6.91452	14.968	0.000189452	0.000964718	diseased_vs_non_diseased	ENSG00000168288
WDR36	Plasma Cells	0.751878	4.88094	14.9728	0.000189945	0.000966496	diseased_vs_non_diseased	ENSG00000134987
PPHLN1	Plasma Cells	0.61985	5.89436	14.9538	0.000190711	0.000969663	diseased_vs_non_diseased	ENSG00000134283
GTF2F2	Plasma Cells	0.733205	5.65697	14.9465	0.00019228	0.000976902	diseased_vs_non_diseased	ENSG00000188342
CHMP2B	Plasma Cells	0.686	5.28398	14.9307	0.000192764	0.000978625	diseased_vs_non_diseased	ENSG00000083937
PSME2	Plasma Cells	0.598885	8.70932	14.9219	0.000193554	0.000981895	diseased_vs_non_diseased	ENSG00000100911
HNRNPM	Plasma Cells	0.47729	7.17035	14.9169	0.000194003	0.000983435	diseased_vs_non_diseased	ENSG00000099783
TBC1D7	Plasma Cells	0.917985	5.06121	14.9153	0.00019508	0.000988153	diseased_vs_non_diseased	ENSG00000145979
GPBP1	Plasma Cells	0.489375	6.84298	14.8999	0.000195535	0.000988994	diseased_vs_non_diseased	ENSG00000062194
NKAPD1	Plasma Cells	0.873159	4.74858	14.9102	0.00019554	0.000988994	diseased_vs_non_diseased	ENSG00000150776
NT5C3B	Plasma Cells	0.672512	5.67041	14.8957	0.000195923	0.000990187	diseased_vs_non_diseased	ENSG00000141698
WDR41	Plasma Cells	0.705653	5.48265	15.6428	0.000196279	0.000991248	diseased_vs_non_diseased	ENSG00000164253
WDR12	Plasma Cells	0.893995	4.43396	14.8989	0.000196562	0.000991931	diseased_vs_non_diseased	ENSG00000138442
MCM7	Plasma Cells	0.859948	4.96291	14.8779	0.000197548	0.000996164	diseased_vs_non_diseased	ENSG00000166508
ARID5A	Plasma Cells	0.874036	6.14082	14.8726	0.000198033	0.000997863	diseased_vs_non_diseased	ENSG00000196843
QSOX1	Plasma Cells	0.799479	5.67406	14.8674	0.000198508	0.000999408	diseased_vs_non_diseased	ENSG00000116260
TM2D2	Plasma Cells	0.781559	5.26957	14.866	0.000198636	0.000999408	diseased_vs_non_diseased	ENSG00000169490
PSMD2	Plasma Cells	0.546742	6.65003	14.8596	0.000199232	0.00100166	diseased_vs_non_diseased	ENSG00000175166
YIPF2	Plasma Cells	0.567778	7.21911	14.8551	0.000199646	0.00100299	diseased_vs_non_diseased	ENSG00000130733
SLC35A5	Plasma Cells	0.772822	4.89761	14.8199	0.000202939	0.00101877	diseased_vs_non_diseased	ENSG00000138459
CGGBP1	Plasma Cells	0.562388	5.90824	14.7948	0.00020532	0.00102919	diseased_vs_non_diseased	ENSG00000163320
MYDGF	Plasma Cells	0.574154	10.2844	14.7963	0.000205181	0.00102919	diseased_vs_non_diseased	ENSG00000074842
ZNF576	Plasma Cells	0.810176	4.72738	14.7928	0.000205511	0.00102939	diseased_vs_non_diseased	ENSG00000124444
MBD2	Plasma Cells	0.809342	5.23295	14.7883	0.000205943	0.00103078	diseased_vs_non_diseased	ENSG00000134046
CD164	Plasma Cells	0.461836	7.47325	14.777	0.000207028	0.00103545	diseased_vs_non_diseased	ENSG00000135535
APOL1	Plasma Cells	0.906162	5.22821	14.7566	0.000208995	0.00104451	diseased_vs_non_diseased	ENSG00000100342
LAMC1	Plasma Cells	0.841879	5.26414	14.7465	0.000209977	0.00104864	diseased_vs_non_diseased	ENSG00000135862
PSMB3	Plasma Cells	0.505271	7.74927	14.7446	0.000210165	0.0010488	diseased_vs_non_diseased	ENSG00000277791
SELENOM	Plasma Cells	0.663798	9.47071	14.7329	0.000211312	0.0010532	diseased_vs_non_diseased	ENSG00000198832
UBE2N	Plasma Cells	0.574155	6.09431	14.7325	0.000211358	0.0010532	diseased_vs_non_diseased	ENSG00000177889
FAM3C	Plasma Cells	0.550387	7.07188	14.7267	0.000211926	0.00105525	diseased_vs_non_diseased	ENSG00000196937
FCGRT	Plasma Cells	0.664504	7.60356	14.7113	0.00021345	0.00106205	diseased_vs_non_diseased	ENSG00000104870
PMEPA1	Plasma Cells	0.898219	5.62353	14.7013	0.000215447	0.0010712	diseased_vs_non_diseased	ENSG00000124225
KDELR1	Plasma Cells	0.524326	9.49532	14.6813	0.000216452	0.0010754	diseased_vs_non_diseased	ENSG00000105438
ILF3	Plasma Cells	0.456423	7.01933	14.6721	0.000217382	0.00107923	diseased_vs_non_diseased	ENSG00000129351
TMEM52B	Plasma Cells	1.63029	4.1918	14.698	0.000220027	0.00109155	diseased_vs_non_diseased	ENSG00000165685
CREB3	Plasma Cells	0.524987	6.66028	14.6362	0.000221042	0.00109578	diseased_vs_non_diseased	ENSG00000107175
MRPS12	Plasma Cells	0.612562	6.4091	14.612	0.000223542	0.00110736	diseased_vs_non_diseased	ENSG00000128626
AURKAIP1	Plasma Cells	0.422125	7.77943	14.6034	0.000224446	0.00111102	diseased_vs_non_diseased	ENSG00000175756
SNHG7	Plasma Cells	0.81349	6.54983	14.5963	0.000225191	0.00111389	diseased_vs_non_diseased	ENSG00000233016
FHIT	Plasma Cells	0.861818	5.13794	14.5958	0.000226284	0.00111848	diseased_vs_non_diseased	ENSG00000189283
PDHB	Plasma Cells	0.550131	5.82446	14.5786	0.000227056	0.00112147	diseased_vs_non_diseased	ENSG00000168291
KRAS	Plasma Cells	0.548457	6.505	14.5722	0.000227734	0.001124	diseased_vs_non_diseased	ENSG00000133703
PLAAT3	Plasma Cells	0.72484	6.69585	14.5665	0.000228337	0.00112615	diseased_vs_non_diseased	ENSG00000176485
MEA1	Plasma Cells	0.514577	6.61404	14.5557	0.000229483	0.00113015	diseased_vs_non_diseased	ENSG00000124733
ZNF106	Plasma Cells	0.624951	5.74763	14.5563	0.000229426	0.00113015	diseased_vs_non_diseased	ENSG00000103994
OAZ2	Plasma Cells	0.73077	4.97248	14.5399	0.000231185	0.0011377	diseased_vs_non_diseased	ENSG00000180304
INSR	Plasma Cells	0.802668	5.55961	14.5126	0.000234149	0.00115065	diseased_vs_non_diseased	ENSG00000171105
PTPMT1	Plasma Cells	0.530737	6.61061	14.5125	0.000234157	0.00115065	diseased_vs_non_diseased	ENSG00000110536
CCDC112	Plasma Cells	0.751713	5.37631	14.4926	0.000236341	0.00116053	diseased_vs_non_diseased	ENSG00000164221
RAD1	Plasma Cells	0.939151	4.25892	15.9521	0.000238749	0.0011715	diseased_vs_non_diseased	ENSG00000113456
SNAPC5	Plasma Cells	0.632905	5.80689	14.4659	0.000239298	0.00117334	diseased_vs_non_diseased	ENSG00000174446
POLR2H	Plasma Cells	0.684211	5.87492	14.4541	0.000240618	0.00117896	diseased_vs_non_diseased	ENSG00000163882
C16orf54	Plasma Cells	-0.863945	5.80183	14.4466	0.000241462	0.00118223	diseased_vs_non_diseased	ENSG00000185905
MRPL3	Plasma Cells	0.546759	6.587	14.4296	0.000243387	0.00119079	diseased_vs_non_diseased	ENSG00000114686
UBXN6	Plasma Cells	0.814002	4.78885	14.4174	0.000245883	0.00120213	diseased_vs_non_diseased	ENSG00000167671
KIAA2026	Plasma Cells	0.675383	4.918	14.4085	0.000246907	0.00120626	diseased_vs_non_diseased	ENSG00000183354
WASHC1	Plasma Cells	0.481445	6.59878	14.3901	0.000247923	0.00121035	diseased_vs_non_diseased	ENSG00000181404
TBC1D17	Plasma Cells	0.553882	5.78114	14.3843	0.000248588	0.00121272	diseased_vs_non_diseased	ENSG00000104946
NDUFV3	Plasma Cells	0.521445	6.92736	14.3798	0.00024912	0.00121444	diseased_vs_non_diseased	ENSG00000160194
IFIH1	Plasma Cells	0.728848	5.23379	14.3751	0.000249667	0.00121623	diseased_vs_non_diseased	ENSG00000115267
GTF3C6	Plasma Cells	0.601321	6.28199	14.3606	0.000251355	0.00122357	diseased_vs_non_diseased	ENSG00000155115
CYFIP2	Plasma Cells	-1.05561	4.5472	14.3628	0.000252225	0.00122691	diseased_vs_non_diseased	ENSG00000055163
SNRNP70	Plasma Cells	0.449604	7.29739	14.3426	0.000253483	0.00123214	diseased_vs_non_diseased	ENSG00000104852
RGP1	Plasma Cells	0.751908	4.97242	14.3338	0.000254526	0.00123632	diseased_vs_non_diseased	ENSG00000107185
PRRC2A	Plasma Cells	0.602713	5.97767	14.312	0.00025713	0.00124807	diseased_vs_non_diseased	ENSG00000204469
PAIP1	Plasma Cells	0.586891	5.83588	14.2975	0.000258884	0.00125568	diseased_vs_non_diseased	ENSG00000172239
ZNF800	Plasma Cells	0.591555	5.97485	14.2771	0.000261361	0.00126678	diseased_vs_non_diseased	ENSG00000048405
NXF1	Plasma Cells	0.88685	4.30625	14.2686	0.000262406	0.00127093	diseased_vs_non_diseased	ENSG00000162231
BEX2	Plasma Cells	0.841945	5.70342	14.2634	0.000263041	0.00127308	diseased_vs_non_diseased	ENSG00000133134
NUP160	Plasma Cells	0.809036	4.95406	14.2714	0.000263227	0.00127308	diseased_vs_non_diseased	ENSG00000030066
MRPL2	Plasma Cells	0.61488	5.7196	14.2544	0.000264154	0.00127422	diseased_vs_non_diseased	ENSG00000112651
PIP4P2	Plasma Cells	0.790032	5.00268	14.2539	0.000264218	0.00127422	diseased_vs_non_diseased	ENSG00000155099
SLC16A7	Plasma Cells	0.850635	4.93209	14.2669	0.000263779	0.00127422	diseased_vs_non_diseased	ENSG00000118596
TMEM18	Plasma Cells	0.598408	5.98538	14.2559	0.000263962	0.00127422	diseased_vs_non_diseased	ENSG00000151353
ITM2A	Plasma Cells	0.670827	6.35902	14.2521	0.000264437	0.00127436	diseased_vs_non_diseased	ENSG00000078596
MYCBP	Plasma Cells	0.50801	6.43946	14.2501	0.000264688	0.00127466	diseased_vs_non_diseased	ENSG00000214114
FBXO8	Plasma Cells	0.981956	4.1599	16.9502	0.000266688	0.00128338	diseased_vs_non_diseased	ENSG00000164117
PLSCR1	Plasma Cells	1.16064	4.59307	14.2259	0.000268878	0.00129299	diseased_vs_non_diseased	ENSG00000188313
CORO1C	Plasma Cells	1.01059	4.71356	14.2123	0.000269413	0.001294	diseased_vs_non_diseased	ENSG00000110880
ISCU	Plasma Cells	0.481871	8.64479	14.2118	0.000269472	0.001294	diseased_vs_non_diseased	ENSG00000136003
SAFB2	Plasma Cells	0.59439	6.00801	14.2093	0.000269791	0.00129461	diseased_vs_non_diseased	ENSG00000130254
AC103591.3	Plasma Cells	-0.915765	5.86384	14.1968	0.000271366	0.00130124	diseased_vs_non_diseased	ENSG00000273338
CCDC106	Plasma Cells	1.00852	4.40499	14.1986	0.00027234	0.0013049	diseased_vs_non_diseased	ENSG00000173581
UGCG	Plasma Cells	0.722341	5.41316	14.1972	0.000272515	0.0013049	diseased_vs_non_diseased	ENSG00000148154
ZNF524	Plasma Cells	0.6495	5.77705	14.1664	0.000275253	0.00131707	diseased_vs_non_diseased	ENSG00000171443
SLC35B2	Plasma Cells	0.698231	5.52578	14.1532	0.000276966	0.00132433	diseased_vs_non_diseased	ENSG00000157593
ALDH2	Plasma Cells	0.976599	5.66098	14.1299	0.000281233	0.00134262	diseased_vs_non_diseased	ENSG00000111275
CWC15	Plasma Cells	0.520625	6.39421	14.121	0.000281171	0.00134262	diseased_vs_non_diseased	ENSG00000150316
TNFRSF4	Plasma Cells	-1.24841	5.18462	14.1194	0.000281389	0.00134262	diseased_vs_non_diseased	ENSG00000186827
GUK1	Plasma Cells	0.467135	8.59388	14.1062	0.000283137	0.00135001	diseased_vs_non_diseased	ENSG00000143774
GNL1	Plasma Cells	0.574782	5.78569	14.4701	0.000283553	0.00135104	diseased_vs_non_diseased	ENSG00000204590
PPP6R2	Plasma Cells	0.570117	5.73876	14.093	0.000284885	0.00135642	diseased_vs_non_diseased	ENSG00000100239
TIMM44	Plasma Cells	0.694021	5.35661	14.0868	0.000285722	0.00135945	diseased_vs_non_diseased	ENSG00000104980
UMAD1	Plasma Cells	0.64015	5.70393	14.0563	0.000289828	0.00137801	diseased_vs_non_diseased	ENSG00000219545
SSR2	Plasma Cells	0.482703	9.62102	14.0546	0.000290068	0.00137818	diseased_vs_non_diseased	ENSG00000163479
FAM133B	Plasma Cells	0.535499	6.30473	14.0404	0.000292	0.00138638	diseased_vs_non_diseased	ENSG00000234545
KCNMA1	Plasma Cells	-2.10619	4.08812	14.2578	0.000293339	0.00139176	diseased_vs_non_diseased	ENSG00000156113
TPST2	Plasma Cells	-0.767008	6.30297	14.0195	0.00029488	0.00139809	diseased_vs_non_diseased	ENSG00000128294
SSRP1	Plasma Cells	0.558951	6.03123	14.0152	0.000295467	0.00139989	diseased_vs_non_diseased	ENSG00000149136
RNF126	Plasma Cells	0.591833	6.09714	14.0033	0.000297124	0.00140675	diseased_vs_non_diseased	ENSG00000070423
CFL2	Plasma Cells	0.719901	5.49045	14.0006	0.000297498	0.00140753	diseased_vs_non_diseased	ENSG00000165410
STT3A	Plasma Cells	0.446147	7.63956	13.9861	0.000299531	0.00141615	diseased_vs_non_diseased	ENSG00000134910
MPLKIP	Plasma Cells	0.643673	5.71814	13.9592	0.000303346	0.00143221	diseased_vs_non_diseased	ENSG00000168303
SNRPE	Plasma Cells	0.593199	6.6249	13.9591	0.000303351	0.00143221	diseased_vs_non_diseased	ENSG00000182004
HBB	Plasma Cells	1.40122	9.36349	13.9552	0.000303912	0.00143385	diseased_vs_non_diseased	ENSG00000244734
MRPS26	Plasma Cells	0.559377	6.10963	13.9514	0.000304455	0.00143541	diseased_vs_non_diseased	ENSG00000125901
MZF1	Plasma Cells	0.828701	5.06979	13.9408	0.000305977	0.00144158	diseased_vs_non_diseased	ENSG00000099326
RAB7A	Plasma Cells	0.508535	6.73718	13.9366	0.000306577	0.0014434	diseased_vs_non_diseased	ENSG00000075785
AC007384.1	Plasma Cells	0.706875	6.44987	13.9336	0.000307001	0.00144439	diseased_vs_non_diseased	ENSG00000237513
FAM50A	Plasma Cells	0.575166	6.29094	13.9171	0.000309391	0.00145293	diseased_vs_non_diseased	ENSG00000071859
HDAC2	Plasma Cells	0.614026	5.69541	13.9195	0.000309055	0.00145293	diseased_vs_non_diseased	ENSG00000196591
HIST1H2BJ	Plasma Cells	1.17001	5.05707	13.9257	0.000309465	0.00145293	diseased_vs_non_diseased	ENSG00000124635
CSNK1G3	Plasma Cells	0.67569	5.87987	13.9147	0.000309739	0.00145321	diseased_vs_non_diseased	ENSG00000151292
ATP13A3	Plasma Cells	1.03062	4.08635	13.9051	0.000312465	0.00146498	diseased_vs_non_diseased	ENSG00000133657
SLAMF1	Plasma Cells	0.849111	7.01147	13.8868	0.000313828	0.00147034	diseased_vs_non_diseased	ENSG00000117090
SRI	Plasma Cells	0.483837	6.92455	13.8848	0.000314127	0.00147072	diseased_vs_non_diseased	ENSG00000075142
TRPM3	Plasma Cells	3.58993	3.49037	14.1997	0.000316148	0.00147916	diseased_vs_non_diseased	ENSG00000083067
PTGES3	Plasma Cells	0.439234	8.05334	13.8685	0.000316542	0.00147998	diseased_vs_non_diseased	ENSG00000110958
NME6	Plasma Cells	0.784551	4.66597	13.8743	0.00031702	0.00148118	diseased_vs_non_diseased	ENSG00000172113
TCTA	Plasma Cells	0.874373	4.86401	13.8635	0.000317293	0.00148143	diseased_vs_non_diseased	ENSG00000145022
FER	Plasma Cells	1.02383	4.36843	13.853	0.000318864	0.00148774	diseased_vs_non_diseased	ENSG00000151422
SDF2	Plasma Cells	0.467659	6.29161	13.8509	0.000319165	0.00148811	diseased_vs_non_diseased	ENSG00000132581
POLR2K	Plasma Cells	0.479614	6.98595	13.8317	0.000322063	0.00150059	diseased_vs_non_diseased	ENSG00000147669
C5orf51	Plasma Cells	0.750192	5.01208	13.828	0.00032399	0.00150852	diseased_vs_non_diseased	ENSG00000205765
FAM160A2	Plasma Cells	0.838785	4.45507	13.8265	0.000324216	0.00150853	diseased_vs_non_diseased	ENSG00000051009
SIPA1L3	Plasma Cells	0.788318	5.12329	13.8142	0.000324728	0.00150987	diseased_vs_non_diseased	ENSG00000105738
CC2D1A	Plasma Cells	0.7164	4.92752	13.7815	0.000329755	0.00153219	diseased_vs_non_diseased	ENSG00000132024
LAGE3	Plasma Cells	0.573063	6.47354	13.7782	0.000330268	0.00153352	diseased_vs_non_diseased	ENSG00000196976
SPAG7	Plasma Cells	0.582189	6.3792	13.7609	0.000332965	0.00154498	diseased_vs_non_diseased	ENSG00000091640
SMCHD1	Plasma Cells	-0.493312	6.92658	13.758	0.000333432	0.00154608	diseased_vs_non_diseased	ENSG00000101596
AL353753.1	Plasma Cells	1.62854	5.30521	13.7647	0.00033519	0.00155213	diseased_vs_non_diseased	ENSG00000276759
F2R	Plasma Cells	2.07484	4.78796	13.8229	0.000335196	0.00155213	diseased_vs_non_diseased	ENSG00000181104
SSB	Plasma Cells	0.524536	6.41921	13.7175	0.000339846	0.00157258	diseased_vs_non_diseased	ENSG00000138385
MEF2C-AS1	Plasma Cells	0.80715	5.10551	13.7073	0.000341476	0.00157903	diseased_vs_non_diseased	ENSG00000248309
ANAPC13	Plasma Cells	0.552828	6.6038	13.6886	0.000344506	0.00159195	diseased_vs_non_diseased	ENSG00000129055
DCTN4	Plasma Cells	0.630104	5.47001	13.6829	0.000345425	0.00159511	diseased_vs_non_diseased	ENSG00000132912
CALCRL	Plasma Cells	1.39792	4.14325	13.7252	0.000345972	0.00159654	diseased_vs_non_diseased	ENSG00000064989
MCL1	Plasma Cells	0.589475	9.01664	13.6743	0.000346831	0.00159941	diseased_vs_non_diseased	ENSG00000143384
CELF1	Plasma Cells	0.602461	5.80232	13.6439	0.000351825	0.00162022	diseased_vs_non_diseased	ENSG00000149187
SDHC	Plasma Cells	0.525688	6.83437	13.6452	0.000351619	0.00162022	diseased_vs_non_diseased	ENSG00000143252
CALM1	Plasma Cells	0.487192	8.46611	13.6389	0.000352655	0.00162294	diseased_vs_non_diseased	ENSG00000198668
MRPL48	Plasma Cells	0.656295	5.44508	13.6118	0.0003572	0.00164161	diseased_vs_non_diseased	ENSG00000175581
VPS13A	Plasma Cells	0.730972	5.53011	13.6216	0.000357012	0.00164161	diseased_vs_non_diseased	ENSG00000197969
GLRX	Plasma Cells	0.605201	8.0061	13.6066	0.000358073	0.0016445	diseased_vs_non_diseased	ENSG00000173221
RHOBTB3	Plasma Cells	1.02317	4.86289	13.6014	0.000360417	0.00165414	diseased_vs_non_diseased	ENSG00000164292
ECI2	Plasma Cells	0.577986	5.65866	13.59	0.000360889	0.00165518	diseased_vs_non_diseased	ENSG00000198721
ANXA2R	Plasma Cells	1.39031	4.26652	13.5943	0.000361633	0.00165605	diseased_vs_non_diseased	ENSG00000177721
CYCS	Plasma Cells	0.478248	7.72471	13.5846	0.000361815	0.00165605	diseased_vs_non_diseased	ENSG00000172115
FBLN2	Plasma Cells	2.08339	4.16695	13.6594	0.000361746	0.00165605	diseased_vs_non_diseased	ENSG00000163520
MT-ND1	Plasma Cells	0.399782	11.3754	13.5788	0.000362801	0.00165944	diseased_vs_non_diseased	ENSG00000198888
HADHB	Plasma Cells	0.560062	5.67076	13.5462	0.000368429	0.00168175	diseased_vs_non_diseased	ENSG00000138029
ISCA1	Plasma Cells	0.657226	5.82504	13.5462	0.000368426	0.00168175	diseased_vs_non_diseased	ENSG00000135070
JADE2	Plasma Cells	0.924162	4.58432	13.5482	0.000368074	0.00168175	diseased_vs_non_diseased	ENSG00000043143
SRP19	Plasma Cells	0.437967	7.15782	13.5395	0.000369594	0.00168593	diseased_vs_non_diseased	ENSG00000153037
CMC1	Plasma Cells	0.637873	5.7206	13.5339	0.000370565	0.00168922	diseased_vs_non_diseased	ENSG00000187118
ADI1	Plasma Cells	0.485507	7.27598	15.6246	0.000370917	0.00168968	diseased_vs_non_diseased	ENSG00000182551
ANAPC15	Plasma Cells	0.612287	5.76867	13.5203	0.000372952	0.0016978	diseased_vs_non_diseased	ENSG00000110200
PCNT	Plasma Cells	0.932095	4.43878	13.525	0.000373632	0.00169975	diseased_vs_non_diseased	ENSG00000160299
MIR29B2CHG	Plasma Cells	0.735257	6.10057	13.4974	0.000377006	0.00171394	diseased_vs_non_diseased	ENSG00000203709
CLIC1	Plasma Cells	0.53099	9.44035	13.4951	0.000377413	0.00171463	diseased_vs_non_diseased	ENSG00000213719
PGPEP1	Plasma Cells	0.647857	5.54073	13.4848	0.00037926	0.00172187	diseased_vs_non_diseased	ENSG00000130517
EMC6	Plasma Cells	0.485767	6.75358	13.4792	0.000380264	0.00172526	diseased_vs_non_diseased	ENSG00000127774
KMT2E-AS1	Plasma Cells	0.946545	5.03026	13.4836	0.000380993	0.00172741	diseased_vs_non_diseased	ENSG00000239569
RO60	Plasma Cells	0.631504	5.69232	13.4656	0.000382705	0.001734	diseased_vs_non_diseased	ENSG00000116747
CSDE1	Plasma Cells	0.486059	8.19318	13.4484	0.000385823	0.00174696	diseased_vs_non_diseased	ENSG00000009307
TCOF1	Plasma Cells	0.677232	5.3399	13.4177	0.00039146	0.00177129	diseased_vs_non_diseased	ENSG00000070814
PIGBOS1	Plasma Cells	0.630395	5.89378	13.4057	0.000393688	0.00178018	diseased_vs_non_diseased	ENSG00000225973
CCDC6	Plasma Cells	0.801231	5.26454	13.4088	0.000394687	0.0017835	diseased_vs_non_diseased	ENSG00000108091
LSM2	Plasma Cells	0.541452	6.54414	13.388	0.000396995	0.00179273	diseased_vs_non_diseased	ENSG00000204392
ABHD17A	Plasma Cells	0.897449	4.59172	13.3823	0.000398072	0.00179398	diseased_vs_non_diseased	ENSG00000129968
COPS9	Plasma Cells	0.479618	7.47022	13.3846	0.000397646	0.00179398	diseased_vs_non_diseased	ENSG00000172428
SRD5A3	Plasma Cells	0.752133	5.28756	13.3834	0.000397865	0.00179398	diseased_vs_non_diseased	ENSG00000128039
POLR2F	Plasma Cells	0.514817	6.52656	13.3728	0.000399865	0.00180086	diseased_vs_non_diseased	ENSG00000100142
POLD4	Plasma Cells	0.506663	7.85768	13.3665	0.00040105	0.00180499	diseased_vs_non_diseased	ENSG00000175482
TMEM150A	Plasma Cells	0.865661	4.29547	13.3722	0.000401578	0.00180617	diseased_vs_non_diseased	ENSG00000168890
CNOT7	Plasma Cells	0.575855	6.24141	13.3557	0.000403119	0.00181189	diseased_vs_non_diseased	ENSG00000198791
PPAT	Plasma Cells	0.800996	4.50136	13.3525	0.000403725	0.0018134	diseased_vs_non_diseased	ENSG00000128059
SMARCA4	Plasma Cells	0.659645	5.73996	13.3352	0.00040704	0.00182707	diseased_vs_non_diseased	ENSG00000127616
ATP11B	Plasma Cells	0.680734	5.96701	13.3296	0.000408125	0.00183063	diseased_vs_non_diseased	ENSG00000058063
MIXL1	Plasma Cells	0.748874	5.65512	13.3366	0.000408375	0.00183063	diseased_vs_non_diseased	ENSG00000185155
HERC5	Plasma Cells	0.723218	6.02521	13.3106	0.000411815	0.00184482	diseased_vs_non_diseased	ENSG00000138646
HINFP	Plasma Cells	1.01244	4.18724	13.3068	0.000412546	0.00184687	diseased_vs_non_diseased	ENSG00000172273
EIF3L	Plasma Cells	0.499235	8.02285	13.243	0.000425195	0.00190223	diseased_vs_non_diseased	ENSG00000100129
PFN1	Plasma Cells	0.496226	9.15571	13.2365	0.000426513	0.00190686	diseased_vs_non_diseased	ENSG00000108518
MRPL47	Plasma Cells	0.614611	5.6266	13.2307	0.000427681	0.00191082	diseased_vs_non_diseased	ENSG00000136522
UROS	Plasma Cells	0.577185	5.72141	13.2277	0.000428283	0.00191224	diseased_vs_non_diseased	ENSG00000188690
TTC9C	Plasma Cells	0.701631	4.94436	13.2138	0.000431121	0.00192364	diseased_vs_non_diseased	ENSG00000162222
NIT2	Plasma Cells	0.665886	5.81607	13.208	0.000432302	0.00192763	diseased_vs_non_diseased	ENSG00000114021
SNRPN	Plasma Cells	0.597534	7.26441	13.2006	0.000433825	0.00193315	diseased_vs_non_diseased	ENSG00000128739
ZFPL1	Plasma Cells	0.584604	5.90602	13.179	0.000438285	0.00195173	diseased_vs_non_diseased	ENSG00000162300
BISPR	Plasma Cells	0.796203	5.14868	13.1589	0.000442488	0.00196655	diseased_vs_non_diseased	ENSG00000282851
C11orf96	Plasma Cells	1.99196	4.13924	13.3124	0.000442441	0.00196655	diseased_vs_non_diseased	ENSG00000187479
GUSB	Plasma Cells	0.50524	7.25887	13.1597	0.000442321	0.00196655	diseased_vs_non_diseased	ENSG00000169919
ATM	Plasma Cells	0.502414	6.58606	13.1517	0.000444006	0.00197199	diseased_vs_non_diseased	ENSG00000149311
RPL26L1	Plasma Cells	0.595083	5.79596	13.1448	0.00044545	0.0019771	diseased_vs_non_diseased	ENSG00000037241
UBE2K	Plasma Cells	0.511981	5.79675	13.6486	0.000447472	0.00198477	diseased_vs_non_diseased	ENSG00000078140
CRAT	Plasma Cells	0.887689	4.73438	13.1252	0.000449605	0.00198887	diseased_vs_non_diseased	ENSG00000095321
FKBP7	Plasma Cells	1.01014	4.27769	13.1355	0.000449146	0.00198887	diseased_vs_non_diseased	ENSG00000079150
GABPB1-AS1	Plasma Cells	0.999729	5.93628	13.1226	0.000450166	0.00198887	diseased_vs_non_diseased	ENSG00000244879
RBX1	Plasma Cells	0.448022	7.08465	13.1261	0.000449418	0.00198887	diseased_vs_non_diseased	ENSG00000100387
SDHAF2	Plasma Cells	0.55161	5.79793	13.1285	0.000448918	0.00198887	diseased_vs_non_diseased	ENSG00000167985
TRIM44	Plasma Cells	0.515419	6.14134	13.1229	0.000450115	0.00198887	diseased_vs_non_diseased	ENSG00000166326
MTFMT	Plasma Cells	0.765246	4.73519	13.112	0.000454175	0.00200265	diseased_vs_non_diseased	ENSG00000103707
PPP1R11	Plasma Cells	0.530878	6.25518	13.6843	0.000454094	0.00200265	diseased_vs_non_diseased	ENSG00000204619
YAF2	Plasma Cells	0.712532	5.34214	13.105	0.000453953	0.00200265	diseased_vs_non_diseased	ENSG00000015153
HIST2H2AA4	Plasma Cells	1.57682	4.49926	13.1184	0.000454563	0.00200305	diseased_vs_non_diseased	ENSG00000272196
ATP5F1A	Plasma Cells	0.485207	8.45306	13.0929	0.00045655	0.00201049	diseased_vs_non_diseased	ENSG00000152234
IQGAP2	Plasma Cells	1.14412	5.37579	13.1037	0.000459567	0.00202246	diseased_vs_non_diseased	ENSG00000145703
U2SURP	Plasma Cells	0.472799	6.75906	13.064	0.000462853	0.00203559	diseased_vs_non_diseased	ENSG00000163714
SDC1	Plasma Cells	0.614136	9.18557	13.0614	0.000463438	0.00203683	diseased_vs_non_diseased	ENSG00000115884
TUSC2	Plasma Cells	0.513854	6.48148	13.0479	0.000466404	0.00204853	diseased_vs_non_diseased	ENSG00000114383
GLE1	Plasma Cells	0.819782	4.40165	13.5159	0.000466883	0.0020493	diseased_vs_non_diseased	ENSG00000119392
OTUB1	Plasma Cells	0.394969	7.10368	13.0152	0.000473705	0.00207789	diseased_vs_non_diseased	ENSG00000167770
ACTL6A	Plasma Cells	0.670058	5.23075	13.0109	0.00047469	0.00208056	diseased_vs_non_diseased	ENSG00000136518
COA3	Plasma Cells	0.540654	6.38865	13.0098	0.00047493	0.00208056	diseased_vs_non_diseased	ENSG00000183978
MSRB2	Plasma Cells	0.871543	4.5565	13.0081	0.000475325	0.00208094	diseased_vs_non_diseased	ENSG00000148450
WDR73	Plasma Cells	0.892006	4.28946	13.0029	0.000478303	0.00209262	diseased_vs_non_diseased	ENSG00000177082
DESI2	Plasma Cells	0.62541	5.35591	12.9859	0.000480359	0.00210025	diseased_vs_non_diseased	ENSG00000121644
MTAP	Plasma Cells	0.726301	5.10731	12.9863	0.00048207	0.00210513	diseased_vs_non_diseased	ENSG00000099810
PON2	Plasma Cells	0.989439	4.89744	12.9862	0.0004821	0.00210513	diseased_vs_non_diseased	ENSG00000105854
ERCC1	Plasma Cells	0.529898	6.56288	12.9632	0.000485563	0.00211888	diseased_vs_non_diseased	ENSG00000012061
CRYZL1	Plasma Cells	0.748862	4.71077	12.9655	0.000486853	0.00212313	diseased_vs_non_diseased	ENSG00000205758
FOXO3	Plasma Cells	0.596353	6.89373	12.9557	0.000487294	0.00212368	diseased_vs_non_diseased	ENSG00000118689
HNRNPL	Plasma Cells	0.49459	6.40054	12.9436	0.000490118	0.00213461	diseased_vs_non_diseased	ENSG00000104824
ERP29	Plasma Cells	0.457032	9.28653	12.927	0.000494	0.00215013	diseased_vs_non_diseased	ENSG00000089248
DNASE2	Plasma Cells	0.617764	6.56559	12.9253	0.000494395	0.00215046	diseased_vs_non_diseased	ENSG00000105612
RPL36AL	Plasma Cells	0.508432	10.4567	12.9226	0.000495026	0.00215182	diseased_vs_non_diseased	ENSG00000165502
KLF3	Plasma Cells	0.766776	6.5935	12.9155	0.000496713	0.00215691	diseased_vs_non_diseased	ENSG00000109787
RPS6KB1	Plasma Cells	0.72816	4.89305	12.9228	0.000496838	0.00215691	diseased_vs_non_diseased	ENSG00000108443
PTP4A3	Plasma Cells	1.55593	7.41455	12.9493	0.000498389	0.00216225	diseased_vs_non_diseased	ENSG00000184489
STX7	Plasma Cells	0.699842	5.31929	12.893	0.000502055	0.00217676	diseased_vs_non_diseased	ENSG00000079950
CD79B	Plasma Cells	0.522397	7.17314	12.8855	0.000503831	0.00218305	diseased_vs_non_diseased	ENSG00000007312
OST4	Plasma Cells	0.487534	9.91488	12.862	0.000509517	0.00220627	diseased_vs_non_diseased	ENSG00000228474
AP2M1	Plasma Cells	0.443032	6.8794	12.8539	0.000511474	0.00221332	diseased_vs_non_diseased	ENSG00000161203
DERA	Plasma Cells	0.723905	5.03004	12.8525	0.000511821	0.00221341	diseased_vs_non_diseased	ENSG00000023697
SRP14-AS1	Plasma Cells	0.861872	4.43559	12.8628	0.00051313	0.00221764	diseased_vs_non_diseased	ENSG00000248508
NUMA1	Plasma Cells	0.636435	5.6412	12.8402	0.000514829	0.00222356	diseased_vs_non_diseased	ENSG00000137497
TCEAL3	Plasma Cells	0.724164	5.92473	12.8378	0.000515414	0.00222466	diseased_vs_non_diseased	ENSG00000196507
STARD5	Plasma Cells	0.846443	5.91034	12.8428	0.000516102	0.00222601	diseased_vs_non_diseased	ENSG00000172345
ZC3H15	Plasma Cells	0.420908	6.95309	12.8338	0.000516387	0.00222601	diseased_vs_non_diseased	ENSG00000065548
TOR2A	Plasma Cells	0.711994	5.73395	12.8144	0.000521174	0.00224521	diseased_vs_non_diseased	ENSG00000160404
C21orf91	Plasma Cells	0.73584	5.37379	12.8044	0.000523679	0.00225456	diseased_vs_non_diseased	ENSG00000154642
TAP2	Plasma Cells	0.521497	6.89497	12.7914	0.000526916	0.00226705	diseased_vs_non_diseased	ENSG00000204267
SLC25A38	Plasma Cells	0.583706	5.5803	12.7892	0.00052747	0.00226798	diseased_vs_non_diseased	ENSG00000144659
HTATIP2	Plasma Cells	0.768253	5.6184	12.7873	0.000527949	0.0022686	diseased_vs_non_diseased	ENSG00000109854
SYT1	Plasma Cells	1.4813	5.43392	12.8255	0.000532782	0.00228791	diseased_vs_non_diseased	ENSG00000067715
COMMD4	Plasma Cells	0.599971	5.96122	12.7642	0.000533788	0.00229077	diseased_vs_non_diseased	ENSG00000140365
MOB2	Plasma Cells	0.716621	5.22132	12.7695	0.000534415	0.002292	diseased_vs_non_diseased	ENSG00000182208
SEC22C	Plasma Cells	0.667565	4.93367	12.7641	0.000535788	0.00229643	diseased_vs_non_diseased	ENSG00000093183
COMTD1	Plasma Cells	0.576238	6.51272	12.7521	0.000536879	0.00229964	diseased_vs_non_diseased	ENSG00000165644
HIPK2	Plasma Cells	0.580896	7.19496	12.7333	0.000541718	0.00231743	diseased_vs_non_diseased	ENSG00000064393
VCPKMT	Plasma Cells	-0.726742	4.59951	12.7338	0.000541599	0.00231743	diseased_vs_non_diseased	ENSG00000100483
LINC00662	Plasma Cells	0.8899	4.90756	12.7295	0.000542696	0.00232014	diseased_vs_non_diseased	ENSG00000261824
CHCHD1	Plasma Cells	0.554131	6.02499	12.7184	0.000545574	0.00233096	diseased_vs_non_diseased	ENSG00000172586
RABL6	Plasma Cells	0.669183	5.49712	12.6989	0.000550689	0.00235133	diseased_vs_non_diseased	ENSG00000196642
RPL7L1	Plasma Cells	0.610824	6.05362	12.6839	0.00055664	0.00237523	diseased_vs_non_diseased	ENSG00000146223
NOL4	Plasma Cells	3.3289	3.55401	12.9651	0.000557169	0.00237544	diseased_vs_non_diseased	ENSG00000101746
PPP1R10	Plasma Cells	0.648706	6.48437	12.6735	0.000557393	0.00237544	diseased_vs_non_diseased	ENSG00000204569
C20orf27	Plasma Cells	0.786289	5.03605	12.6648	0.00056174	0.00239245	diseased_vs_non_diseased	ENSG00000101220
CYTH2	Plasma Cells	0.635063	5.3989	12.6555	0.000562199	0.0023929	diseased_vs_non_diseased	ENSG00000105443
CLK3	Plasma Cells	0.651631	5.72082	12.6452	0.000564972	0.00240318	diseased_vs_non_diseased	ENSG00000179335
ATP5PB	Plasma Cells	0.45883	7.26886	12.6274	0.000569778	0.00241908	diseased_vs_non_diseased	ENSG00000116459
COQ4	Plasma Cells	0.500002	6.52824	12.6253	0.000570366	0.00241908	diseased_vs_non_diseased	ENSG00000167113
GSTK1	Plasma Cells	0.399693	7.73198	12.627	0.000569906	0.00241908	diseased_vs_non_diseased	ENSG00000197448
NANS	Plasma Cells	0.390686	7.82874	12.6255	0.000570296	0.00241908	diseased_vs_non_diseased	ENSG00000095380
TRIM28	Plasma Cells	0.69606	5.46251	12.6323	0.000570503	0.00241908	diseased_vs_non_diseased	ENSG00000130726
XRCC4	Plasma Cells	0.90587	4.41876	12.6183	0.00057228	0.00242509	diseased_vs_non_diseased	ENSG00000152422
GTF2H1	Plasma Cells	0.681347	4.88146	13.3689	0.000573898	0.00243041	diseased_vs_non_diseased	ENSG00000110768
ZNF581	Plasma Cells	0.773554	5.80335	12.6045	0.000576043	0.00243797	diseased_vs_non_diseased	ENSG00000171425
NUDT2	Plasma Cells	0.706211	5.77421	12.598	0.000577837	0.00244403	diseased_vs_non_diseased	ENSG00000164978
EPB41L4A	Plasma Cells	0.961893	4.86005	12.5945	0.00058089	0.0024554	diseased_vs_non_diseased	ENSG00000129595
RBM8A	Plasma Cells	0.496804	7.12615	12.5696	0.000585736	0.00247433	diseased_vs_non_diseased	ENSG00000265241
DUSP2	Plasma Cells	1.31649	6.24217	12.5643	0.000587232	0.00247684	diseased_vs_non_diseased	ENSG00000158050
PSMB9	Plasma Cells	0.479313	7.92169	12.5629	0.000587628	0.00247684	diseased_vs_non_diseased	ENSG00000240065
THOC7	Plasma Cells	0.533051	6.41722	12.5622	0.000587801	0.00247684	diseased_vs_non_diseased	ENSG00000163634
TSPAN7	Plasma Cells	2.10605	4.59425	12.6638	0.000587519	0.00247684	diseased_vs_non_diseased	ENSG00000156298
MYL6B	Plasma Cells	0.563274	5.95899	12.5583	0.000588911	0.00247997	diseased_vs_non_diseased	ENSG00000196465
SCAMP1	Plasma Cells	0.768662	4.86855	12.5448	0.000594832	0.00250335	diseased_vs_non_diseased	ENSG00000085365
BOLA2B	Plasma Cells	0.591799	6.21477	12.5332	0.000596009	0.00250673	diseased_vs_non_diseased	ENSG00000169627
NIFK	Plasma Cells	0.61751	5.63504	12.5291	0.0005993	0.002519	diseased_vs_non_diseased	ENSG00000155438
DOK3	Plasma Cells	0.607621	6.56267	12.5053	0.00060403	0.0025373	diseased_vs_non_diseased	ENSG00000146094
CAPNS1	Plasma Cells	0.61622	5.22056	12.4992	0.000605772	0.00254303	diseased_vs_non_diseased	ENSG00000126247
MAP2K2	Plasma Cells	0.628993	5.90297	12.4858	0.000609672	0.00255781	diseased_vs_non_diseased	ENSG00000126934
ARID1A	Plasma Cells	0.552621	5.76372	12.4731	0.000613386	0.0025718	diseased_vs_non_diseased	ENSG00000117713
TWSG1	Plasma Cells	0.864932	4.45652	12.4664	0.000615363	0.00257848	diseased_vs_non_diseased	ENSG00000128791
PTPN7	Plasma Cells	0.628018	5.87151	12.4622	0.000616606	0.00258105	diseased_vs_non_diseased	ENSG00000143851
TUBE1	Plasma Cells	0.97157	4.19202	14.7604	0.000616741	0.00258105	diseased_vs_non_diseased	ENSG00000074935
ENY2	Plasma Cells	0.449001	6.78	12.4591	0.000617526	0.00258273	diseased_vs_non_diseased	ENSG00000120533
AP002748.4	Plasma Cells	0.933171	4.41963	12.4565	0.000618295	0.00258434	diseased_vs_non_diseased	ENSG00000255517
CTSF	Plasma Cells	0.917908	6.3309	12.4463	0.000623491	0.00260335	diseased_vs_non_diseased	ENSG00000174080
ZNF706	Plasma Cells	0.467306	8.86437	12.4386	0.000623615	0.00260335	diseased_vs_non_diseased	ENSG00000120963
TNFRSF10A	Plasma Cells	1.00731	3.98305	12.429	0.000626483	0.0026137	diseased_vs_non_diseased	ENSG00000104689
SNAP23	Plasma Cells	0.626257	5.60077	12.4213	0.000628777	0.00262003	diseased_vs_non_diseased	ENSG00000092531
TAF8	Plasma Cells	0.782925	4.50653	12.4222	0.000628515	0.00262003	diseased_vs_non_diseased	ENSG00000137413
SCYL2	Plasma Cells	0.893726	5.55058	12.4168	0.000630142	0.0026241	diseased_vs_non_diseased	ENSG00000136021
DMAC2	Plasma Cells	0.907702	4.52358	12.4204	0.000631265	0.00262715	diseased_vs_non_diseased	ENSG00000105341
RRP1B	Plasma Cells	0.688717	5.3067	12.408	0.000632811	0.00263196	diseased_vs_non_diseased	ENSG00000160208
LINC01278	Plasma Cells	0.97607	4.1327	12.4113	0.000634009	0.00263532	diseased_vs_non_diseased	ENSG00000235437
TAGLN2	Plasma Cells	-0.940134	7.05949	12.3841	0.000640081	0.00265892	diseased_vs_non_diseased	ENSG00000158710
ELOC	Plasma Cells	0.475436	6.98101	12.366	0.00064567	0.00268049	diseased_vs_non_diseased	ENSG00000154582
MRPS16	Plasma Cells	0.492991	6.50831	12.3633	0.000646485	0.00268222	diseased_vs_non_diseased	ENSG00000182180
AC092683.1	Plasma Cells	1.03079	4.56872	12.3586	0.000650199	0.00269597	diseased_vs_non_diseased	ENSG00000230606
STX10	Plasma Cells	0.599131	5.37978	12.346	0.000651863	0.00270121	diseased_vs_non_diseased	ENSG00000104915
FBXW7	Plasma Cells	0.489017	7.31031	12.3414	0.000653325	0.0027056	diseased_vs_non_diseased	ENSG00000109670
ADRM1	Plasma Cells	0.443078	7.31481	12.3368	0.00065477	0.00270992	diseased_vs_non_diseased	ENSG00000130706
SPEF2	Plasma Cells	1.44146	3.97901	12.3446	0.000656871	0.00271695	diseased_vs_non_diseased	ENSG00000152582
H2AFJ	Plasma Cells	0.610012	6.28421	12.3236	0.00065891	0.00272371	diseased_vs_non_diseased	ENSG00000246705
CRTAP	Plasma Cells	0.525887	7.38338	12.3157	0.000661407	0.00273224	diseased_vs_non_diseased	ENSG00000170275
HARS	Plasma Cells	0.548988	5.94505	12.3217	0.000661784	0.00273224	diseased_vs_non_diseased	ENSG00000170445
EEF1AKMT4	Plasma Cells	1.01858	4.45368	12.3195	0.000662495	0.0027335	diseased_vs_non_diseased	ENSG00000284753
NAA10	Plasma Cells	0.593974	6.09912	12.3099	0.000663261	0.00273499	diseased_vs_non_diseased	ENSG00000102030
HDLBP	Plasma Cells	0.446424	9.41738	12.3082	0.000663801	0.00273554	diseased_vs_non_diseased	ENSG00000115677
GLRX2	Plasma Cells	0.671069	5.15826	12.3039	0.000665168	0.0027395	diseased_vs_non_diseased	ENSG00000023572
FAM177A1	Plasma Cells	0.455027	6.80264	12.295	0.000667997	0.00274779	diseased_vs_non_diseased	ENSG00000151327
TP53TG1	Plasma Cells	0.685652	5.24837	12.2956	0.000667803	0.00274779	diseased_vs_non_diseased	ENSG00000182165
PARP12	Plasma Cells	0.757476	4.81796	12.3008	0.000668449	0.00274798	diseased_vs_non_diseased	ENSG00000059378
BAX	Plasma Cells	0.549896	6.28498	12.2765	0.000673946	0.00276889	diseased_vs_non_diseased	ENSG00000087088
MRPL22	Plasma Cells	0.634414	6.01529	12.2573	0.000680194	0.00279286	diseased_vs_non_diseased	ENSG00000082515
PECAM1	Plasma Cells	0.601661	8.307	12.2321	0.000688477	0.00282514	diseased_vs_non_diseased	ENSG00000261371
DCBLD1	Plasma Cells	1.03897	4.15479	12.2339	0.00069022	0.00282885	diseased_vs_non_diseased	ENSG00000164465
XPC	Plasma Cells	0.599731	5.50509	12.228	0.000689829	0.00282885	diseased_vs_non_diseased	ENSG00000154767
AUP1	Plasma Cells	0.36891	8.11741	12.1983	0.000699735	0.00286611	diseased_vs_non_diseased	ENSG00000115307
CCDC88A	Plasma Cells	0.872127	6.19657	12.1937	0.000701293	0.00286901	diseased_vs_non_diseased	ENSG00000115355
HMG20A	Plasma Cells	0.732565	4.88773	12.2013	0.0007011	0.00286901	diseased_vs_non_diseased	ENSG00000140382
CTSO	Plasma Cells	0.848847	4.88483	12.192	0.00070186	0.00286958	diseased_vs_non_diseased	ENSG00000256043
NUDT22	Plasma Cells	0.466706	7.15794	12.1843	0.000704449	0.00287842	diseased_vs_non_diseased	ENSG00000149761
WDYHV1	Plasma Cells	0.834555	4.48451	12.1827	0.000705008	0.00287896	diseased_vs_non_diseased	ENSG00000156795
MRPL21	Plasma Cells	0.578963	6.32107	12.1671	0.000710308	0.00289885	diseased_vs_non_diseased	ENSG00000197345
IFNAR1	Plasma Cells	0.419454	7.37766	12.164	0.000711339	0.0029013	diseased_vs_non_diseased	ENSG00000142166
SNX2	Plasma Cells	0.576716	6.00552	12.1534	0.000714979	0.00291358	diseased_vs_non_diseased	ENSG00000205302
TPP1	Plasma Cells	0.653282	5.66242	12.1527	0.000715213	0.00291358	diseased_vs_non_diseased	ENSG00000166340
RPUSD4	Plasma Cells	0.808265	4.50305	12.1522	0.000717815	0.00292241	diseased_vs_non_diseased	ENSG00000165526
API5	Plasma Cells	0.575427	5.63354	12.1384	0.000720158	0.00293018	diseased_vs_non_diseased	ENSG00000166181
FAM120A	Plasma Cells	0.576968	5.81985	12.1341	0.000721633	0.00293441	diseased_vs_non_diseased	ENSG00000048828
RNF145	Plasma Cells	0.657699	5.47793	12.1246	0.000724934	0.00294605	diseased_vs_non_diseased	ENSG00000145860
PIAS1	Plasma Cells	0.475758	6.54618	12.0729	0.000743184	0.0030184	diseased_vs_non_diseased	ENSG00000033800
GMPPB	Plasma Cells	-0.48376	7.48529	12.0642	0.00074631	0.00302927	diseased_vs_non_diseased	ENSG00000173540
MRPL24	Plasma Cells	0.542434	6.53881	12.061	0.000747472	0.00303216	diseased_vs_non_diseased	ENSG00000143314
PRXL2A	Plasma Cells	0.91205	4.96524	12.0587	0.000748285	0.00303364	diseased_vs_non_diseased	ENSG00000122378
GOLGA4	Plasma Cells	0.483884	7.45755	12.0435	0.000753759	0.00305399	diseased_vs_non_diseased	ENSG00000144674
IFI6	Plasma Cells	0.933766	8.35472	12.0365	0.000756308	0.00306248	diseased_vs_non_diseased	ENSG00000126709
DBF4	Plasma Cells	0.684574	5.29787	12.0238	0.000760939	0.00307938	diseased_vs_non_diseased	ENSG00000006634
PPP1R7	Plasma Cells	0.473132	6.21105	12.009	0.000766387	0.00309957	diseased_vs_non_diseased	ENSG00000115685
RTL8C	Plasma Cells	0.644961	5.64419	11.9944	0.000771806	0.00311962	diseased_vs_non_diseased	ENSG00000134590
TOLLIP	Plasma Cells	0.563918	5.65695	11.9927	0.000772413	0.0031202	diseased_vs_non_diseased	ENSG00000078902
MPI	Plasma Cells	0.632242	5.00631	11.9912	0.00077298	0.00312062	diseased_vs_non_diseased	ENSG00000178802
MYBBP1A	Plasma Cells	0.606681	5.02846	11.9832	0.00077598	0.00313085	diseased_vs_non_diseased	ENSG00000132382
RER1	Plasma Cells	0.431485	7.72758	11.941	0.000791884	0.00319311	diseased_vs_non_diseased	ENSG00000157916
GMCL1	Plasma Cells	0.690461	4.73237	11.9445	0.00079316	0.00319634	diseased_vs_non_diseased	ENSG00000087338
SAAL1	Plasma Cells	0.862558	4.22839	11.9345	0.000794393	0.00319852	diseased_vs_non_diseased	ENSG00000166788
TMEM268	Plasma Cells	0.821079	4.28883	11.9406	0.000794648	0.00319852	diseased_vs_non_diseased	ENSG00000157693
RAB11B	Plasma Cells	0.414092	7.19742	11.9264	0.000797479	0.003208	diseased_vs_non_diseased	ENSG00000185236
CMSS1	Plasma Cells	0.689183	5.33192	11.9048	0.000808458	0.00324883	diseased_vs_non_diseased	ENSG00000184220
NXT1	Plasma Cells	0.57296	5.65912	11.8977	0.000808592	0.00324883	diseased_vs_non_diseased	ENSG00000132661
ARID5B	Plasma Cells	0.645559	7.12039	11.8929	0.000810455	0.00325437	diseased_vs_non_diseased	ENSG00000150347
NDUFA1	Plasma Cells	0.439975	9.06483	11.8829	0.000814402	0.00326827	diseased_vs_non_diseased	ENSG00000125356
IDH3G	Plasma Cells	0.540654	6.06483	11.863	0.000822238	0.00329188	diseased_vs_non_diseased	ENSG00000067829
IL15	Plasma Cells	1.07619	4.18944	11.8707	0.000821841	0.00329188	diseased_vs_non_diseased	ENSG00000164136
PCMTD1	Plasma Cells	0.449966	7.13477	11.8654	0.000821303	0.00329188	diseased_vs_non_diseased	ENSG00000168300
SEL1L3	Plasma Cells	-0.479144	8.24559	11.8646	0.000821619	0.00329188	diseased_vs_non_diseased	ENSG00000091490
AP1G2	Plasma Cells	-0.727723	4.84459	11.8652	0.000824022	0.00329511	diseased_vs_non_diseased	ENSG00000213983
PDCD7	Plasma Cells	0.733046	4.83001	11.8653	0.000824007	0.00329511	diseased_vs_non_diseased	ENSG00000090470
TMEM8B	Plasma Cells	1.02464	4.62514	11.857	0.00083278	0.00332816	diseased_vs_non_diseased	ENSG00000137103
TNFRSF14	Plasma Cells	0.554276	7.47738	11.8331	0.000834197	0.00333185	diseased_vs_non_diseased	ENSG00000157873
RPS2	Plasma Cells	0.609601	11.1544	11.8213	0.000838959	0.00334888	diseased_vs_non_diseased	ENSG00000140988
MRPS25	Plasma Cells	0.549996	6.08642	11.7987	0.000848138	0.00338352	diseased_vs_non_diseased	ENSG00000131368
MYO6	Plasma Cells	0.782449	5.27372	11.7956	0.00084942	0.00338663	diseased_vs_non_diseased	ENSG00000196586
PSMB6	Plasma Cells	0.437039	7.87836	11.7897	0.000851845	0.00339429	diseased_vs_non_diseased	ENSG00000142507
ERGIC3	Plasma Cells	0.49578	9.02954	11.7633	0.000862794	0.00343386	diseased_vs_non_diseased	ENSG00000125991
XAF1	Plasma Cells	1.10103	5.51853	11.7766	0.000862765	0.00343386	diseased_vs_non_diseased	ENSG00000132530
SLC41A2	Plasma Cells	-0.839367	3.94956	11.7567	0.000865549	0.00344279	diseased_vs_non_diseased	ENSG00000136052
TMEM87A	Plasma Cells	0.54767	5.87359	11.7509	0.000867937	0.00344912	diseased_vs_non_diseased	ENSG00000103978
TRPM4	Plasma Cells	2.17583	5.56027	11.8147	0.000868163	0.00344912	diseased_vs_non_diseased	ENSG00000130529
CRACR2B	Plasma Cells	0.489779	6.31398	11.7438	0.00087093	0.00345807	diseased_vs_non_diseased	ENSG00000177685
TMEM258	Plasma Cells	0.48498	10.2469	11.7406	0.000872302	0.00346148	diseased_vs_non_diseased	ENSG00000134825
MED28	Plasma Cells	0.617808	5.40122	11.7413	0.000874753	0.00346917	diseased_vs_non_diseased	ENSG00000118579
BTLA	Plasma Cells	0.884973	5.47844	11.732	0.00087592	0.00347105	diseased_vs_non_diseased	ENSG00000186265
XRRA1	Plasma Cells	0.565491	5.84135	11.7312	0.000876258	0.00347105	diseased_vs_non_diseased	ENSG00000166435
ZNHIT2	Plasma Cells	0.66923	4.80916	11.7242	0.000879233	0.00348079	diseased_vs_non_diseased	ENSG00000174276
GTPBP6	Plasma Cells	0.701895	4.84592	11.7204	0.000883617	0.00349609	diseased_vs_non_diseased	ENSG00000178605
SRSF5	Plasma Cells	0.442904	8.12859	11.7098	0.000885351	0.0035009	diseased_vs_non_diseased	ENSG00000100650
NEK9	Plasma Cells	0.66885	4.69429	12.1325	0.000888664	0.00351194	diseased_vs_non_diseased	ENSG00000119638
DDX49	Plasma Cells	0.648357	5.08576	11.6811	0.000897732	0.0035457	diseased_vs_non_diseased	ENSG00000105671
SLC1A4	Plasma Cells	0.423734	7.14551	11.6648	0.000904824	0.00357147	diseased_vs_non_diseased	ENSG00000115902
TMEM41A	Plasma Cells	0.607296	4.89224	11.6637	0.000905316	0.00357147	diseased_vs_non_diseased	ENSG00000163900
MTCH1	Plasma Cells	0.524777	6.33903	14.6275	0.00091216	0.00359636	diseased_vs_non_diseased	ENSG00000137409
ARHGEF3	Plasma Cells	0.827393	4.48454	13.6304	0.000913192	0.00359833	diseased_vs_non_diseased	ENSG00000163947
TMEM80	Plasma Cells	0.634382	5.61397	11.6345	0.000918192	0.00361592	diseased_vs_non_diseased	ENSG00000177042
OTUD1	Plasma Cells	0.761112	5.55061	11.6138	0.000927445	0.00365022	diseased_vs_non_diseased	ENSG00000165312
SLC25A20	Plasma Cells	0.694857	5.04552	11.6044	0.000931655	0.00366465	diseased_vs_non_diseased	ENSG00000178537
DNMT1	Plasma Cells	0.644174	5.315	11.6025	0.000932508	0.00366587	diseased_vs_non_diseased	ENSG00000130816
BLOC1S6	Plasma Cells	0.520558	6.08426	11.5743	0.000945343	0.00371416	diseased_vs_non_diseased	ENSG00000104164
BLVRB	Plasma Cells	0.661064	6.27759	11.5723	0.000946264	0.00371562	diseased_vs_non_diseased	ENSG00000090013
HNRNPC	Plasma Cells	0.429111	7.49771	11.55	0.000956523	0.00375371	diseased_vs_non_diseased	ENSG00000092199
SON	Plasma Cells	0.360328	8.75452	11.5474	0.000957722	0.00375623	diseased_vs_non_diseased	ENSG00000159140
RELA	Plasma Cells	0.585506	5.74147	12.6033	0.000961048	0.00376708	diseased_vs_non_diseased	ENSG00000173039
ATP2A3	Plasma Cells	0.550471	6.92911	11.5318	0.000965013	0.00377604	diseased_vs_non_diseased	ENSG00000074370
HSPBP1	Plasma Cells	0.621681	5.32092	11.5383	0.00096491	0.00377604	diseased_vs_non_diseased	ENSG00000133265
STRAP	Plasma Cells	0.426644	6.52582	11.533	0.000964421	0.00377604	diseased_vs_non_diseased	ENSG00000023734
GNB5	Plasma Cells	0.809285	4.78539	11.5309	0.000968375	0.003787	diseased_vs_non_diseased	ENSG00000069966
TLE4	Plasma Cells	0.607855	5.41492	11.5291	0.000969256	0.00378825	diseased_vs_non_diseased	ENSG00000106829
DLAT	Plasma Cells	0.734599	4.5748	11.8164	0.000975823	0.00380979	diseased_vs_non_diseased	ENSG00000150768
DMAC2L	Plasma Cells	0.665952	5.07636	11.5062	0.000977028	0.00380979	diseased_vs_non_diseased	ENSG00000125375
IDH2	Plasma Cells	0.500486	8.10234	11.5067	0.000976829	0.00380979	diseased_vs_non_diseased	ENSG00000182054
PSAT1	Plasma Cells	0.838108	6.92618	11.5084	0.000976	0.00380979	diseased_vs_non_diseased	ENSG00000135069
PTTG1IP	Plasma Cells	0.538057	5.79114	11.504	0.000978072	0.00381165	diseased_vs_non_diseased	ENSG00000183255
URI1	Plasma Cells	0.674828	5.00896	11.4971	0.000981369	0.00382229	diseased_vs_non_diseased	ENSG00000105176
IRAK1	Plasma Cells	0.64973	5.59548	11.4885	0.000985451	0.00383597	diseased_vs_non_diseased	ENSG00000184216
NIPBL	Plasma Cells	0.492653	6.33806	11.4846	0.000987326	0.00384106	diseased_vs_non_diseased	ENSG00000164190
CALHM6	Plasma Cells	1.851	4.6859	11.5618	0.000990967	0.003853	diseased_vs_non_diseased	ENSG00000188820
ASL	Plasma Cells	0.612926	5.19541	11.4811	0.000992017	0.00385411	diseased_vs_non_diseased	ENSG00000126522
SS18L2	Plasma Cells	0.489809	6.32343	11.4741	0.000992396	0.00385411	diseased_vs_non_diseased	ENSG00000008324
MRPS18C	Plasma Cells	0.464124	6.3549	11.4723	0.000993242	0.00385518	diseased_vs_non_diseased	ENSG00000163319
CARD16	Plasma Cells	0.693659	5.64295	11.4664	0.000996066	0.00386391	diseased_vs_non_diseased	ENSG00000204397
FANCF	Plasma Cells	0.748482	4.62641	11.4224	0.00101755	0.003945	diseased_vs_non_diseased	ENSG00000183161
CCDC88C	Plasma Cells	0.588202	6.18958	11.4199	0.00101879	0.00394525	diseased_vs_non_diseased	ENSG00000015133
TUFM	Plasma Cells	0.394359	8.18892	11.4204	0.00101855	0.00394525	diseased_vs_non_diseased	ENSG00000178952
DPH3	Plasma Cells	0.63442	5.24171	11.411	0.00102631	0.00397056	diseased_vs_non_diseased	ENSG00000154813
SNHG5	Plasma Cells	0.676881	7.36368	11.4044	0.0010265	0.00397056	diseased_vs_non_diseased	ENSG00000203875
VILL	Plasma Cells	0.734361	5.0161	11.4016	0.00102789	0.00397366	diseased_vs_non_diseased	ENSG00000136059
MRPL38	Plasma Cells	0.43068	6.40184	11.3896	0.00103391	0.00399463	diseased_vs_non_diseased	ENSG00000204316
TCP1	Plasma Cells	0.484663	6.24037	11.3843	0.00103657	0.0040026	diseased_vs_non_diseased	ENSG00000120438
UHMK1	Plasma Cells	0.636837	5.21854	11.3804	0.00103855	0.00400795	diseased_vs_non_diseased	ENSG00000152332
SF3A2	Plasma Cells	0.50229	6.35235	11.3766	0.00104043	0.00401291	diseased_vs_non_diseased	ENSG00000104897
CNN2	Plasma Cells	0.538914	7.32073	11.3624	0.00104766	0.00403849	diseased_vs_non_diseased	ENSG00000064666
KIAA0040	Plasma Cells	0.531551	6.41235	11.3592	0.00104929	0.00404248	diseased_vs_non_diseased	ENSG00000235750
MRPL57	Plasma Cells	0.433267	7.23323	11.343	0.00105758	0.00407208	diseased_vs_non_diseased	ENSG00000173141
TCF12	Plasma Cells	0.613779	5.5891	11.3254	0.00106662	0.00410456	diseased_vs_non_diseased	ENSG00000140262
FAM89B	Plasma Cells	0.716603	4.7792	11.3242	0.00106725	0.00410462	diseased_vs_non_diseased	ENSG00000176973
MRPL23	Plasma Cells	0.647323	6.01338	11.3212	0.00106881	0.00410826	diseased_vs_non_diseased	ENSG00000214026
EIF2AK4	Plasma Cells	0.474594	7.60145	11.3058	0.00107684	0.00413298	diseased_vs_non_diseased	ENSG00000128829
LRRC8D	Plasma Cells	0.820183	4.21927	11.3115	0.00107708	0.00413298	diseased_vs_non_diseased	ENSG00000171492
STK17A	Plasma Cells	0.650667	6.26906	11.3131	0.00107622	0.00413298	diseased_vs_non_diseased	ENSG00000164543
RFX5	Plasma Cells	0.760294	4.80425	11.2923	0.00108395	0.00415697	diseased_vs_non_diseased	ENSG00000143390
ARV1	Plasma Cells	0.618417	5.36815	11.2864	0.00108705	0.00416413	diseased_vs_non_diseased	ENSG00000173409
RABAC1	Plasma Cells	0.448723	9.86511	11.2869	0.00108682	0.00416413	diseased_vs_non_diseased	ENSG00000105404
SF3B6	Plasma Cells	0.382604	6.98274	11.2824	0.00108918	0.00416995	diseased_vs_non_diseased	ENSG00000115128
SERP1	Plasma Cells	0.46294	10.3506	11.2734	0.00109393	0.00418574	diseased_vs_non_diseased	ENSG00000120742
RAPGEF6	Plasma Cells	0.610695	5.16597	11.2716	0.0010949	0.00418709	diseased_vs_non_diseased	ENSG00000158987
TMED9	Plasma Cells	0.434545	9.48264	11.2645	0.00109868	0.00419916	diseased_vs_non_diseased	ENSG00000184840
RBM33	Plasma Cells	0.589435	6.54483	11.2588	0.00110174	0.00420844	diseased_vs_non_diseased	ENSG00000184863
GADD45B	Plasma Cells	0.96485	7.37048	11.2575	0.00110246	0.00420883	diseased_vs_non_diseased	ENSG00000099860
RSBN1L	Plasma Cells	0.42084	6.62963	11.2518	0.0011055	0.00421805	diseased_vs_non_diseased	ENSG00000187257
COA1	Plasma Cells	0.517066	6.02476	11.2884	0.00111436	0.00424943	diseased_vs_non_diseased	ENSG00000106603
RIOX2	Plasma Cells	0.579738	5.50995	11.2314	0.00111654	0.00425537	diseased_vs_non_diseased	ENSG00000170854
TBC1D9	Plasma Cells	0.622398	6.41992	11.2213	0.00112204	0.00427388	diseased_vs_non_diseased	ENSG00000109436
FAM27C	Plasma Cells	0.797037	5.66848	11.2226	0.00112462	0.00427943	diseased_vs_non_diseased	ENSG00000231527
HEXA	Plasma Cells	0.559627	6.56852	11.2163	0.00112476	0.00427943	diseased_vs_non_diseased	ENSG00000213614
GGCT	Plasma Cells	0.828746	4.71481	11.2186	0.00112679	0.00428337	diseased_vs_non_diseased	ENSG00000006625
RPUSD3	Plasma Cells	0.639586	5.05744	11.2121	0.00112707	0.00428337	diseased_vs_non_diseased	ENSG00000156990
MPC2	Plasma Cells	0.507971	6.39279	11.2058	0.00113054	0.00429208	diseased_vs_non_diseased	ENSG00000143158
PSMA3-AS1	Plasma Cells	0.577074	5.48964	11.2056	0.00113063	0.00429208	diseased_vs_non_diseased	ENSG00000257621
PKM	Plasma Cells	0.556971	7.30318	11.202	0.00113262	0.00429721	diseased_vs_non_diseased	ENSG00000067225
CREBRF	Plasma Cells	0.585214	5.77491	11.1882	0.00114023	0.00432363	diseased_vs_non_diseased	ENSG00000164463
FBXW5	Plasma Cells	0.47847	6.46674	11.1865	0.00114118	0.00432387	diseased_vs_non_diseased	ENSG00000159069
MRPS30	Plasma Cells	0.629594	5.24799	11.1858	0.00114157	0.00432387	diseased_vs_non_diseased	ENSG00000112996
GNG7	Plasma Cells	0.453722	8.14276	11.1735	0.00114845	0.00434747	diseased_vs_non_diseased	ENSG00000176533
FYTTD1	Plasma Cells	0.560014	5.839	11.1622	0.0011548	0.00436906	diseased_vs_non_diseased	ENSG00000122068
CXCR4	Plasma Cells	0.74148	8.38798	11.161	0.00115545	0.00436906	diseased_vs_non_diseased	ENSG00000121966
LENG1	Plasma Cells	0.584839	5.43048	11.1441	0.00116839	0.00441551	diseased_vs_non_diseased	ENSG00000105617
SNU13	Plasma Cells	0.363071	8.23517	11.1217	0.00117778	0.0044485	diseased_vs_non_diseased	ENSG00000100138
HAX1	Plasma Cells	0.444186	8.32463	11.1142	0.00118208	0.00445977	diseased_vs_non_diseased	ENSG00000143575
TPP2	Plasma Cells	-0.613281	5.47374	11.1147	0.0011818	0.00445977	diseased_vs_non_diseased	ENSG00000134900
HS2ST1	Plasma Cells	0.690185	5.28819	11.1125	0.00118306	0.00446096	diseased_vs_non_diseased	ENSG00000153936
AIP	Plasma Cells	0.470716	6.78307	11.0996	0.00119055	0.00448669	diseased_vs_non_diseased	ENSG00000110711
TSTD2	Plasma Cells	0.828368	4.40787	11.0944	0.00119354	0.00449293	diseased_vs_non_diseased	ENSG00000136925
TXNL4A	Plasma Cells	0.500742	6.41918	11.0947	0.00119342	0.00449293	diseased_vs_non_diseased	ENSG00000141759
RPS15A	Plasma Cells	0.528204	12.0955	11.0774	0.00120348	0.00452784	diseased_vs_non_diseased	ENSG00000134419
AP1S1	Plasma Cells	0.635657	5.08756	11.0638	0.0012115	0.0045529	diseased_vs_non_diseased	ENSG00000106367
PHF5A	Plasma Cells	0.564504	5.70061	11.0647	0.00121095	0.0045529	diseased_vs_non_diseased	ENSG00000100410
PSMD6	Plasma Cells	0.435731	6.57843	11.0627	0.00121218	0.00455292	diseased_vs_non_diseased	ENSG00000163636
BET1	Plasma Cells	0.504932	6.29182	11.0586	0.00121458	0.00455942	diseased_vs_non_diseased	ENSG00000105829
SKA2	Plasma Cells	0.697403	4.89679	11.0476	0.00122112	0.0045814	diseased_vs_non_diseased	ENSG00000182628
KEAP1	Plasma Cells	0.540567	5.6691	11.032	0.00123047	0.00461335	diseased_vs_non_diseased	ENSG00000079999
PJA2	Plasma Cells	0.453931	6.61694	11.0311	0.001231	0.00461335	diseased_vs_non_diseased	ENSG00000198961
MINPP1	Plasma Cells	0.663114	5.01733	11.0266	0.00123367	0.00462077	diseased_vs_non_diseased	ENSG00000107789
ITPR2	Plasma Cells	0.649095	5.5893	11.0181	0.00123885	0.00463759	diseased_vs_non_diseased	ENSG00000123104
LAG3	Plasma Cells	1.90974	4.88203	11.0412	0.00124319	0.00465127	diseased_vs_non_diseased	ENSG00000089692
FAM98B	Plasma Cells	0.905673	4.2099	10.9939	0.00125352	0.00468731	diseased_vs_non_diseased	ENSG00000171262
LRRC58	Plasma Cells	0.71351	5.00098	10.985	0.00125898	0.00470512	diseased_vs_non_diseased	ENSG00000163428
IL6R	Plasma Cells	0.735009	6.52358	10.9724	0.00126675	0.00473152	diseased_vs_non_diseased	ENSG00000160712
MOXD1	Plasma Cells	0.798452	6.38459	10.9712	0.00126752	0.00473178	diseased_vs_non_diseased	ENSG00000079931
DCAF6	Plasma Cells	0.704123	4.80812	10.9681	0.00127301	0.00474703	diseased_vs_non_diseased	ENSG00000143164
RABGGTA	Plasma Cells	0.622959	5.36299	11.5659	0.00127252	0.00474703	diseased_vs_non_diseased	ENSG00000100949
G6PC3	Plasma Cells	0.54111	5.96457	10.9595	0.00127475	0.00475089	diseased_vs_non_diseased	ENSG00000141349
RWDD4	Plasma Cells	0.626556	5.15424	11.2919	0.00127659	0.00475511	diseased_vs_non_diseased	ENSG00000182552
ACP1	Plasma Cells	0.424689	6.9661	11.3892	0.00127911	0.00476187	diseased_vs_non_diseased	ENSG00000143727
DOLK	Plasma Cells	0.822709	4.49776	10.948	0.00128193	0.00476975	diseased_vs_non_diseased	ENSG00000175283
ABI2	Plasma Cells	0.662242	5.18722	10.9453	0.00128365	0.00477304	diseased_vs_non_diseased	ENSG00000138443
BAZ1B	Plasma Cells	0.564098	5.87446	10.9444	0.00128423	0.00477304	diseased_vs_non_diseased	ENSG00000009954
TBRG1	Plasma Cells	0.482657	6.33643	10.9382	0.00128813	0.00478488	diseased_vs_non_diseased	ENSG00000154144
C15orf40	Plasma Cells	0.531113	5.7516	10.9149	0.00130289	0.00483653	diseased_vs_non_diseased	ENSG00000169609
PCYT2	Plasma Cells	0.842151	4.23712	10.9139	0.00130347	0.00483653	diseased_vs_non_diseased	ENSG00000185813
ZMAT1	Plasma Cells	0.842942	4.89304	10.9049	0.00130924	0.00485528	diseased_vs_non_diseased	ENSG00000166432
PIGQ	Plasma Cells	0.739798	4.5153	10.896	0.00131499	0.0048739	diseased_vs_non_diseased	ENSG00000007541
ILVBL	Plasma Cells	0.558847	5.4537	10.892	0.00131751	0.00488057	diseased_vs_non_diseased	ENSG00000105135
ARL2	Plasma Cells	0.660386	5.60207	10.8859	0.00132148	0.0048924	diseased_vs_non_diseased	ENSG00000213465
BCL2L11	Plasma Cells	0.71214	5.92934	10.8826	0.0013236	0.0048924	diseased_vs_non_diseased	ENSG00000153094
IFITM2	Plasma Cells	0.675576	7.03373	10.884	0.00132272	0.0048924	diseased_vs_non_diseased	ENSG00000185201
LACTB2	Plasma Cells	0.718601	5.01437	10.8833	0.00132314	0.0048924	diseased_vs_non_diseased	ENSG00000147592
EPB41L1	Plasma Cells	0.947855	4.24388	10.8848	0.00132583	0.00489793	diseased_vs_non_diseased	ENSG00000088367
PMPCA	Plasma Cells	0.538513	5.49298	10.8693	0.00133223	0.00491352	diseased_vs_non_diseased	ENSG00000165688
PSMC4	Plasma Cells	0.450984	6.72617	10.8702	0.00133162	0.00491352	diseased_vs_non_diseased	ENSG00000013275
THUMPD3-AS1	Plasma Cells	0.600628	5.87906	10.8714	0.00133089	0.00491352	diseased_vs_non_diseased	ENSG00000206573
CCDC28A	Plasma Cells	0.563503	5.30528	10.8669	0.00133379	0.00491546	diseased_vs_non_diseased	ENSG00000024862
ZNF224	Plasma Cells	0.704918	4.71677	10.8663	0.00133422	0.00491546	diseased_vs_non_diseased	ENSG00000267680
ZNF37A	Plasma Cells	0.566027	5.65901	10.8644	0.00133541	0.00491718	diseased_vs_non_diseased	ENSG00000075407
WIPF2	Plasma Cells	0.715912	4.57997	10.8165	0.00136711	0.00503114	diseased_vs_non_diseased	ENSG00000171475
AP1S2	Plasma Cells	0.705059	5.72158	10.8139	0.00136885	0.00503479	diseased_vs_non_diseased	ENSG00000182287
SPICE1	Plasma Cells	0.770629	4.74649	10.8117	0.00137034	0.00503754	diseased_vs_non_diseased	ENSG00000163611
MMGT1	Plasma Cells	0.588449	5.42736	12.3628	0.00137465	0.00505064	diseased_vs_non_diseased	ENSG00000169446
SERTAD3	Plasma Cells	0.764195	4.62243	10.797	0.00138018	0.00506819	diseased_vs_non_diseased	ENSG00000167565
EIF4EBP1	Plasma Cells	0.699091	5.50918	10.7999	0.00138205	0.00507229	diseased_vs_non_diseased	ENSG00000187840
PHF20L1	Plasma Cells	0.537303	5.57245	11.1133	0.00139015	0.00509923	diseased_vs_non_diseased	ENSG00000129292
PSENEN	Plasma Cells	0.393758	7.26319	10.7798	0.00139187	0.00510276	diseased_vs_non_diseased	ENSG00000205155
DYNC1H1	Plasma Cells	0.543286	6.23074	10.7557	0.00140844	0.00516073	diseased_vs_non_diseased	ENSG00000197102
PGM1	Plasma Cells	0.557775	5.52955	12.4832	0.00142644	0.00522384	diseased_vs_non_diseased	ENSG00000079739
EPHX2	Plasma Cells	0.840393	4.69227	10.7223	0.00143557	0.00525441	diseased_vs_non_diseased	ENSG00000120915
EXOSC3	Plasma Cells	0.714249	4.70154	10.7183	0.00143837	0.00525893	diseased_vs_non_diseased	ENSG00000107371
SRPK1	Plasma Cells	0.526248	5.80471	10.7128	0.00143832	0.00525893	diseased_vs_non_diseased	ENSG00000096063
ANAPC2	Plasma Cells	0.576576	5.36221	10.7145	0.00144104	0.00526162	diseased_vs_non_diseased	ENSG00000176248
HMGA1	Plasma Cells	0.635295	6.39538	10.7073	0.00144222	0.00526162	diseased_vs_non_diseased	ENSG00000137309
PARP14	Plasma Cells	0.665775	5.68823	10.7131	0.00144204	0.00526162	diseased_vs_non_diseased	ENSG00000173193
RNF44	Plasma Cells	0.689934	4.67652	10.7134	0.00144182	0.00526162	diseased_vs_non_diseased	ENSG00000146083
UBE2F	Plasma Cells	0.54937	5.73455	10.7051	0.00144377	0.0052644	diseased_vs_non_diseased	ENSG00000184182
KIDINS220	Plasma Cells	0.737389	4.61485	10.7165	0.00145047	0.00528599	diseased_vs_non_diseased	ENSG00000134313
ATP6AP1	Plasma Cells	0.510373	7.3325	10.694	0.00145164	0.0052874	diseased_vs_non_diseased	ENSG00000071553
ERAP2	Plasma Cells	0.764906	6.70368	10.6771	0.00146373	0.00532856	diseased_vs_non_diseased	ENSG00000164308
SP140L	Plasma Cells	-0.549411	5.24365	10.6682	0.00147012	0.00534893	diseased_vs_non_diseased	ENSG00000185404
DPP9	Plasma Cells	0.590662	5.17763	10.6643	0.00147293	0.00535624	diseased_vs_non_diseased	ENSG00000142002
S100A13	Plasma Cells	1.43558	4.78796	10.6602	0.00147592	0.00536425	diseased_vs_non_diseased	ENSG00000189171
CCDC25	Plasma Cells	0.620923	5.2905	10.6536	0.00148068	0.00537863	diseased_vs_non_diseased	ENSG00000147419
RAB14	Plasma Cells	0.497546	6.07656	10.6483	0.00148458	0.0053899	diseased_vs_non_diseased	ENSG00000119396
ZNF804A	Plasma Cells	1.05814	4.36294	10.6451	0.00149091	0.00540996	diseased_vs_non_diseased	ENSG00000170396
SRSF2	Plasma Cells	0.439177	7.55933	10.6342	0.0014949	0.00542154	diseased_vs_non_diseased	ENSG00000161547
ALDH9A1	Plasma Cells	0.55649	5.92361	14.0244	0.00149629	0.00542365	diseased_vs_non_diseased	ENSG00000143149
SERTAD2	Plasma Cells	0.699745	5.16169	10.6282	0.00149928	0.00543157	diseased_vs_non_diseased	ENSG00000179833
CISD1	Plasma Cells	0.638685	5.26086	10.6225	0.00150345	0.00544316	diseased_vs_non_diseased	ENSG00000122873
TRIM8	Plasma Cells	0.705506	5.18579	10.6217	0.0015041	0.00544316	diseased_vs_non_diseased	ENSG00000171206
IFI16	Plasma Cells	0.592876	6.47194	10.6205	0.00150498	0.00544344	diseased_vs_non_diseased	ENSG00000163565
ACTN4	Plasma Cells	0.534117	5.6868	10.618	0.00150682	0.00544719	diseased_vs_non_diseased	ENSG00000130402
ATG16L2	Plasma Cells	0.692678	5.17215	10.6077	0.00151445	0.00547184	diseased_vs_non_diseased	ENSG00000168010
SRPRA	Plasma Cells	0.372852	8.71772	10.6039	0.00151729	0.00547913	diseased_vs_non_diseased	ENSG00000182934
CDC42SE1	Plasma Cells	0.642906	5.70758	10.6067	0.00151919	0.00548307	diseased_vs_non_diseased	ENSG00000197622
ARID4B	Plasma Cells	0.479335	6.25159	10.5957	0.00152335	0.00549516	diseased_vs_non_diseased	ENSG00000054267
TMEM160	Plasma Cells	0.438054	6.68702	10.5928	0.00152558	0.00550026	diseased_vs_non_diseased	ENSG00000130748
ZNF181	Plasma Cells	0.959181	4.02417	13.7764	0.00152686	0.00550193	diseased_vs_non_diseased	ENSG00000197841
TMEM123	Plasma Cells	0.547269	6.6778	10.5848	0.00153157	0.00551593	diseased_vs_non_diseased	ENSG00000152558
GATM	Plasma Cells	0.912965	4.59407	10.588	0.0015332	0.00551888	diseased_vs_non_diseased	ENSG00000171766
MBNL1	Plasma Cells	0.455614	7.16664	10.5789	0.001536	0.005526	diseased_vs_non_diseased	ENSG00000152601
CRK	Plasma Cells	0.726801	4.78639	10.5754	0.00154272	0.00554722	diseased_vs_non_diseased	ENSG00000167193
SART1	Plasma Cells	0.591367	5.39933	10.5687	0.0015437	0.00554778	diseased_vs_non_diseased	ENSG00000175467
BCL2	Plasma Cells	0.504881	6.60483	10.5662	0.0015456	0.00554869	diseased_vs_non_diseased	ENSG00000171791
GABARAPL1	Plasma Cells	0.790591	5.30141	10.5667	0.00154528	0.00554869	diseased_vs_non_diseased	ENSG00000139112
AL135905.2	Plasma Cells	0.547732	6.14724	10.5529	0.00155577	0.00557926	diseased_vs_non_diseased	ENSG00000285976
HOMER3	Plasma Cells	1.12302	5.22448	10.5638	0.0015557	0.00557926	diseased_vs_non_diseased	ENSG00000051128
PSMD12	Plasma Cells	0.519564	5.71335	10.5489	0.00155881	0.00558718	diseased_vs_non_diseased	ENSG00000197170
RDX	Plasma Cells	0.475965	6.15481	10.5458	0.00156118	0.00559272	diseased_vs_non_diseased	ENSG00000137710
TRIM69	Plasma Cells	0.60419	5.87189	10.5422	0.001564	0.00559982	diseased_vs_non_diseased	ENSG00000185880
AC008124.1	Plasma Cells	0.968571	3.97961	13.7557	0.00156562	0.00560267	diseased_vs_non_diseased	ENSG00000273015
TEN1	Plasma Cells	0.651775	4.956	10.5384	0.00156692	0.00560434	diseased_vs_non_diseased	ENSG00000257949
ELK3	Plasma Cells	0.534319	5.52643	10.5345	0.00156988	0.00561193	diseased_vs_non_diseased	ENSG00000111145
VKORC1	Plasma Cells	0.470472	7.67305	10.5304	0.00157305	0.0056203	diseased_vs_non_diseased	ENSG00000167397
ARHGEF12	Plasma Cells	0.664781	5.82225	10.518	0.00158271	0.0056465	diseased_vs_non_diseased	ENSG00000196914
CREG1	Plasma Cells	0.57301	5.84638	10.5168	0.00158358	0.0056465	diseased_vs_non_diseased	ENSG00000143162
GART	Plasma Cells	0.699241	5.26674	10.522	0.00158373	0.0056465	diseased_vs_non_diseased	ENSG00000159131
HLA-E	Plasma Cells	0.404921	10.1746	10.5167	0.0015837	0.0056465	diseased_vs_non_diseased	ENSG00000204592
IER2	Plasma Cells	0.709201	8.73776	10.511	0.00158815	0.00565924	diseased_vs_non_diseased	ENSG00000160888
CTSB	Plasma Cells	0.533886	6.63206	10.5089	0.00158974	0.00566192	diseased_vs_non_diseased	ENSG00000164733
SCAF1	Plasma Cells	0.51535	5.32762	10.5104	0.00159277	0.00566972	diseased_vs_non_diseased	ENSG00000126461
APOL6	Plasma Cells	0.588781	5.83842	10.5038	0.00159374	0.00567019	diseased_vs_non_diseased	ENSG00000221963
NENF	Plasma Cells	0.554243	7.44849	10.5027	0.00159465	0.00567043	diseased_vs_non_diseased	ENSG00000117691
NUDT12	Plasma Cells	1.46568	4.41972	10.5072	0.00160385	0.00570015	diseased_vs_non_diseased	ENSG00000112874
RNF141	Plasma Cells	0.689163	5.07881	10.4921	0.00161143	0.00572407	diseased_vs_non_diseased	ENSG00000110315
LMTK3	Plasma Cells	1.00023	5.36569	10.4679	0.00162217	0.00575616	diseased_vs_non_diseased	ENSG00000142235
RASA4	Plasma Cells	0.706855	5.24536	10.4732	0.00162216	0.00575616	diseased_vs_non_diseased	ENSG00000105808
MFAP1	Plasma Cells	0.745703	4.48558	10.4559	0.00163599	0.00580212	diseased_vs_non_diseased	ENSG00000140259
DPP8	Plasma Cells	0.657699	4.86855	10.449	0.00163729	0.00580369	diseased_vs_non_diseased	ENSG00000074603
CETN3	Plasma Cells	0.790834	4.36922	13.0217	0.00164027	0.00581119	diseased_vs_non_diseased	ENSG00000153140
CIC	Plasma Cells	0.800636	4.63112	10.4473	0.00164292	0.00581447	diseased_vs_non_diseased	ENSG00000079432
TXN2	Plasma Cells	0.43787	6.44811	10.4424	0.00164265	0.00581447	diseased_vs_non_diseased	ENSG00000100348
TM9SF4	Plasma Cells	0.481524	5.858	10.4382	0.00164603	0.00582243	diseased_vs_non_diseased	ENSG00000101337
HEIH	Plasma Cells	0.588649	5.84279	12.6089	0.00165347	0.00584315	diseased_vs_non_diseased	ENSG00000278970
PURA	Plasma Cells	0.597672	5.4983	10.4289	0.00165362	0.00584315	diseased_vs_non_diseased	ENSG00000185129
KIAA0100	Plasma Cells	0.679343	5.01332	10.4264	0.00165563	0.00584718	diseased_vs_non_diseased	ENSG00000007202
TMEM205	Plasma Cells	0.471224	8.01361	10.424	0.00165757	0.00585095	diseased_vs_non_diseased	ENSG00000105518
AKAP9	Plasma Cells	0.419641	7.84127	10.4158	0.00166428	0.00587156	diseased_vs_non_diseased	ENSG00000127914
ABHD16A	Plasma Cells	0.567051	5.54797	10.4121	0.00166734	0.00587928	diseased_vs_non_diseased	ENSG00000204427
DHX15	Plasma Cells	0.593718	5.38493	10.3991	0.00167806	0.00591093	diseased_vs_non_diseased	ENSG00000109606
MYADM	Plasma Cells	-1.33472	5.52365	10.4046	0.00167784	0.00591093	diseased_vs_non_diseased	ENSG00000179820
DNAJC4	Plasma Cells	0.500142	7.99481	10.389	0.00168642	0.00593727	diseased_vs_non_diseased	ENSG00000110011
HLA-F	Plasma Cells	0.589699	7.28925	10.3879	0.00168731	0.00593729	diseased_vs_non_diseased	ENSG00000204642
ZNF275	Plasma Cells	0.617022	5.77748	10.3867	0.00168831	0.00593772	diseased_vs_non_diseased	ENSG00000063587
SDHA	Plasma Cells	0.408204	7.21138	10.3804	0.00169358	0.00595312	diseased_vs_non_diseased	ENSG00000073578
ETHE1	Plasma Cells	0.587161	5.72292	10.363	0.00170816	0.00600124	diseased_vs_non_diseased	ENSG00000105755
ANKRD27	Plasma Cells	0.874575	3.91669	10.3634	0.00171218	0.00601225	diseased_vs_non_diseased	ENSG00000105186
STK4	Plasma Cells	-0.434635	6.79591	10.3561	0.00171392	0.00601524	diseased_vs_non_diseased	ENSG00000101109
ZNF609	Plasma Cells	0.975436	3.92443	10.3529	0.00171668	0.00602176	diseased_vs_non_diseased	ENSG00000180357
PRDX3	Plasma Cells	0.431565	6.77238	10.3516	0.00171777	0.00602248	diseased_vs_non_diseased	ENSG00000165672
AC004687.1	Plasma Cells	0.707068	6.20997	10.3454	0.00172301	0.0060377	diseased_vs_non_diseased	ENSG00000265206
ATP6V0C	Plasma Cells	0.393563	8.19969	10.338	0.00172929	0.00605341	diseased_vs_non_diseased	ENSG00000185883
GOLIM4	Plasma Cells	0.629246	5.40858	10.3387	0.00172868	0.00605341	diseased_vs_non_diseased	ENSG00000173905
USF1	Plasma Cells	0.593804	5.22114	10.3382	0.00173352	0.00606508	diseased_vs_non_diseased	ENSG00000158773
CD151	Plasma Cells	0.508373	6.50466	10.3294	0.00173664	0.00607283	diseased_vs_non_diseased	ENSG00000177697
BRI3	Plasma Cells	0.654758	5.06448	10.3216	0.00174337	0.00609322	diseased_vs_non_diseased	ENSG00000164713
SLC35C1	Plasma Cells	0.596659	5.27187	10.3007	0.00176144	0.00615317	diseased_vs_non_diseased	ENSG00000181830
ZNF766	Plasma Cells	0.826462	4.33617	10.3029	0.00176398	0.00615884	diseased_vs_non_diseased	ENSG00000196214
AL392172.1	Plasma Cells	0.960638	4.06129	10.2948	0.00177099	0.00617694	diseased_vs_non_diseased	ENSG00000228106
HEMK1	Plasma Cells	0.658991	5.08417	10.2958	0.00177017	0.00617694	diseased_vs_non_diseased	ENSG00000114735
RSRC2	Plasma Cells	0.454751	6.28325	10.2834	0.00177653	0.00619304	diseased_vs_non_diseased	ENSG00000111011
LINC01410	Plasma Cells	0.839673	4.89984	10.2823	0.00178198	0.00620805	diseased_vs_non_diseased	ENSG00000238113
NABP2	Plasma Cells	0.596227	5.28499	10.2764	0.00178267	0.00620805	diseased_vs_non_diseased	ENSG00000139579
MTCH2	Plasma Cells	0.499486	5.90606	10.2717	0.00178679	0.00621918	diseased_vs_non_diseased	ENSG00000109919
WDR3	Plasma Cells	0.939622	4.243	10.272	0.00179568	0.00624688	diseased_vs_non_diseased	ENSG00000065183
SNX3	Plasma Cells	0.473251	7.60044	10.2593	0.00179781	0.00625108	diseased_vs_non_diseased	ENSG00000112335
AKAP8L	Plasma Cells	0.68431	4.73025	10.2541	0.00180235	0.00626363	diseased_vs_non_diseased	ENSG00000011243
RNF5	Plasma Cells	0.525175	5.99846	10.2437	0.00181164	0.00629269	diseased_vs_non_diseased	ENSG00000204308
PPCS	Plasma Cells	0.427225	6.38263	10.2406	0.00181444	0.00629914	diseased_vs_non_diseased	ENSG00000127125
AKAP1	Plasma Cells	0.965599	4.1634	10.2497	0.00181548	0.00629952	diseased_vs_non_diseased	ENSG00000121057
FBXW2	Plasma Cells	0.68434	4.78757	10.2335	0.00182083	0.00631483	diseased_vs_non_diseased	ENSG00000119402
PSMB1	Plasma Cells	0.411901	8.23818	10.1916	0.00185889	0.00644351	diseased_vs_non_diseased	ENSG00000008018
GNAS	Plasma Cells	0.457841	8.13638	10.1843	0.00186562	0.00646353	diseased_vs_non_diseased	ENSG00000087460
MKLN1	Plasma Cells	0.592158	5.45634	10.1816	0.00186813	0.0064689	diseased_vs_non_diseased	ENSG00000128585
CPT1A	Plasma Cells	0.597556	5.4012	10.1751	0.00187412	0.00648629	diseased_vs_non_diseased	ENSG00000110090
ZDHHC14	Plasma Cells	1.02063	4.82296	10.1695	0.00188392	0.00651687	diseased_vs_non_diseased	ENSG00000175048
PRKCD	Plasma Cells	0.466939	6.87887	10.1458	0.00190149	0.00657427	diseased_vs_non_diseased	ENSG00000163932
NADSYN1	Plasma Cells	0.581253	5.56592	10.1491	0.00190307	0.00657637	diseased_vs_non_diseased	ENSG00000172890
MED19	Plasma Cells	0.58855	5.32708	10.1416	0.00190543	0.00658115	diseased_vs_non_diseased	ENSG00000156603
RUBCN	Plasma Cells	0.49208	6.06305	10.1376	0.00190914	0.00659058	diseased_vs_non_diseased	ENSG00000145016
PHGDH	Plasma Cells	0.846707	6.878	10.1237	0.00192231	0.00663265	diseased_vs_non_diseased	ENSG00000092621
FKBP4	Plasma Cells	0.529301	5.62519	10.1275	0.00192347	0.00663328	diseased_vs_non_diseased	ENSG00000004478
BBX	Plasma Cells	0.448413	6.49128	10.1178	0.00192797	0.00664538	diseased_vs_non_diseased	ENSG00000114439
NAP1L4	Plasma Cells	0.483925	6.34444	10.1157	0.00192993	0.00664874	diseased_vs_non_diseased	ENSG00000205531
CFAP36	Plasma Cells	0.859168	4.25455	10.1056	0.00194441	0.00669522	diseased_vs_non_diseased	ENSG00000163001
SPCS3	Plasma Cells	0.385266	9.49218	10.0995	0.00194547	0.00669544	diseased_vs_non_diseased	ENSG00000129128
TARSL2	Plasma Cells	0.495296	6.45369	10.0845	0.00195995	0.00674181	diseased_vs_non_diseased	ENSG00000185418
TSC22D3	Plasma Cells	0.571462	10.5992	10.0808	0.00196355	0.00675078	diseased_vs_non_diseased	ENSG00000157514
COL9A3	Plasma Cells	-1.22236	3.77784	10.1088	0.00196657	0.00675769	diseased_vs_non_diseased	ENSG00000092758
HNRNPR	Plasma Cells	0.42222	6.50521	10.0597	0.00198414	0.0068146	diseased_vs_non_diseased	ENSG00000125944
TLE1	Plasma Cells	0.860689	5.92408	10.0654	0.0019883	0.00682541	diseased_vs_non_diseased	ENSG00000196781
APEX1	Plasma Cells	0.520711	6.58643	10.0489	0.00199483	0.00684087	diseased_vs_non_diseased	ENSG00000100823
CKAP4	Plasma Cells	0.456405	8.34109	10.0497	0.00199405	0.00684087	diseased_vs_non_diseased	ENSG00000136026
CSNK1A1	Plasma Cells	0.461457	6.72204	10.045	0.00199864	0.00685045	diseased_vs_non_diseased	ENSG00000113712
CNPY2	Plasma Cells	0.411647	8.28128	10.0414	0.00200226	0.00685601	diseased_vs_non_diseased	ENSG00000257727
NEDD9	Plasma Cells	0.755613	6.87604	10.0414	0.0020023	0.00685601	diseased_vs_non_diseased	ENSG00000111859
NOB1	Plasma Cells	0.565698	5.45054	10.0364	0.00201205	0.0068859	diseased_vs_non_diseased	ENSG00000141101
CCND2	Plasma Cells	1.91975	7.37394	10.0255	0.00201806	0.00690297	diseased_vs_non_diseased	ENSG00000118971
TMEM106B	Plasma Cells	0.591566	5.74741	10.0134	0.00203025	0.00694114	diseased_vs_non_diseased	ENSG00000106460
RAB13	Plasma Cells	0.722244	5.56931	10.0037	0.00204002	0.00697102	diseased_vs_non_diseased	ENSG00000143545
CD99L2	Plasma Cells	0.72878	4.92757	10.0016	0.00204211	0.00697461	diseased_vs_non_diseased	ENSG00000102181
SLC2A8	Plasma Cells	0.663317	4.8425	9.99845	0.0020453	0.00698198	diseased_vs_non_diseased	ENSG00000136856
CLPB	Plasma Cells	0.674672	4.77932	9.99771	0.00205097	0.0069978	diseased_vs_non_diseased	ENSG00000162129
CKLF	Plasma Cells	0.524007	6.92334	9.98631	0.00205764	0.007017	diseased_vs_non_diseased	ENSG00000217555
LMF2	Plasma Cells	0.404653	6.70624	9.98358	0.00206043	0.00702297	diseased_vs_non_diseased	ENSG00000100258
ZFP91	Plasma Cells	0.680705	4.85218	9.98127	0.00206774	0.00704431	diseased_vs_non_diseased	ENSG00000186660
NIF3L1	Plasma Cells	0.658983	4.93151	9.9748	0.00206942	0.00704618	diseased_vs_non_diseased	ENSG00000196290
SIN3A	Plasma Cells	0.662141	4.86511	9.9787	0.00207038	0.00704618	diseased_vs_non_diseased	ENSG00000169375
RGS13	Plasma Cells	1.76581	4.45018	10.0519	0.00207654	0.00706358	diseased_vs_non_diseased	ENSG00000127074
YWHAQ	Plasma Cells	0.425237	6.76051	9.96653	0.00207792	0.00706472	diseased_vs_non_diseased	ENSG00000134308
ALKBH2	Plasma Cells	0.750561	4.67331	9.95564	0.00209415	0.00711632	diseased_vs_non_diseased	ENSG00000189046
NHLRC3	Plasma Cells	-0.562026	5.34244	9.94438	0.00210087	0.00713556	diseased_vs_non_diseased	ENSG00000188811
PPIB	Plasma Cells	0.475461	11.4008	9.94327	0.00210203	0.00713589	diseased_vs_non_diseased	ENSG00000166794
SAR1B	Plasma Cells	0.395411	7.26523	9.94156	0.00210381	0.00713835	diseased_vs_non_diseased	ENSG00000152700
PPP2R1A	Plasma Cells	0.429745	6.75328	9.93585	0.00210978	0.00715498	diseased_vs_non_diseased	ENSG00000105568
SLC41A3	Plasma Cells	0.691886	4.87208	9.92793	0.00211808	0.00717953	diseased_vs_non_diseased	ENSG00000114544
CNOT4	Plasma Cells	0.470944	5.67662	9.91762	0.00212894	0.00721273	diseased_vs_non_diseased	ENSG00000080802
TUBG1	Plasma Cells	0.62864	5.48527	9.91515	0.00213156	0.00721795	diseased_vs_non_diseased	ENSG00000131462
NUDT4	Plasma Cells	0.490873	6.19036	11.4703	0.002134	0.00722262	diseased_vs_non_diseased	ENSG00000173598
ITGAL	Plasma Cells	-0.825077	4.70368	9.91136	0.00213556	0.00722426	diseased_vs_non_diseased	ENSG00000005844
MRPS18B	Plasma Cells	0.445188	6.55984	9.90862	0.00213847	0.00723046	diseased_vs_non_diseased	ENSG00000204568
HYPK	Plasma Cells	0.781063	4.82026	9.90716	0.00214002	0.0072321	diseased_vs_non_diseased	ENSG00000242028
DPH2	Plasma Cells	0.693238	4.64695	9.90593	0.0021464	0.00725001	diseased_vs_non_diseased	ENSG00000132768
CCDC69	Plasma Cells	0.423415	7.27803	9.89899	0.00214872	0.0072542	diseased_vs_non_diseased	ENSG00000198624
CNPPD1	Plasma Cells	0.483387	6.80596	9.89275	0.00215538	0.00727304	diseased_vs_non_diseased	ENSG00000115649
RAB6A	Plasma Cells	0.417571	6.83386	9.88747	0.00216103	0.00728849	diseased_vs_non_diseased	ENSG00000175582
[truncated: 4,743 more rows]

## Sheet: Header Desc
The header information for the differential expression analysis
gene	Gene name
cluster_id	The cell type where the differential expression analysis is conducted at
logFC	Log fold change
logCPM	Log CPM value
F	F score
p_val	P value
p_adj	Adjusted P value
contrast	The contrast to test
ENSG ID	ENSEMBL ID of the gene
