# Supplementary material for: Immunophenotypic changes in the tumor and tumor microenvironment during progression to multiple myeloma
Source: PLoS Genet. 2025 Oct 7;21(10):e1011848. doi: 10.1371/journal.pgen.1011848 (PMC12558612; doi:10.1371/journal.pgen.1011848)
Supplement: S3 File — Immune populations (sheet names) of MGUS patients are compared with immune populations of HV, using muscat. (XLSX) [file pgen.1011848.s016.xlsx]

## Sheet: (MGUS) CD8 Naive T Cells
pathway	pval	padj	ES	NES	nMoreExtreme	size	leadingEdge	Source
HALLMARK_TNFA_SIGNALING_VIA_NFKB	0.0447739	0.172207	-0.534732	-1.404	301	64	IL7R, BTG1, BIRC3, NFKBIA, TNFAIP3, ATP2B1, DUSP1, RIPK2, TAP1, PPP1R15A, GPR183, ID2, KLF9, FOS, PTGER4, EHD1	http://www.gsea-msigdb.org/gsea/msigdb/cards/HALLMARK_TNFA_SIGNALING_VIA_NFKB
HALLMARK_HYPOXIA	0.00503853	0.0629816	-0.607693	-1.59842	33	65	DDIT4, CITED2, BTG1, TNFAIP3, DUSP1, ETS1, PPP1R15A, HEXA, GRHPR, MIF, PRKCA, ILVBL, FOS	http://www.gsea-msigdb.org/gsea/msigdb/cards/HALLMARK_HYPOXIA
HALLMARK_CHOLESTEROL_HOMEOSTASIS	0.0957835	0.266065	-0.638553	-1.3711	576	20	S100A11, FDFT1, GUSB	http://www.gsea-msigdb.org/gsea/msigdb/cards/HALLMARK_CHOLESTEROL_HOMEOSTASIS
HALLMARK_MITOTIC_SPINDLE	0.765254	0.872109	0.288668	0.871376	2382	73	HOOK3, CNTRL, NUMA1, EZR, RFC1, SPTAN1, STAU1, KLC1, RHOF, PAFAH1B1, SEPTIN9, FLNB, CSNK1D, SMC3, CD2AP, PCGF5	http://www.gsea-msigdb.org/gsea/msigdb/cards/HALLMARK_MITOTIC_SPINDLE
HALLMARK_WNT_BETA_CATENIN_SIGNALING	0.627219	0.807417	0.422502	0.874676	2649	12	HDAC2, CCND2, TCF7	http://www.gsea-msigdb.org/gsea/msigdb/cards/HALLMARK_WNT_BETA_CATENIN_SIGNALING
HALLMARK_TGF_BETA_SIGNALING	0.279714	0.537912	-0.539576	-1.15858	1684	20	PPP1R15A, ID2, CDK9, MAP3K7	http://www.gsea-msigdb.org/gsea/msigdb/cards/HALLMARK_TGF_BETA_SIGNALING
HALLMARK_IL6_JAK_STAT3_SIGNALING	0.203263	0.441876	0.466509	1.18529	759	30	SOCS3, PIM1, JUN, CBL, IRF9, GRB2, CD44	http://www.gsea-msigdb.org/gsea/msigdb/cards/HALLMARK_IL6_JAK_STAT3_SIGNALING
HALLMARK_DNA_REPAIR	0.903135	0.921567	-0.278486	-0.770321	6451	95	AK3, POLD4, RBX1, GTF2H5, REV3L, NCBP2, DUT, TAF6, NT5C3A, EIF1B, POLR2J, NELFE, POLR1D, ERCC3, RALA, POLE4, APRT, POLR2C, AAAS, XPC, NT5C, PNP, NME4, ERCC1	http://www.gsea-msigdb.org/gsea/msigdb/cards/HALLMARK_DNA_REPAIR
HALLMARK_G2M_CHECKPOINT	0.0166612	0.111963	0.471981	1.44652	50	80	STMN1, CDKN1B, DDX39A, BUB3, CBX1, PRPF4B, HIF1A, HMGA1, STAG1, TRA2B, NUMA1, HNRNPU, PDS5B, PAFAH1B1, PML	http://www.gsea-msigdb.org/gsea/msigdb/cards/HALLMARK_G2M_CHECKPOINT
HALLMARK_APOPTOSIS	0.0379468	0.172207	-0.538013	-1.42403	257	68	TXNIP, BIRC3, CASP8, TAP1, ANXA1, DFFA, ADD1, HMGB2, BID, CASP1, DNAJC3, CD2, APP	http://www.gsea-msigdb.org/gsea/msigdb/cards/HALLMARK_APOPTOSIS
HALLMARK_NOTCH_SIGNALING	0.629785	0.807417	-0.469752	-0.877811	3602	10	RBX1, PRKCA, KAT2A, PSENEN	http://www.gsea-msigdb.org/gsea/msigdb/cards/HALLMARK_NOTCH_SIGNALING
HALLMARK_ADIPOGENESIS	0.901095	0.921567	0.265631	0.821583	2714	84	G3BP2, POR, BCL2L13, ESYT1, NDUFS3, CAT, PREB, ATP1B3, TALDO1, SUCLG1, COX7B	http://www.gsea-msigdb.org/gsea/msigdb/cards/HALLMARK_ADIPOGENESIS
HALLMARK_ESTROGEN_RESPONSE_EARLY	0.0496398	0.177285	-0.600287	-1.44156	316	36	FKBP5, FAM102A, FDFT1, FCMR, RASGRP1, FOS, TOB1, IL6ST, AQP3, FKBP4	http://www.gsea-msigdb.org/gsea/msigdb/cards/HALLMARK_ESTROGEN_RESPONSE_EARLY
HALLMARK_ESTROGEN_RESPONSE_LATE	0.0792157	0.232987	-0.570712	-1.3738	504	37	FKBP5, FAM102A, FDFT1, ID2, FOS, TOB1, IL6ST, FKBP4, METTL3	http://www.gsea-msigdb.org/gsea/msigdb/cards/HALLMARK_ESTROGEN_RESPONSE_LATE
HALLMARK_ANDROGEN_RESPONSE	0.800224	0.877746	0.301024	0.81961	2859	41	XRCC5, PIAS1, VAPA, NCOA4, SPCS3, APPBP2, SLC38A2, IDI1, CCND3, XRCC6, PTK2B, DNAJB9, CDK6	http://www.gsea-msigdb.org/gsea/msigdb/cards/HALLMARK_ANDROGEN_RESPONSE
HALLMARK_MYOGENESIS	0.677724	0.826492	0.338153	0.871947	2512	32	PRNP, GADD45B, COL6A3, SPTAN1, ATP6AP1, AKT2	http://www.gsea-msigdb.org/gsea/msigdb/cards/HALLMARK_MYOGENESIS
HALLMARK_PROTEIN_SECRETION	0.558024	0.807417	-0.364811	-0.940777	3716	56	USO1, CLCN3, BNIP3, ATP1A1, SEC31A, CD63, SCAMP3, NAPA, RER1, VPS4B, ERGIC3	http://www.gsea-msigdb.org/gsea/msigdb/cards/HALLMARK_PROTEIN_SECRETION
HALLMARK_INTERFERON_ALPHA_RESPONSE	0.0179141	0.111963	-0.598659	-1.52609	117	52	TXNIP, CASP8, PSMB9, SELL, RIPK2, TAP1, PSME1, LGALS3BP, CASP1, STAT2, TRIM14, NCOA7, UBA7, CD47	http://www.gsea-msigdb.org/gsea/msigdb/cards/HALLMARK_INTERFERON_ALPHA_RESPONSE
HALLMARK_INTERFERON_GAMMA_RESPONSE	0.0666667	0.208333	-0.477503	-1.32337	477	96	TXNIP, BTG1, NFKBIA, TNFAIP3, CASP8, PSMB9, SOCS1, RIPK2, HLA-A, TAP1, PSME1, LGALS3BP, CASP1, UPP1, STAT2	http://www.gsea-msigdb.org/gsea/msigdb/cards/HALLMARK_INTERFERON_GAMMA_RESPONSE
HALLMARK_APICAL_JUNCTION	0.153703	0.365958	-0.511239	-1.25369	987	41	ITGB1, STX4, ICAM2, SYMPK, FYB1, MSN, CD99, GNAI2, SHC1, HADH, MYH9	http://www.gsea-msigdb.org/gsea/msigdb/cards/HALLMARK_APICAL_JUNCTION
HALLMARK_APICAL_SURFACE	0.225778	0.470372	-0.64632	-1.22834	1297	11	CRYBG1, APP, GATA3, IL2RG	http://www.gsea-msigdb.org/gsea/msigdb/cards/HALLMARK_APICAL_SURFACE
HALLMARK_HEDGEHOG_SIGNALING	0.807526	0.877746	0.486964	0.728871	3926	3	PML, CDK6	http://www.gsea-msigdb.org/gsea/msigdb/cards/HALLMARK_HEDGEHOG_SIGNALING
HALLMARK_COMPLEMENT	0.618772	0.807417	-0.346193	-0.907368	4172	63	TNFAIP3, PSMB9, STX4, RASGRP1, CASP1, SPOCK2, EHD1, GATA3, USP15, CSRP1, USP8, GNAI2	http://www.gsea-msigdb.org/gsea/msigdb/cards/HALLMARK_COMPLEMENT
HALLMARK_UNFOLDED_PROTEIN_RESPONSE	0.128205	0.337382	-0.476905	-1.25808	869	66	DDIT4, TSPYL2, DKC1, CNOT4, HERPUD1, DNAJC3, SEC31A, SEC11A	http://www.gsea-msigdb.org/gsea/msigdb/cards/HALLMARK_UNFOLDED_PROTEIN_RESPONSE
HALLMARK_PI3K_AKT_MTOR_SIGNALING	0.588747	0.807417	-0.357335	-0.923733	3923	57	SLA, PRKCB, PRKAR2A, STAT2, IL2RG, MAP3K7, ECSIT, ARPC3, MAP2K3, ARHGDIA, ATF1, CLTC, RPS6KA3, MKNK2	http://www.gsea-msigdb.org/gsea/msigdb/cards/HALLMARK_PI3K_AKT_MTOR_SIGNALING
HALLMARK_MTORC1_SIGNALING	0.3194	0.56687	-0.387726	-1.07985	2299	100	DDIT4, TUBA4A, SLA, PPP1R15A, NFYC	http://www.gsea-msigdb.org/gsea/msigdb/cards/HALLMARK_MTORC1_SIGNALING
HALLMARK_E2F_TARGETS	0.0593108	0.197703	0.416298	1.28451	178	83	STMN1, CDKN1B, DDX39A, NCAPD2, SSRP1, HMGA1, STAG1, TRA2B, POLD2, RFC1, RBBP7, DNMT1, PDS5B	http://www.gsea-msigdb.org/gsea/msigdb/cards/HALLMARK_E2F_TARGETS
HALLMARK_MYC_TARGETS_V1	0.152904	0.365958	0.332923	1.12069	336	170	COPS5, SRSF3, PCBP1, PSMD14, BUB3, PSMB2, HDAC2, SNRPB2, PTGES3, TRA2B, POLD2, CCT4, HNRNPU, VBP1, PWP1, MRPL23, EIF4E, SSB, MCM7, PSMD1, SF3A1, VDAC1, GSPT1, CCT2, ACP1, PSMD8, USP1, PGK1, PSMD7, HNRNPA3, COX5A, EIF2S1	http://www.gsea-msigdb.org/gsea/msigdb/cards/HALLMARK_MYC_TARGETS_V1
HALLMARK_MYC_TARGETS_V2	0.986376	0.986376	-0.248706	-0.597254	6298	36	PPAN, TBRG4, MCM5	http://www.gsea-msigdb.org/gsea/msigdb/cards/HALLMARK_MYC_TARGETS_V2
HALLMARK_EPITHELIAL_MESENCHYMAL_TRANSITION	0.325699	0.56687	-0.500786	-1.10934	1990	24	TNFAIP3, ITGB1, ID2, VIM	http://www.gsea-msigdb.org/gsea/msigdb/cards/HALLMARK_EPITHELIAL_MESENCHYMAL_TRANSITION
HALLMARK_INFLAMMATORY_RESPONSE	0.0245839	0.136577	-0.588851	-1.49078	160	50	CCR7, IL7R, NFKBIA, ATP2B1, SELL, RIPK2, GPR183	http://www.gsea-msigdb.org/gsea/msigdb/cards/HALLMARK_INFLAMMATORY_RESPONSE
HALLMARK_XENOBIOTIC_METABOLISM	0.767456	0.872109	-0.327303	-0.80613	4956	42	ID2, UPP1, SSR3, NINJ1, SPINT2, LPIN2, PSMB10, CASP6, DHRS7, GSS, MT2A	http://www.gsea-msigdb.org/gsea/msigdb/cards/HALLMARK_XENOBIOTIC_METABOLISM
HALLMARK_FATTY_ACID_METABOLISM	0.0424403	0.172207	-0.534444	-1.40987	287	66	OSTC, CPT1A, PSME1, GRHPR, ADSL, MIF, HSD17B11, ACAA2, S100A10, ACADVL, SUCLG2, APEX1, HADH, ACADM, MDH2, HSD17B7, PDHB	http://www.gsea-msigdb.org/gsea/msigdb/cards/HALLMARK_FATTY_ACID_METABOLISM
HALLMARK_OXIDATIVE_PHOSPHORYLATION	0.375279	0.625465	0.303279	1.02108	840	168	SLC25A11, HSPA9, VDAC2, POR, UQCRFS1, SLC25A12, TIMM8B, TOMM22, AFG3L2, GLUD1, SUPV3L1, OGDH, ATP5F1B, CYCS, NDUFB6, ATP5PD, NNT, FDX1, NDUFS3, ATP6V0C, GPI, ATP6AP1, VDAC1, ATP5F1C, SUCLG1, HADHB, COX7B, OAT, ATP6V1G1, COX5A	http://www.gsea-msigdb.org/gsea/msigdb/cards/HALLMARK_OXIDATIVE_PHOSPHORYLATION
HALLMARK_GLYCOLYSIS	0.17613	0.400297	-0.458905	-1.20491	1187	64	DDIT4, CITED2, AK3, GUSB, MIF, CHST12	http://www.gsea-msigdb.org/gsea/msigdb/cards/HALLMARK_GLYCOLYSIS
HALLMARK_REACTIVE_OXYGEN_SPECIES_PATHWAY	0.627741	0.807417	-0.377027	-0.885592	3950	32	STK25, PRDX4, IPCEF1, PRDX1, ABCC1, TXN, EGLN2, GLRX, ATOX1, NDUFB4, G6PD, HMOX2, LSP1, PTPA, MSRA	http://www.gsea-msigdb.org/gsea/msigdb/cards/HALLMARK_REACTIVE_OXYGEN_SPECIES_PATHWAY
HALLMARK_P53_PATHWAY	0.00058072	0.0173534	-0.648547	-1.73486	3	73	TXNIP, DDIT4, BTG1, TSPYL2, SOCS1, TAP1, PPP1R15A, WWP1, RPS12, CASP1, UPP1, ZFP36L1, FOS, TOB1, APP, LDHB, S100A4	http://www.gsea-msigdb.org/gsea/msigdb/cards/HALLMARK_P53_PATHWAY
HALLMARK_UV_RESPONSE_UP	0.0010412	0.0173534	-0.656375	-1.70955	6	60	TUBA4A, BTG1, NFKBIA, TAP1, STK25, PPP1R2, EIF2S3, HLA-F, SIGMAR1, BID, RASGRP1, FOS, RAB27A, STARD3, IL6ST, AQP3, BSG, FKBP4, CDC5L	http://www.gsea-msigdb.org/gsea/msigdb/cards/HALLMARK_UV_RESPONSE_UP
HALLMARK_UV_RESPONSE_DN	0.0291765	0.145882	-0.615156	-1.48779	185	38	CITED2, ATP2B1, DUSP1, SPOP, INPP4B, ARHGEF9, PRKCA, ABCC1, CELF2, SFMBT1	http://www.gsea-msigdb.org/gsea/msigdb/cards/HALLMARK_UV_RESPONSE_DN
HALLMARK_ANGIOGENESIS	0.416019	0.670999	-0.672801	-1.08315	2248	5	APP, S100A4, LRPAP1	http://www.gsea-msigdb.org/gsea/msigdb/cards/HALLMARK_ANGIOGENESIS
HALLMARK_HEME_METABOLISM	0.591651	0.807417	0.312737	0.93684	1884	69	BTG2, MARK3, PGLS, SLC25A37, NCOA4, ADIPOR1, NARF, YPEL5, TNRC6B, NNT, FBXO7, CAT, RAD23A, EIF2AK1, HBB, ACP5, CCND3, ISCA1, NUDT4, RIOK3, PRDX2, RBM5, PSMD9	http://www.gsea-msigdb.org/gsea/msigdb/cards/HALLMARK_HEME_METABOLISM
HALLMARK_COAGULATION	0.674711	0.826492	0.368375	0.858085	2683	20	DPP4, WDR1, PECAM1, GNB2, PREP	http://www.gsea-msigdb.org/gsea/msigdb/cards/HALLMARK_COAGULATION
HALLMARK_IL2_STAT5_SIGNALING	0.45871	0.716734	0.341339	0.988685	1521	58	NFKBIZ, SLC2A3, PIM1, PLEC, PRNP, FAM126B, GADD45B, RHOH, CD44, CCND2, SNX14, TTC39B, XBP1, FLT3LG, IFITM3, NOP2, CCND3, IL2RB	http://www.gsea-msigdb.org/gsea/msigdb/cards/HALLMARK_IL2_STAT5_SIGNALING
HALLMARK_BILE_ACID_METABOLISM	0.250501	0.501002	-0.55783	-1.186	1499	19	GSTK1, GNPAT, HSD17B11	http://www.gsea-msigdb.org/gsea/msigdb/cards/HALLMARK_BILE_ACID_METABOLISM
HALLMARK_PEROXISOME	0.328784	0.56687	-0.454783	-1.09474	2095	37	GSTK1, GNPAT, PRDX1, HSD17B11, SMARCC1, ERCC3, VPS4B	http://www.gsea-msigdb.org/gsea/msigdb/cards/HALLMARK_PEROXISOME
HALLMARK_ALLOGRAFT_REJECTION	0.00982626	0.0982626	-0.550797	-1.50537	68	87	ITK, SOCS1, ETS1, RIPK2, HLA-A, TAP1, LY75, CD3G, CD3D, RPL9, PRKCB, APBB1, RPS19, CD2, FYB1, TAP2, TRAT1, SRGN, DEGS1, RPS3A, CD3E, CD47, LTB, IL2RG, MAP3K7, CXCR3, B2M, PSMB10	http://www.gsea-msigdb.org/gsea/msigdb/cards/HALLMARK_ALLOGRAFT_REJECTION
HALLMARK_SPERMATOGENESIS	0.75903	0.872109	-0.374854	-0.788747	4538	18	PCSK1N, PRKAR2A, PHKG2	http://www.gsea-msigdb.org/gsea/msigdb/cards/HALLMARK_SPERMATOGENESIS
HALLMARK_KRAS_SIGNALING_UP	0.00093882	0.0173534	-0.724128	-1.7591	5	39	IL7R, BIRC3, TNFAIP3, ETS1, PCSK1N, PPP1R15A, ID2	http://www.gsea-msigdb.org/gsea/msigdb/cards/HALLMARK_KRAS_SIGNALING_UP
HALLMARK_KRAS_SIGNALING_DN	0.012932	0.107767	0.805003	1.62375	54	11	BTG2, IFI44L, SLC16A7, MX1, NR4A2, CAMK1D, DTNB	http://www.gsea-msigdb.org/gsea/msigdb/cards/HALLMARK_KRAS_SIGNALING_DN
HALLMARK_PANCREAS_BETA_CELLS	0.828921	0.88183	0.392244	0.707525	3662	7	DPP4, SRP14	http://www.gsea-msigdb.org/gsea/msigdb/cards/HALLMARK_PANCREAS_BETA_CELLS

## Sheet: Naive B Cells
pathway	pval	padj	ES	NES	nMoreExtreme	size	leadingEdge	Source
HALLMARK_TNFA_SIGNALING_VIA_NFKB	0.000352361	0.0102838	0.717352	2.08829	0	70	RHOB, BTG2, CD83, PDE4B, CD69, ZFP36, KLF6, JUN, SLC2A3, NFKBIA, ZBTB10, REL, KLF2, IRF1, RELA, RELB, IER2, SQSTM1, NFE2L2, BIRC2, SAT1, JUNB, TGIF1, GPR183, EIF1, PPP1R15A	http://www.gsea-msigdb.org/gsea/msigdb/cards/HALLMARK_TNFA_SIGNALING_VIA_NFKB
HALLMARK_HYPOXIA	0.187754	0.391154	0.40711	1.16224	554	63	ZFP36, KLF6, JUN, PIM1, SLC2A3, DDIT3, CXCR4, BCL2, LDHA	http://www.gsea-msigdb.org/gsea/msigdb/cards/HALLMARK_HYPOXIA
HALLMARK_CHOLESTEROL_HOMEOSTASIS	0.0581508	0.138454	-0.706052	-1.4384	360	17	TP53INP1, ACTG1, HSD17B7, FDFT1, GUSB	http://www.gsea-msigdb.org/gsea/msigdb/cards/HALLMARK_CHOLESTEROL_HOMEOSTASIS
HALLMARK_MITOTIC_SPINDLE	0.496957	0.671563	0.33056	0.974495	1387	76	SPTBN1, HOOK3, CLIP1, SEPTIN9, MID1IP1, RAB3GAP1, MYO9B, KIF5B, SPTAN1, RASA1, EZR, ARF6, RAPGEF6, ARHGDIA, NEDD9, CDC42, APC, PPP4R2	http://www.gsea-msigdb.org/gsea/msigdb/cards/HALLMARK_MITOTIC_SPINDLE
HALLMARK_WNT_BETA_CATENIN_SIGNALING	0.0575377	0.138454	0.728668	1.48088	228	12	KAT2A, LEF1, NCSTN, CUL1	http://www.gsea-msigdb.org/gsea/msigdb/cards/HALLMARK_WNT_BETA_CATENIN_SIGNALING
HALLMARK_TGF_BETA_SIGNALING	0.0305901	0.109251	0.667166	1.55251	112	22	SPTBN1, RHOA, JUNB, TGIF1, PPP1R15A, SKIL, APC, SMAD3, BMPR2	http://www.gsea-msigdb.org/gsea/msigdb/cards/HALLMARK_TGF_BETA_SIGNALING
HALLMARK_IL6_JAK_STAT3_SIGNALING	0.35017	0.514956	-0.480937	-1.0865	2266	30	SOCS1, IFNGR1	http://www.gsea-msigdb.org/gsea/msigdb/cards/HALLMARK_IL6_JAK_STAT3_SIGNALING
HALLMARK_DNA_REPAIR	0.478114	0.665268	-0.372371	-0.991314	3538	92	POLR2G, IMPDH2, ELOA, PNP, EDF1, NME4, NT5C3A, SURF1, BCAP31, VPS28, RPA2, POLR2F, POLR3GL, GTF2H5, POLR1D, POLD4, ERCC1, RPA3, DUT, APRT, MPC2, RBX1, NELFE, DGUOK, GTF2A2	http://www.gsea-msigdb.org/gsea/msigdb/cards/HALLMARK_DNA_REPAIR
HALLMARK_G2M_CHECKPOINT	0.797331	0.88468	0.287363	0.852179	2210	79	DDX39A, TRA2B, STMN1, KIF5B, RAD21, JPT1, RPS6KA5, CDKN1B, FOXN3, HIF1A, DBF4, SRSF10, HNRNPU, SFPQ, SMARCC1, ATRX, HMGN2, E2F4, SMAD3, CDC25B	http://www.gsea-msigdb.org/gsea/msigdb/cards/HALLMARK_G2M_CHECKPOINT
HALLMARK_APOPTOSIS	0.00511771	0.0426476	0.565396	1.6174	14	64	RHOB, BTG2, CD69, JUN, PMAIP1, DDIT3, IRF1, RELA, SQSTM1, LEF1, SAT1, VDAC2, SPTAN1	http://www.gsea-msigdb.org/gsea/msigdb/cards/HALLMARK_APOPTOSIS
HALLMARK_NOTCH_SIGNALING	0.813906	0.88468	-0.409099	-0.733297	4775	9	NOTCH2, APH1A, SKP1, RBX1	http://www.gsea-msigdb.org/gsea/msigdb/cards/HALLMARK_NOTCH_SIGNALING
HALLMARK_ADIPOGENESIS	0.103472	0.235163	-0.483495	-1.27553	756	85	ACAA2, ACO2, IFNGR1, COX7B, UQCR10, UQCR11, NDUFB7, APLP2, DDT, CAT, NMT1, COX6A1, SAMM50, JAGN1, ATP5PO, DECR1	http://www.gsea-msigdb.org/gsea/msigdb/cards/HALLMARK_ADIPOGENESIS
HALLMARK_ESTROGEN_RESPONSE_EARLY	0.0142518	0.0791766	0.620303	1.60124	47	37	NXT1, PMAIP1, SLC37A1, CBFA2T3, BCL2	http://www.gsea-msigdb.org/gsea/msigdb/cards/HALLMARK_ESTROGEN_RESPONSE_EARLY
HALLMARK_ESTROGEN_RESPONSE_LATE	0.233141	0.416324	0.461926	1.16809	808	33	ZFP36, NXT1, BCL2	http://www.gsea-msigdb.org/gsea/msigdb/cards/HALLMARK_ESTROGEN_RESPONSE_LATE
HALLMARK_ANDROGEN_RESPONSE	0.0436578	0.121272	0.569288	1.46226	147	36	ZBTB10, DNAJB9, UBE2J1, XRCC6, TMEM50A, B2M, SAT1, GNAI3, B4GALT1, PTK2B, VAPA	http://www.gsea-msigdb.org/gsea/msigdb/cards/HALLMARK_ANDROGEN_RESPONSE
HALLMARK_MYOGENESIS	0.0419501	0.121272	0.595426	1.48055	147	30	IFRD1, ITGB1, FDPS, GABARAPL2, SPTAN1, ATP6AP1, GADD45B, COL6A3, SIRT2, RB1, SH2B1	http://www.gsea-msigdb.org/gsea/msigdb/cards/HALLMARK_MYOGENESIS
HALLMARK_PROTEIN_SECRETION	0.294772	0.475438	-0.446384	-1.11151	2040	57	BET1, COPE, AP3B1, TPD52, GOLGA4, ERGIC3, RAB5A, CLCN3, USO1, CD63, SEC22B, ATP6V1H, GOSR2, CTSC	http://www.gsea-msigdb.org/gsea/msigdb/cards/HALLMARK_PROTEIN_SECRETION
HALLMARK_INTERFERON_ALPHA_RESPONSE	0.792412	0.88468	-0.323305	-0.80437	5492	56	TXNIP, PSMB8, TAP1, CD74, PARP14	http://www.gsea-msigdb.org/gsea/msigdb/cards/HALLMARK_INTERFERON_ALPHA_RESPONSE
HALLMARK_INTERFERON_GAMMA_RESPONSE	0.232791	0.416324	0.354934	1.10234	557	109	PDE4B, CD69, IL10RA, PIM1, PELI1, NFKBIA, IRF1, GBP4, AUTS2, B2M, HLA-B, XAF1, PARP12, PSME2, TRIM26, NMI, HLA-DRB1, ISG15, SP110, IRF9, ITGB7	http://www.gsea-msigdb.org/gsea/msigdb/cards/HALLMARK_INTERFERON_GAMMA_RESPONSE
HALLMARK_APICAL_JUNCTION	0.709587	0.825101	-0.355147	-0.850738	4788	43	MAPK13, ACTG1, EXOC4, ACTB, ICAM2, ARHGEF6, CAP1	http://www.gsea-msigdb.org/gsea/msigdb/cards/HALLMARK_APICAL_JUNCTION
HALLMARK_APICAL_SURFACE	0.559748	0.686529	0.487426	0.927591	2313	9	CRYBG1, LYN, B4GALT1	http://www.gsea-msigdb.org/gsea/msigdb/cards/HALLMARK_APICAL_SURFACE
HALLMARK_HEDGEHOG_SIGNALING	0.562954	0.686529	-0.638954	-0.975414	3102	4	TLE1	http://www.gsea-msigdb.org/gsea/msigdb/cards/HALLMARK_HEDGEHOG_SIGNALING
HALLMARK_COMPLEMENT	0.150119	0.326347	0.418408	1.19692	439	64	PIM1, IRF1, GRB2, AKAP10, RNF4, LYN, GNAI3, LCK, GNG2, CBLB, LAP3, DOCK10, ATOX1, IRF7, PIK3CG, CALM1, GNB2, ZEB1, TNFAIP3, FDX1, HSPA5	http://www.gsea-msigdb.org/gsea/msigdb/cards/HALLMARK_COMPLEMENT
HALLMARK_UNFOLDED_PROTEIN_RESPONSE	0.322895	0.504523	-0.428013	-1.08624	2288	65	DDIT4, SERP1, DKC1, NPM1, RPS14, IMP3, FUS, EEF2, DCP2, ATF4, NOLC1, EXOSC5	http://www.gsea-msigdb.org/gsea/msigdb/cards/HALLMARK_UNFOLDED_PROTEIN_RESPONSE
HALLMARK_PI3K_AKT_MTOR_SIGNALING	0.0267101	0.102731	0.515275	1.4522	81	58	NFKBIB, DDIT3, CXCR4, GRB2, SQSTM1, TBK1, PRKCB, AP2M1, LCK, CDKN1B, ACTR2, ARHGDIA, MKNK2	http://www.gsea-msigdb.org/gsea/msigdb/cards/HALLMARK_PI3K_AKT_MTOR_SIGNALING
HALLMARK_MTORC1_SIGNALING	0.0576613	0.138454	0.415648	1.28038	142	103	BTG2, NFKBIB, SLC2A3, DDX39A, DDIT3, IFRD1, CXCR4, RAB1A, SQSTM1, TBK1, LDHA, ABCF2, PSMD13, GMPS, PPP1R15A, PDAP1, GGA2	http://www.gsea-msigdb.org/gsea/msigdb/cards/HALLMARK_MTORC1_SIGNALING
HALLMARK_E2F_TARGETS	0.648051	0.771489	-0.344182	-0.899894	4687	80	NAP1L1, TUBB, LUC7L3, HMGB2, PSIP1, RPA2, TBRG4, SYNCRIP, SMC3, NOLC1, SNRPB, CDK4, RPA3, DUT, IPO7, NUP107, DCK	http://www.gsea-msigdb.org/gsea/msigdb/cards/HALLMARK_E2F_TARGETS
HALLMARK_MYC_TARGETS_V1	0.00198684	0.0198684	-0.535594	-1.52209	15	167	RPS5, SF3B3, RPL6, SLC25A3, NAP1L1, PSMA7, PABPC1, DHX15, APEX1, RPL18, IMPDH2, RPLP0, RPS6, RPL34, RPL22, TCP1, RACK1, GLO1, EEF1B2, CLNS1A, FBL, CCT4, TOMM70, RPS2, SET, NPM1, RPS3, PHB2, EIF1AX, RSL1D1, SYNCRIP, SNRPA, PPIA, NOLC1, PPM1G, CDK4, CCT3, MRPL23, TUFM, RPL14	http://www.gsea-msigdb.org/gsea/msigdb/cards/HALLMARK_MYC_TARGETS_V1
HALLMARK_MYC_TARGETS_V2	0.842721	0.896512	-0.328378	-0.746033	5475	31	NPM1, PPAN, TBRG4, NOLC1, IMP4, EXOSC5, CDK4	http://www.gsea-msigdb.org/gsea/msigdb/cards/HALLMARK_MYC_TARGETS_V2
HALLMARK_EPITHELIAL_MESENCHYMAL_TRANSITION	0.0213992	0.0938637	0.681336	1.59573	77	23	RHOB, JUN, ITGB1, SAT1, EMP3, WIPF1, GADD45B, COL6A3	http://www.gsea-msigdb.org/gsea/msigdb/cards/HALLMARK_EPITHELIAL_MESENCHYMAL_TRANSITION
HALLMARK_INFLAMMATORY_RESPONSE	0.000933998	0.012215	0.683741	1.85949	2	48	BTG2, PDE4B, CD69, KLF6, IL10RA, NFKBIA, IRF1, RELA, EMP3, NMI, GPR183, LYN, GNAI3, LCK	http://www.gsea-msigdb.org/gsea/msigdb/cards/HALLMARK_INFLAMMATORY_RESPONSE
HALLMARK_XENOBIOTIC_METABOLISM	0.0360661	0.12022	-0.633933	-1.47112	237	35	ACO2, IRF8, GART, DDT, PSMB10, MTHFD1, CAT, AHCY, NMT1, DDAH2, DHPS, KYNU, SLC46A3	http://www.gsea-msigdb.org/gsea/msigdb/cards/HALLMARK_XENOBIOTIC_METABOLISM
HALLMARK_FATTY_ACID_METABOLISM	0.243224	0.419352	-0.455448	-1.14489	1704	61	ACAA2, ACO2, APEX1, HSD17B7, HSD17B4, ACADVL, S100A10, ACSS1, SUCLG2, DECR1, SDHD, PRDX6, DLST	http://www.gsea-msigdb.org/gsea/msigdb/cards/HALLMARK_FATTY_ACID_METABOLISM
HALLMARK_OXIDATIVE_PHOSPHORYLATION	0.0401207	0.121272	-0.46648	-1.31517	318	155	ACAA2, ATP5MC2, ACO2, SLC25A3, HADHA, COX7B, NDUFS2, ATP5MG, UQCR10, UQCR11, LDHB, ATP5PF, NDUFB7, ATP6V1E1, SURF1, NDUFB5, NDUFC2, TOMM70, PHB2, POLR2F, ATP5F1A, MRPL34, OXA1L, COX6A1, ACADVL, COX7A2L, SLC25A6, ATP5F1B, COX7C, ATP5PO, NDUFS6, ATP5PD, DECR1, SDHD, MRPS11, ATP5PB, MRPS22, DLST, NDUFA2, ATP5F1E, ATP6V1G1, COX4I1, TIMM8B, HTRA2, PRDX3, ATP6V1H, TIMM9, IMMT, PMPCA, NDUFV2, COX7A2, UQ…	http://www.gsea-msigdb.org/gsea/msigdb/cards/HALLMARK_OXIDATIVE_PHOSPHORYLATION
HALLMARK_GLYCOLYSIS	0.230214	0.416324	-0.466214	-1.16088	1593	57	DDIT4, CITED2, GUSB, G6PD, ME2, PPIA, NT5E	http://www.gsea-msigdb.org/gsea/msigdb/cards/HALLMARK_GLYCOLYSIS
HALLMARK_REACTIVE_OXYGEN_SPECIES_PATHWAY	0.478993	0.665268	-0.436981	-0.987197	3100	30	NDUFS2, EGLN2, CAT, G6PD	http://www.gsea-msigdb.org/gsea/msigdb/cards/HALLMARK_REACTIVE_OXYGEN_SPECIES_PATHWAY
HALLMARK_P53_PATHWAY	0.00894479	0.0638914	-0.60063	-1.53905	63	69	SESN1, SOCS1, DDIT4, TXNIP, RPS12, RPL18, TAP1, HDAC3, DEF6, RACK1, LDHB, ZBTB16	http://www.gsea-msigdb.org/gsea/msigdb/cards/HALLMARK_P53_PATHWAY
HALLMARK_UV_RESPONSE_UP	0.000977199	0.012215	0.674137	1.88429	2	56	RHOB, BTG2, NFKBIA, PRPF3, IRF1, SQSTM1, NUP58, JUNB, GLS, LYN, EIF5, PDAP1, SELENOW, DDX21	http://www.gsea-msigdb.org/gsea/msigdb/cards/HALLMARK_UV_RESPONSE_UP
HALLMARK_UV_RESPONSE_DN	0.543171	0.686529	-0.404898	-0.951801	3610	38	NOTCH2, CITED2, SPOP, DMAC2L, GCNT1, SCAF8, CELF2, SFMBT1, PIK3CD, YTHDC1	http://www.gsea-msigdb.org/gsea/msigdb/cards/HALLMARK_UV_RESPONSE_DN
HALLMARK_ANGIOGENESIS	0.930334	0.94836	-0.386119	-0.589441	5127	4	APP, PTK2	http://www.gsea-msigdb.org/gsea/msigdb/cards/HALLMARK_ANGIOGENESIS
HALLMARK_HEME_METABOLISM	0.0225273	0.0938637	0.494494	1.44406	63	71	BTG2, TENT5C, ISCA1, ATP6V0A1, LRP10, KDM7A, BACH1, MARK3, TNRC6B, HBB, GMPS, NNT, NR3C1, YPEL5, EZH1, CIR1, HAGH, RBM38, SDCBP	http://www.gsea-msigdb.org/gsea/msigdb/cards/HALLMARK_HEME_METABOLISM
HALLMARK_COAGULATION	0.94836	0.94836	0.288098	0.618527	3672	15	SIRT2, PECAM1, WDR1, GNB2, SH2B2, RAC1	http://www.gsea-msigdb.org/gsea/msigdb/cards/HALLMARK_COAGULATION
HALLMARK_IL2_STAT5_SIGNALING	0.0104871	0.0655447	0.545396	1.55703	30	63	RHOB, CD83, KLF6, NFKBIZ, IL10RA, PIM1, SLC2A3, CKAP4, GBP4, RHOH, BCL2	http://www.gsea-msigdb.org/gsea/msigdb/cards/HALLMARK_IL2_STAT5_SIGNALING
HALLMARK_BILE_ACID_METABOLISM	0.940775	0.94836	-0.299415	-0.629475	5924	20	PRDX5, CAT, HSD17B4, GNPAT, PAOX, HSD17B11, SCP2	http://www.gsea-msigdb.org/gsea/msigdb/cards/HALLMARK_BILE_ACID_METABOLISM
HALLMARK_PEROXISOME	0.270274	0.450457	-0.488149	-1.14216	1792	37	PABPC1, PEX11B, PRDX5, CAT, FIS1, TSPO, HSD17B4, ERCC1	http://www.gsea-msigdb.org/gsea/msigdb/cards/HALLMARK_PEROXISOME
HALLMARK_ALLOGRAFT_REJECTION	0.000411353	0.0102838	-0.656478	-1.72674	2	83	SOCS1, IFNGR1, IRF8, HLA-DOA, RPL9, TAP1, TPD52, CD74, RPS3A, HLA-DMB, WAS, FCGR2B, RPS19, NPM1, HLA-DRA, MRPL3, PSMB10, ABI1, PTPN6, RPS9, RPL39, HLA-DOB, GCNT1, SIT1, LTB, CD47	http://www.gsea-msigdb.org/gsea/msigdb/cards/HALLMARK_ALLOGRAFT_REJECTION
HALLMARK_SPERMATOGENESIS	0.225202	0.416324	0.555654	1.21028	864	16	TLE4, ZC3H14, TSN, DBF4, TALDO1, VDAC3	http://www.gsea-msigdb.org/gsea/msigdb/cards/HALLMARK_SPERMATOGENESIS
HALLMARK_KRAS_SIGNALING_UP	0.347251	0.514956	-0.449755	-1.07877	2336	44	BIRC3, PSMB8, IRF8, RABGAP1L, IKZF1, DOCK2, ZNF277	http://www.gsea-msigdb.org/gsea/msigdb/cards/HALLMARK_KRAS_SIGNALING_UP
HALLMARK_KRAS_SIGNALING_DN	0.0161416	0.0807081	0.754814	1.64407	61	16	BTG2, TENT5C, GTF3C5, SKIL, NR4A2	http://www.gsea-msigdb.org/gsea/msigdb/cards/HALLMARK_KRAS_SIGNALING_DN
HALLMARK_PANCREAS_BETA_CELLS	0.528242	0.686529	-0.627022	-0.997047	2973	5	SEC11A, FOXO1, SRP9	http://www.gsea-msigdb.org/gsea/msigdb/cards/HALLMARK_PANCREAS_BETA_CELLS

## Sheet: pDCs
pathway	pval	padj	ES	NES	nMoreExtreme	size	leadingEdge	Source
HALLMARK_TNFA_SIGNALING_VIA_NFKB	0.295837	0.677674	0.382861	1.08379	1406	74	DUSP5, B4GALT1, IER2, MAP3K8, KYNU, PDE4B, ID2, BTG2, JUN, CD83, NFKB2, REL, CCNL1, NFKB1, BIRC2, SOD2, TAP1, IL18, DUSP2, GADD45B, BHLHE40, MAP2K3	http://www.gsea-msigdb.org/gsea/msigdb/cards/HALLMARK_TNFA_SIGNALING_VIA_NFKB
HALLMARK_HYPOXIA	0.0377609	0.438904	-0.526902	-1.41612	198	67	DDIT4, CXCR4, KLF6, SRPX, ZFP36, HEXA, DUSP1, SLC2A1, ETS1, TPST2	http://www.gsea-msigdb.org/gsea/msigdb/cards/HALLMARK_HYPOXIA
HALLMARK_CHOLESTEROL_HOMEOSTASIS	0.458575	0.677674	0.434189	1.00451	2296	25	ACTG1, ANXA5, SREBF2, ATF5, EBP, LGMN, IDI1, PLSCR1, CTNNB1	http://www.gsea-msigdb.org/gsea/msigdb/cards/HALLMARK_CHOLESTEROL_HOMEOSTASIS
HALLMARK_MITOTIC_SPINDLE	0.786278	0.853851	-0.302078	-0.836514	4182	82	ARHGAP27, BCL2L11, MAPRE1, CD2AP, EPB41, PPP4R2, NEDD9, PCM1, AKAP13, RALBP1, GSN, CNTRL, ACTN4, MYO9B, CSNK1D	http://www.gsea-msigdb.org/gsea/msigdb/cards/HALLMARK_MITOTIC_SPINDLE
HALLMARK_WNT_BETA_CATENIN_SIGNALING	0.629449	0.759128	-0.454201	-0.868871	3094	11	NOTCH4, HDAC2, TP53	http://www.gsea-msigdb.org/gsea/msigdb/cards/HALLMARK_WNT_BETA_CATENIN_SIGNALING
HALLMARK_TGF_BETA_SIGNALING	0.387702	0.677674	0.455712	1.05431	1941	25	SPTBN1, ID2, NCOR2, RAB31, CTNNB1, PPP1CA, CDK9, SLC20A1, RHOA, TRIM33, IFNGR2	http://www.gsea-msigdb.org/gsea/msigdb/cards/HALLMARK_TGF_BETA_SIGNALING
HALLMARK_IL6_JAK_STAT3_SIGNALING	0.171086	0.677674	-0.495849	-1.23097	883	41	SOCS1, LTB, STAT3, TGFB1, IL18R1, PIK3R5, IL17RA, IL3RA, IL2RG	http://www.gsea-msigdb.org/gsea/msigdb/cards/HALLMARK_IL6_JAK_STAT3_SIGNALING
HALLMARK_DNA_REPAIR	0.80262	0.853851	0.290966	0.849659	3736	91	POLR2K, RFC2, PDE4B, GPX4, TMED2, ADA, SUPT5H, POLR2A, SRSF6, DDB1, MPG	http://www.gsea-msigdb.org/gsea/msigdb/cards/HALLMARK_DNA_REPAIR
HALLMARK_G2M_CHECKPOINT	0.219974	0.677674	0.380748	1.12414	1010	100	SFPQ, HMGA1, SMARCC1, TRA2B, HNRNPU, STMN1, PAFAH1B1, BRCA2, PDS5B, ODF2, ATF5, SMC2, PTTG1, DR1, MCM3, NASP	http://www.gsea-msigdb.org/gsea/msigdb/cards/HALLMARK_G2M_CHECKPOINT
HALLMARK_APOPTOSIS	0.330514	0.677674	0.378737	1.06479	1562	71	VDAC2, CD38, IFITM3, GPX4, DNAJA1, BNIP3L, BTG2, JUN, DAP, IGF2R, EBP, SOD2, CTNNB1, TAP1, IL18, APP, GADD45B, SLC20A1, ADD1, SAT1, ROCK1, MCL1	http://www.gsea-msigdb.org/gsea/msigdb/cards/HALLMARK_APOPTOSIS
HALLMARK_NOTCH_SIGNALING	0.227263	0.677674	-0.6961	-1.24592	1116	8	FBXW11, PSENEN, DTX2	http://www.gsea-msigdb.org/gsea/msigdb/cards/HALLMARK_NOTCH_SIGNALING
HALLMARK_ADIPOGENESIS	0.59792	0.759128	0.318046	0.934127	2759	96	PFKL, ACO2, UQCRC1, SCARB1, MGLL, UBC, GPX4, ACLY, ENPP2, COX7B, ESYT1, SDHB, ATP1B3, COX8A, UQCR10, RIOK3, NDUFB7, MTCH2, ETFB, UBQLN1, ACADM, ATP5PO, DDT, GHITM	http://www.gsea-msigdb.org/gsea/msigdb/cards/HALLMARK_ADIPOGENESIS
HALLMARK_ESTROGEN_RESPONSE_EARLY	0.435617	0.677674	0.381086	1.00847	2110	50	B4GALT1, BAG1, CHPT1, SCARB1, FLNB, XBP1, SLC9A3R1, UNC119, ELOVL5, NCOR2, NXT1, SLC1A4, RAB31	http://www.gsea-msigdb.org/gsea/msigdb/cards/HALLMARK_ESTROGEN_RESPONSE_EARLY
HALLMARK_ESTROGEN_RESPONSE_LATE	0.343995	0.677674	0.399377	1.06452	1666	52	BAG1, CHPT1, SCARB1, FLNB, DNAJC1, XBP1, SLC9A3R1, COX6C, ID2, IDH2, ATP2B4, ELOVL5, NCOR2, NXT1, SLC1A4, RAB31	http://www.gsea-msigdb.org/gsea/msigdb/cards/HALLMARK_ESTROGEN_RESPONSE_LATE
HALLMARK_ANDROGEN_RESPONSE	0.637667	0.759128	-0.352688	-0.888485	3290	45	FKBP5, TSC22D1, DNAJB9, INSIG1, PIAS1, AKT1	http://www.gsea-msigdb.org/gsea/msigdb/cards/HALLMARK_ANDROGEN_RESPONSE
HALLMARK_MYOGENESIS	0.0438904	0.438904	0.550471	1.41096	212	42	MYL6B, BAG1, MEF2C, RB1, TNNI2, LSP1, TPM3, FHL1, SH2B1, MEF2D, MYH9, APP, GADD45B, BHLHE40	http://www.gsea-msigdb.org/gsea/msigdb/cards/HALLMARK_MYOGENESIS
HALLMARK_PROTEIN_SECRETION	0.958692	0.99553	0.264916	0.731552	4571	64	TMED2, ANP32E, ATP6V1H, ERGIC3, IGF2R, NAPG, DST, TMED10, MAPK1, ARFGEF1, CLTA, CLTC	http://www.gsea-msigdb.org/gsea/msigdb/cards/HALLMARK_PROTEIN_SECRETION
HALLMARK_INTERFERON_ALPHA_RESPONSE	0.144862	0.677674	0.457588	1.21968	701	52	PSME1, EPSTI1, IFITM3, TRIM14, EIF2AK2, PARP14, TRIM25, IFI44, SP110, ADAR, CNP, ISG15, LY6E, PLSCR1, TAP1	http://www.gsea-msigdb.org/gsea/msigdb/cards/HALLMARK_INTERFERON_ALPHA_RESPONSE
HALLMARK_INTERFERON_GAMMA_RESPONSE	0.571828	0.759128	-0.327869	-0.939529	3068	104	SOCS1, P2RY14, TXNIP, LCP2, NFKBIA, HLA-DQA1, RNF31, RBCK1, PSMA3, STAT3	http://www.gsea-msigdb.org/gsea/msigdb/cards/HALLMARK_INTERFERON_GAMMA_RESPONSE
HALLMARK_APICAL_JUNCTION	0.401485	0.677674	0.391342	1.02836	1945	48	B4GALT1, ACTG1, EXOC4, ZYX, SKAP2, MAP4K2, FYB1, MYH9	http://www.gsea-msigdb.org/gsea/msigdb/cards/HALLMARK_APICAL_JUNCTION
HALLMARK_APICAL_SURFACE	0.495575	0.698687	0.509812	0.989211	2519	11	B4GALT1, LYN, FLOT2, APP	http://www.gsea-msigdb.org/gsea/msigdb/cards/HALLMARK_APICAL_SURFACE
HALLMARK_HEDGEHOG_SIGNALING	0.997637	0.997637	0.227586	0.400792	5066	7	MYH9, PML, CDK6	http://www.gsea-msigdb.org/gsea/msigdb/cards/HALLMARK_HEDGEHOG_SIGNALING
HALLMARK_COMPLEMENT	0.353222	0.677674	-0.387025	-1.05368	1852	74	CD55, GZMB, PPP4C, DUSP6, LCP2, NOTCH4, CTSB, RHOG, PRCP, CD46, CBLB, CPQ, FCER1G, PIK3R5, PRKCD, RCE1, ERAP2, USP14, LAMP2	http://www.gsea-msigdb.org/gsea/msigdb/cards/HALLMARK_COMPLEMENT
HALLMARK_UNFOLDED_PROTEIN_RESPONSE	0.764773	0.849748	-0.308729	-0.840521	4011	74	DDIT4, PREB, EIF4E, DNAJB9, PAIP1, LSM4, IMP3, CKS1B, EXOC2, EXOSC9	http://www.gsea-msigdb.org/gsea/msigdb/cards/HALLMARK_UNFOLDED_PROTEIN_RESPONSE
HALLMARK_PI3K_AKT_MTOR_SIGNALING	0.637136	0.759128	-0.342896	-0.894046	3300	56	CXCR4, EIF4E, SLC2A1, DAPP1, AKT1, CDK4, UBE2D3, ITPR2	http://www.gsea-msigdb.org/gsea/msigdb/cards/HALLMARK_PI3K_AKT_MTOR_SIGNALING
HALLMARK_MTORC1_SIGNALING	0.155801	0.677674	-0.404395	-1.17999	845	120	DDIT4, CXCR4, SRD5A1, GOT1, NMT1, INSIG1, TUBG1, PSMD12, QDPR, SLC2A1, PSMA3, PSMB5, SLC1A5, GGA2, DAPP1, STIP1, NFYC, HPRT1, UBE2D3	http://www.gsea-msigdb.org/gsea/msigdb/cards/HALLMARK_MTORC1_SIGNALING
HALLMARK_E2F_TARGETS	0.0819849	0.585606	0.423329	1.25681	379	104	PRKDC, HMGA1, TRA2B, RFC2, NCAPD2, PSIP1, STMN1, MCM7, PA2G4, BRCA2, PMS2, PDS5B, DNMT1, ANP32E, NAP1L1	http://www.gsea-msigdb.org/gsea/msigdb/cards/HALLMARK_E2F_TARGETS
HALLMARK_MYC_TARGETS_V1	0.000678887	0.0339443	0.493705	1.56643	2	176	SMARCC1, SNRPA, TRA2B, HSPD1, HNRNPU, MCM7, LSM2, HNRNPA2B1, RPLP0, VDAC1, HNRNPA1, PHB2, PABPC1, PSMD8, PA2G4, RPL14, SRSF7, HNRNPC, SRSF3, RPL22, COX5A, SRM, EIF4G2, NPM1, NAP1L1, EIF4H, EIF3D, EIF4A1, PRPS2, RPL18, RUVBL2, MRPL23, PSMA1, SNRPD2, DEK, ILF2, DDX21, SRPK1, UBE2L3, IMPDH2, PSMB3, PPM1G, PSMA4, PCBP1, PSMD7, SNRPA1, HNRNPR, CANX, PSMA2, HSP90AB1, SNRPG, HNRNPD, KPNB1, SSBP1, HDGF, …	http://www.gsea-msigdb.org/gsea/msigdb/cards/HALLMARK_MYC_TARGETS_V1
HALLMARK_MYC_TARGETS_V2	0.313364	0.677674	0.462469	1.10421	1563	29	HSPD1, TCOF1, PA2G4, WDR43, SRM, NPM1	http://www.gsea-msigdb.org/gsea/msigdb/cards/HALLMARK_MYC_TARGETS_V2
HALLMARK_EPITHELIAL_MESENCHYMAL_TRANSITION	0.2414	0.677674	0.470256	1.15582	1185	34	MCM7, TPM4, ID2, CALU, LGALS1, COPA, JUN, DST, VIM, COLGALT1, PLOD3, GPX7, CAPG, GADD45B	http://www.gsea-msigdb.org/gsea/msigdb/cards/HALLMARK_EPITHELIAL_MESENCHYMAL_TRANSITION
HALLMARK_INFLAMMATORY_RESPONSE	0.0628394	0.523662	-0.538193	-1.37862	323	50	RNF144B, KLF6, CD55, LCP2, NFKBIA, RHOG, IL18R1, GPR183	http://www.gsea-msigdb.org/gsea/msigdb/cards/HALLMARK_INFLAMMATORY_RESPONSE
HALLMARK_XENOBIOTIC_METABOLISM	0.614236	0.759128	-0.35246	-0.902851	3166	50	TMBIM6, AKR1C3, NMT1, SLC1A5, SLC35B1, PGD, CNDP2, HPRT1	http://www.gsea-msigdb.org/gsea/msigdb/cards/HALLMARK_XENOBIOTIC_METABOLISM
HALLMARK_FATTY_ACID_METABOLISM	0.433212	0.677674	-0.378392	-1.00781	2266	64	GLUL, ACADVL, ECHS1	http://www.gsea-msigdb.org/gsea/msigdb/cards/HALLMARK_FATTY_ACID_METABOLISM
HALLMARK_OXIDATIVE_PHOSPHORYLATION	0.0369872	0.438904	0.410655	1.28533	164	159	VDAC2, NDUFA1, ACAA1, ACO2, UQCRC1, ATP5MC2, SLC25A5, COX7A2, VDAC1, PHB2, LRPPRC, HSPA9, SLC25A6, COX7C, COX5B, GPX4, COX6C, COX5A, NDUFV1, IDH2, COX7B, ATP6V1H, GPI, SDHB, MPC1, COX7A2L, COX8A, NDUFB5, UQCR10, UQCRH, TOMM22	http://www.gsea-msigdb.org/gsea/msigdb/cards/HALLMARK_OXIDATIVE_PHOSPHORYLATION
HALLMARK_GLYCOLYSIS	0.12202	0.677674	-0.464331	-1.2557	644	69	DDIT4, CXCR4, GOT1, RBCK1, GMPPA, CHPF2, GOT2, B3GAT3, GUSB, TGFBI, TXN, CHPF, SLC35A3, ISG20	http://www.gsea-msigdb.org/gsea/msigdb/cards/HALLMARK_GLYCOLYSIS
HALLMARK_REACTIVE_OXYGEN_SPECIES_PATHWAY	0.460818	0.677674	0.40504	0.995526	2263	34	CDKN2D, LSP1, GPX4, SELENOS, PRDX2, SOD2, G6PD, ATOX1, SCAF4	http://www.gsea-msigdb.org/gsea/msigdb/cards/HALLMARK_REACTIVE_OXYGEN_SPECIES_PATHWAY
HALLMARK_P53_PATHWAY	0.124057	0.677674	-0.455031	-1.24679	657	76	SOCS1, DDIT4, TSC22D1, SESN1, TXNIP, EPS8L2, PRMT2, TGFB1, BAIAP2, MAPKAPK3, RHBDF2	http://www.gsea-msigdb.org/gsea/msigdb/cards/HALLMARK_P53_PATHWAY
HALLMARK_UV_RESPONSE_UP	0.503055	0.698687	-0.364292	-0.967331	2634	62	TMBIM6, BCL2L11, NFKBIA, BID, SELENOW, GLS, STIP1, ARRB2, PPT1, NR4A1, ATP6V1F, PRKCD, FOSB, FOS, PDAP1, JUNB	http://www.gsea-msigdb.org/gsea/msigdb/cards/HALLMARK_UV_RESPONSE_UP
HALLMARK_UV_RESPONSE_DN	0.97562	0.99553	0.256944	0.649603	4761	39	MGLL, MTA1, ATP2B4, NFKB1, ZMIZ1, PIAS3, BHLHE40, PHF3	http://www.gsea-msigdb.org/gsea/msigdb/cards/HALLMARK_UV_RESPONSE_DN
HALLMARK_ANGIOGENESIS	0.741681	0.842976	0.446681	0.786632	3766	7	S100A4, APP	http://www.gsea-msigdb.org/gsea/msigdb/cards/HALLMARK_ANGIOGENESIS
HALLMARK_HEME_METABOLISM	0.320152	0.677674	0.381116	1.07148	1513	71	TFDP2, HBB, ADIPOR1, DCAF11, HEBP1, VEZF1, BNIP3L, BTG2, GMPS, PRDX2, TMEM9B, NARF, RIOK3	http://www.gsea-msigdb.org/gsea/msigdb/cards/HALLMARK_HEME_METABOLISM
HALLMARK_COAGULATION	0.401237	0.677674	-0.456575	-1.03509	2010	26	DUSP6, CTSB, GSN, CPQ, LAMP2, MMP11, ARF4, GNB2	http://www.gsea-msigdb.org/gsea/msigdb/cards/HALLMARK_COAGULATION
HALLMARK_IL2_STAT5_SIGNALING	0.248712	0.677674	-0.427657	-1.13253	1302	61	SOCS1, KLF6, DCPS, LTB	http://www.gsea-msigdb.org/gsea/msigdb/cards/HALLMARK_IL2_STAT5_SIGNALING
HALLMARK_BILE_ACID_METABOLISM	0.741819	0.842976	0.364497	0.809481	3694	21	IDH2, HSD17B11, IDI1, CYP46A1, GNPAT	http://www.gsea-msigdb.org/gsea/msigdb/cards/HALLMARK_BILE_ACID_METABOLISM
HALLMARK_PEROXISOME	0.451172	0.677674	-0.409162	-0.999643	2309	38	CLN8	http://www.gsea-msigdb.org/gsea/msigdb/cards/HALLMARK_PEROXISOME
HALLMARK_ALLOGRAFT_REJECTION	0.00168193	0.0420482	-0.595846	-1.66632	8	87	SOCS1, CXCR3, GZMB, LCP2, LTB, ABCE1, IL16, HLA-DMB, HLA-DRA, HLA-DQA1, HLA-DOA, MRPL3, TGFB1, ETS1, CD3E, AKT1, CD74, CD4, HDAC9, PTPRC, CD7, HLA-DMA, IL2RG, NCF4, LY75	http://www.gsea-msigdb.org/gsea/msigdb/cards/HALLMARK_ALLOGRAFT_REJECTION
HALLMARK_SPERMATOGENESIS	0.341256	0.677674	0.537904	1.10077	1722	14	POMC, STRBP, PHKG2, TSN	http://www.gsea-msigdb.org/gsea/msigdb/cards/HALLMARK_SPERMATOGENESIS
HALLMARK_KRAS_SIGNALING_UP	0.411639	0.677674	-0.400682	-1.02186	2121	48	CXCR4, DUSP6, ETS1, PRELID3B, TSPAN13, FCER1G, HDAC9, NRP1, IL2RG, F13A1, ITGB2, IGFBP3, MMP11	http://www.gsea-msigdb.org/gsea/msigdb/cards/HALLMARK_KRAS_SIGNALING_UP
HALLMARK_KRAS_SIGNALING_DN	0.386231	0.677674	-0.529906	-1.06358	1912	14	SIDT1, PDK2	http://www.gsea-msigdb.org/gsea/msigdb/cards/HALLMARK_KRAS_SIGNALING_DN
HALLMARK_PANCREAS_BETA_CELLS	0.187109	0.677674	0.746161	1.27379	957	6	SRP14, SRP9	http://www.gsea-msigdb.org/gsea/msigdb/cards/HALLMARK_PANCREAS_BETA_CELLS

## Sheet: Macrophages
pathway	pval	padj	ES	NES	nMoreExtreme	size	leadingEdge	Source
HALLMARK_TNFA_SIGNALING_VIA_NFKB	0.000668226	0.0111371	0.619863	1.69196	3	112	NR4A1, CDKN1A, PLAUR, CD83, JUNB, ATF3, G0S2, DUSP2, SLC2A3, BTG2, TNF, KLF10, KDM6B, BCL3, ABCA1, IER5, ICAM1, SOD2, PPP1R15A, FOSL2, NAMPT, IER2, KLF4, MXD1, CLCF1, SQSTM1, CCNL1, HBEGF, RELB, DUSP5, PTPRE, RELA, SMAD3, ZFP36, NINJ1, GADD45B, IRF1, FOSB, PDE4B, IL1B, PLEK, KLF2, NFKBIE, PFKFB3, NFAT5, MARCKS, CD44, JUN, EGR1	http://www.gsea-msigdb.org/gsea/msigdb/cards/HALLMARK_TNFA_SIGNALING_VIA_NFKB
HALLMARK_HYPOXIA	0.198732	0.354879	-0.421341	-1.15684	814	89	CITED2, PLIN2, TNFAIP3, DDIT4, ADM, CXCR4, KLF6, MT2A, FOS, BTG1, IRS2, DUSP1, FAM162A, ILVBL, ANKZF1, GAA, MT1E, WSB1	http://www.gsea-msigdb.org/gsea/msigdb/cards/HALLMARK_HYPOXIA
HALLMARK_CHOLESTEROL_HOMEOSTASIS	0.419235	0.566534	0.454237	1.0296	2366	34	PLAUR, ATF3, CXCL16, MVD, PLSCR1, ANTXR2, ACAT2, CTNNB1, PNRC1, ACSS2, GUSB, CYP51A1	http://www.gsea-msigdb.org/gsea/msigdb/cards/HALLMARK_CHOLESTEROL_HOMEOSTASIS
HALLMARK_MITOTIC_SPINDLE	0.00217792	0.0220339	0.58159	1.58429	12	111	EPB41, MYO9B, KIF1B, NIN, RAPGEF6, MID1IP1, DYNLL2, RAB3GAP1, LATS1, PAFAH1B1, MARCKS, NOTCH2, MAP3K11, TUBGCP3, EZR, ABR, CDC42EP4, BCL2L11, FLNA, HOOK3, RICTOR, SPTAN1, PREX1, ARHGDIA, RALBP1, HDAC6, ARF6, DOCK2, RABGAP1, FGD4, CDC42EP2	http://www.gsea-msigdb.org/gsea/msigdb/cards/HALLMARK_MITOTIC_SPINDLE
HALLMARK_WNT_BETA_CATENIN_SIGNALING	0.067448	0.210775	-0.710732	-1.44697	304	16	MYC, FRAT1	http://www.gsea-msigdb.org/gsea/msigdb/cards/HALLMARK_WNT_BETA_CATENIN_SIGNALING
HALLMARK_TGF_BETA_SIGNALING	0.0128801	0.0700186	0.697262	1.55257	71	31	JUNB, SKIL, KLF10, PPP1R15A, SMAD3, CDK9, TRIM33, UBE2D3, NCOR2	http://www.gsea-msigdb.org/gsea/msigdb/cards/HALLMARK_TGF_BETA_SIGNALING
HALLMARK_IL6_JAK_STAT3_SIGNALING	0.557489	0.663677	-0.373009	-0.931537	2370	49	MAP3K8, TLR2, IFNGR1	http://www.gsea-msigdb.org/gsea/msigdb/cards/HALLMARK_IL6_JAK_STAT3_SIGNALING
HALLMARK_DNA_REPAIR	0.180356	0.348958	-0.410013	-1.15875	728	110	DAD1, POLR2J, EIF1B, NT5C, POLR2E, BCAP31, RPA2, NME1, POLR2G, GPX4, ADRM1, HCLS1, DUT, MPG, RAE1, CDA, COX17, NME4, DGUOK, UPF3B, GTF2A2, RPA3, EDF1, POLD3	http://www.gsea-msigdb.org/gsea/msigdb/cards/HALLMARK_DNA_REPAIR
HALLMARK_G2M_CHECKPOINT	0.223106	0.384665	0.426141	1.13965	1318	97	BCL3, HIF1A, NUP50, TLE3, SMAD3, HMGA1, HNRNPU, TMPO, YTHDC1, STAG1, PAFAH1B1, MARCKS, NOTCH2, CDKN1B, SFPQ, SRSF10, DTYMK, JPT1, NOLC1, XPO1, LBR, CDC25B	http://www.gsea-msigdb.org/gsea/msigdb/cards/HALLMARK_G2M_CHECKPOINT
HALLMARK_APOPTOSIS	0.116712	0.282914	0.462857	1.23784	689	97	CDKN1A, ATF3, DDIT3, BTG2, TNF, SOD2, TIMP1, SQSTM1, RELA, GADD45B, IRF1, IL1B, DIABLO, CASP7, CD44, JUN, ETF1, CDKN1B, BCL2L11, HMOX1, BNIP3L, SPTAN1, CDC25B, TIMP2	http://www.gsea-msigdb.org/gsea/msigdb/cards/HALLMARK_APOPTOSIS
HALLMARK_NOTCH_SIGNALING	0.744638	0.809389	0.414556	0.790366	4061	13	NOTCH2, FBXW11, ARRB1, TCF7L2	http://www.gsea-msigdb.org/gsea/msigdb/cards/HALLMARK_NOTCH_SIGNALING
HALLMARK_ADIPOGENESIS	0.122531	0.282914	-0.416392	-1.20184	489	130	ARL4A, PLIN2, IFNGR1, ETFB, ACAA2, PPM1B, PRDX3, GPAT4, UCP2, POR, GPX4, REEP5, TALDO1, NDUFB7, MDH2, SDHC, DHRS7B, CHUK, MGST3, UQCRC1, STAT5A, SQOR, SLC25A1, CPT2, UQCR11, UQCRQ, COQ9	http://www.gsea-msigdb.org/gsea/msigdb/cards/HALLMARK_ADIPOGENESIS
HALLMARK_ESTROGEN_RESPONSE_EARLY	0.514754	0.656471	0.386518	0.964276	2982	61	PPIF, KLF10, KLF4, NXT1, CD44, RRP12, FKBP4, SLC9A3R1, RBBP8, CANT1, TIPARP, NCOR2, KDM4B, MED24, PAPSS2, TMEM164, TOB1, GAB2, ELOVL5, RARA	http://www.gsea-msigdb.org/gsea/msigdb/cards/HALLMARK_ESTROGEN_RESPONSE_EARLY
HALLMARK_ESTROGEN_RESPONSE_LATE	0.306844	0.464292	0.433438	1.09653	1779	67	DUSP2, PPIF, KLF4, NXT1, ZFP36, CD44, HPRT1, FKBP4, SLC9A3R1, RBBP8, NCOR2, MOCS2, SLC29A1	http://www.gsea-msigdb.org/gsea/msigdb/cards/HALLMARK_ESTROGEN_RESPONSE_LATE
HALLMARK_ANDROGEN_RESPONSE	0.591168	0.687405	-0.360216	-0.915011	2489	54	FKBP5, IDI1, VAPA, SGK1, ADRM1	http://www.gsea-msigdb.org/gsea/msigdb/cards/HALLMARK_ANDROGEN_RESPONSE
HALLMARK_MYOGENESIS	0.0114783	0.0700186	0.642974	1.55395	65	50	CDKN1A, MEF2D, HBEGF, GADD45B, OCEL1, PLXNB2, SPTAN1, PRNP	http://www.gsea-msigdb.org/gsea/msigdb/cards/HALLMARK_MYOGENESIS
HALLMARK_PROTEIN_SECRETION	0.954822	0.954822	0.276723	0.724141	5642	82	ABCA1, KIF1B, RAB5A, MON2, DOP1A, VAMP3, ARFGEF2, ADAM10, STX16, MAPK1, ATP7A, RAB2A, ARF1, LMAN1, COPB1, SEC24D, ARFGEF1	http://www.gsea-msigdb.org/gsea/msigdb/cards/HALLMARK_PROTEIN_SECRETION
HALLMARK_INTERFERON_ALPHA_RESPONSE	0.826286	0.860714	0.308884	0.811327	4884	84	GMPR, IRF1, IFI27, OASL, EPSTI1, IFI44L, LY6E, CMPK2, IFI30, SAMD9L, IRF7, PLSCR1, UBE2L6, IFITM1, STAT2, UBA7, PNPT1, IFITM3, HELZ2, ISG20, DDX60, ISG15, ADAR, RIPK2	http://www.gsea-msigdb.org/gsea/msigdb/cards/HALLMARK_INTERFERON_ALPHA_RESPONSE
HALLMARK_INTERFERON_GAMMA_RESPONSE	0.551434	0.663677	0.33851	0.956809	3344	150	CDKN1A, IL10RA, ICAM1, SOD2, NAMPT, HIF1A, RAPGEF6, LCP2, IRF1, PDE4B, RNF213, CASP7, ZBP1, IFI27, XAF1, IFIT1, MYD88, CSF2RB, SPPL2A, SERPING1, OASL, EPSTI1, IFI44L, LY6E, CMPK2, IFI30, NFKBIA, SAMD9L, IRF7, ST3GAL5, NUP93, ARID5B, PLSCR1, UBE2L6	http://www.gsea-msigdb.org/gsea/msigdb/cards/HALLMARK_INTERFERON_GAMMA_RESPONSE
HALLMARK_APICAL_JUNCTION	0.0520779	0.2003	0.538453	1.3675	301	69	ICAM1, INSIG1, SRC, GTF2F1, SHC1, PIK3CB, MVD, NF2, NEXN, VAV2, B4GALT1, CTNND1, FYB1, SIRPA, WASL, RHOF, MAPK14	http://www.gsea-msigdb.org/gsea/msigdb/cards/HALLMARK_APICAL_JUNCTION
HALLMARK_APICAL_SURFACE	0.120623	0.282914	0.703492	1.34123	657	13	PLAUR, LYN, ADIPOR2, ADAM10	http://www.gsea-msigdb.org/gsea/msigdb/cards/HALLMARK_APICAL_SURFACE
HALLMARK_HEDGEHOG_SIGNALING	0.525177	0.656471	-0.569297	-0.983313	2450	7	ETS2	http://www.gsea-msigdb.org/gsea/msigdb/cards/HALLMARK_HEDGEHOG_SIGNALING
HALLMARK_COMPLEMENT	0.121779	0.282914	0.449465	1.21992	722	109	PLAUR, TIMP1, PIK3CG, SH2B3, DUSP5, GRB2, GNAI3, RHOG, LCP2, IRF1, GNB4, PLEK, SRC, CASP7, LYN, CASP10, SERPING1	http://www.gsea-msigdb.org/gsea/msigdb/cards/HALLMARK_COMPLEMENT
HALLMARK_UNFOLDED_PROTEIN_RESPONSE	0.790678	0.841147	0.315791	0.830594	4664	85	ATF3, KHSRP, SPCS3, DCP2, EXOSC10, SHC1, IFIT1, EIF4G1, EDEM1, NOLC1, EXOSC9, HSPA9, YWHAZ	http://www.gsea-msigdb.org/gsea/msigdb/cards/HALLMARK_UNFOLDED_PROTEIN_RESPONSE
HALLMARK_PI3K_AKT_MTOR_SIGNALING	0.270564	0.422756	0.441058	1.12015	1568	69	CDKN1A, DDIT3, SQSTM1, GRB2, PRKCB, GRK2, CDKN1B, MYD88, UBE2D3, ARHGDIA, MAPK1, PRKAR2A, AKT1, STAT2, NFKBIB, ARF1, RALB, TIAM1, RIT1	http://www.gsea-msigdb.org/gsea/msigdb/cards/HALLMARK_PI3K_AKT_MTOR_SIGNALING
HALLMARK_MTORC1_SIGNALING	0.159954	0.333237	0.419905	1.17568	964	138	CDKN1A, DDIT3, SLC2A3, BTG2, ACLY, PPP1R15A, NAMPT, TFRC, SQSTM1, INSIG1, CACYBP, PGM1, P4HA1, HPRT1, ETF1, STIP1, TXNRD1, SLC9A3R1, EDEM1, UBE2D3, ADIPOR2, MTHFD2L, HSPA9	http://www.gsea-msigdb.org/gsea/msigdb/cards/HALLMARK_MTORC1_SIGNALING
HALLMARK_E2F_TARGETS	0.243728	0.39311	-0.394419	-1.10939	990	106	MYC, HMGB2, RAD51C, RNASEH2A, KIF22, RPA2, NME1, NAP1L1, DCK, ANP32E, DUT, SYNCRIP, EED, PHF5A	http://www.gsea-msigdb.org/gsea/msigdb/cards/HALLMARK_E2F_TARGETS
HALLMARK_MYC_TARGETS_V1	0.00341566	0.0284638	-0.491939	-1.47462	12	178	MYC, PPIA, APEX1, PABPC4, SNRPD3, VDAC3, PRPF31, TOMM70, PSMD14, PRDX3, NHP2, EXOSC7, NME1, CLNS1A, PSMB2, NAP1L1, RPS5, PSMC4, VBP1, ERH, DUT, FBL, RPS6, CANX, AP3S1, SYNCRIP, AIMP2, RPS2, GLO1, PSMC6, SET, YWHAE, ACP1, SSB, SF3B3, TFDP1, SSBP1, STARD7, RAN, POLD2, SRSF1, BUB3, MCM5, SRM, SNRPD2, PSMA6, UBE2E1, HNRNPD, LSM7, NOP56, IMPDH2, RPS10, NOP16, CBX3, NPM1, PHB, PSMA2, RACK1, PSMA4, SLC2…	http://www.gsea-msigdb.org/gsea/msigdb/cards/HALLMARK_MYC_TARGETS_V1
HALLMARK_MYC_TARGETS_V2	0.236208	0.39311	-0.476715	-1.15949	1018	41	MYC, NIP7, PRMT3, PPAN	http://www.gsea-msigdb.org/gsea/msigdb/cards/HALLMARK_MYC_TARGETS_V2
HALLMARK_EPITHELIAL_MESENCHYMAL_TRANSITION	0.398668	0.553705	0.441499	1.03942	2273	42	PLAUR, TIMP1, WIPF1, GADD45B, BASP1, CD44, JUN, NOTCH2, FLNA, CAPG, SAT1, EMP3, COPA, TPM4	http://www.gsea-msigdb.org/gsea/msigdb/cards/HALLMARK_EPITHELIAL_MESENCHYMAL_TRANSITION
HALLMARK_INFLAMMATORY_RESPONSE	0.155868	0.333237	0.450369	1.1984	918	94	CDKN1A, PLAUR, IL10RA, BTG2, ABCA1, ICAM1, TIMP1, NAMPT, MXD1, C5AR1, KIF1B, HBEGF, PTPRE, HIF1A, NOD2, RELA, MEFV, GNAI3, RHOG, LCP2, AQP9, IRF1, PDE4B, IL1B, IFNAR1, LYN, GABBR1, ATP2B1	http://www.gsea-msigdb.org/gsea/msigdb/cards/HALLMARK_INFLAMMATORY_RESPONSE
HALLMARK_XENOBIOTIC_METABOLISM	0.0598626	0.209746	-0.48977	-1.33436	243	86	PDK4, UPP1, ETS2, MT2A, ETFDH, POR, MCCC2, ALDH9A1, GSTO1, ID2, SHMT2, DHPS, CDA	http://www.gsea-msigdb.org/gsea/msigdb/cards/HALLMARK_XENOBIOTIC_METABOLISM
HALLMARK_FATTY_ACID_METABOLISM	0.624939	0.694377	-0.330273	-0.913827	2555	95	IDI1, APEX1, ETFDH, ACAA2, PCBD1, GLUL, HSD17B7, ALDH9A1, MDH1, OSTC, UROS, MDH2, SDHC, CPT1A	http://www.gsea-msigdb.org/gsea/msigdb/cards/HALLMARK_FATTY_ACID_METABOLISM
HALLMARK_OXIDATIVE_PHOSPHORYLATION	0.000528821	0.0111371	-0.553603	-1.66802	1	186	PDK4, SLC25A20, ATP5MC3, ATP5PF, NDUFB3, ETFDH, MTX2, VDAC3, MRPS15, NDUFS1, TOMM70, ETFA, ETFB, ACAA2, TIMM9, PRDX3, ATP5PB, POR, GPX4, NDUFA8, ATP5MC2, NDUFC2, MDH1, TIMM50, NDUFB7, MDH2, SDHC, HTRA2, CPT1A, NDUFB4, TOMM22, NDUFS6, COX7A2, COX17, NDUFB5, ATP5F1A, TIMM8B, MGST3, NDUFA1, UQCRC1, ATP5F1B, LDHB, NDUFV2, UQCR11, UQCRQ, COX6B1, MRPL15, MRPS30, HADHA, NDUFB2, ECHS1, HADHB, ATP5MF, ECH1	http://www.gsea-msigdb.org/gsea/msigdb/cards/HALLMARK_OXIDATIVE_PHOSPHORYLATION
HALLMARK_GLYCOLYSIS	0.000488043	0.0111371	-0.667215	-1.82679	1	88	CITED2, PKP2, DDIT4, CXCR4, PPIA, IRS2, FAM162A, B3GAT3, PYGB, PKM, ANKZF1, PSMC4, TALDO1, ALDH9A1, MDH1, MDH2, SDHC	http://www.gsea-msigdb.org/gsea/msigdb/cards/HALLMARK_GLYCOLYSIS
HALLMARK_REACTIVE_OXYGEN_SPECIES_PATHWAY	0.0291637	0.132562	0.634215	1.47761	165	39	JUNB, CDKN2D, SOD2, SBNO2, PRDX6, PTPA, TXNRD1, SCAF4, PRNP, OXSR1, MBP	http://www.gsea-msigdb.org/gsea/msigdb/cards/HALLMARK_REACTIVE_OXYGEN_SPECIES_PATHWAY
HALLMARK_P53_PATHWAY	0.188437	0.348958	0.424072	1.16109	1130	115	CDKN1A, SERTAD3, ZFP36L1, ATF3, DDIT3, BTG2, IER5, PPP1R15A, KLF4, MXD1, HBEGF, PTPRE, NINJ1, PLXNB2, PLK3, JUN, HMOX1, IRAK1, NDRG1	http://www.gsea-msigdb.org/gsea/msigdb/cards/HALLMARK_P53_PATHWAY
HALLMARK_UV_RESPONSE_UP	0.00220339	0.0220339	0.617997	1.62546	12	85	NR4A1, JUNB, ATF3, PPIF, BTG2, ICAM1, SOD2, TFRC, SQSTM1, EIF5, GRPEL1, PPP1R2, HNRNPU, IRF1, FOSB, LYN, STIP1, BCL2L11, HMOX1, FKBP4, MARK2	http://www.gsea-msigdb.org/gsea/msigdb/cards/HALLMARK_UV_RESPONSE_UP
HALLMARK_UV_RESPONSE_DN	0.0866762	0.25493	-0.515431	-1.32127	362	58	CITED2, MYC, DUSP1, WDR37, CELF2, MT1E	http://www.gsea-msigdb.org/gsea/msigdb/cards/HALLMARK_UV_RESPONSE_DN
HALLMARK_ANGIOGENESIS	0.0629239	0.209746	0.858541	1.40897	333	6	TIMP1, VAV2	http://www.gsea-msigdb.org/gsea/msigdb/cards/HALLMARK_ANGIOGENESIS
HALLMARK_HEME_METABOLISM	0.0140037	0.0700186	0.53926	1.45612	82	104	EPB41, BTG2, KLF3, TFRC, TRAK2, NEK7, EIF2AK1, EZH1, HDGF, SLC30A1, DCAF10, FBXO7, VEZF1, HBB, BNIP3L, CIR1, RBM38, KDM7A, MKRN1, DCAF11, NARF, NR3C1, LRP10, SYNJ1, ATP6V0A1, NFE2L1	http://www.gsea-msigdb.org/gsea/msigdb/cards/HALLMARK_HEME_METABOLISM
HALLMARK_COAGULATION	0.86156	0.879143	-0.313757	-0.749274	3733	37	P2RY1, C1QA, CTSH, MSRB2, ARF4, SERPINA1, CFD, PREP, LRP1, DUSP6	http://www.gsea-msigdb.org/gsea/msigdb/cards/HALLMARK_COAGULATION
HALLMARK_IL2_STAT5_SIGNALING	0.0393547	0.163978	-0.505937	-1.38196	160	87	MYC, ARL4A, PLIN2, MAP3K8, IFNGR1, RHOB, KLF6, CDC42SE2, PTRH2, AHR, PTGER2, ITGAE, GPX4, SNX14	http://www.gsea-msigdb.org/gsea/msigdb/cards/HALLMARK_IL2_STAT5_SIGNALING
HALLMARK_BILE_ACID_METABOLISM	0.613831	0.694377	0.406949	0.901578	3434	30	ABCA1, AQP9, ABCD1, SLC29A1	http://www.gsea-msigdb.org/gsea/msigdb/cards/HALLMARK_BILE_ACID_METABOLISM
HALLMARK_PEROXISOME	0.443791	0.583936	-0.399564	-1.00081	1886	50	IDI1, VPS4B, MVP, CLN8, FIS1, ALDH9A1	http://www.gsea-msigdb.org/gsea/msigdb/cards/HALLMARK_PEROXISOME
HALLMARK_ALLOGRAFT_REJECTION	0.318481	0.464292	0.398229	1.07236	1886	102	TNF, BCL3, ICAM1, TIMP1, SRGN, HIF1A, PRKCB, CCR1, LCP2, IL1B, LYN, FLNA	http://www.gsea-msigdb.org/gsea/msigdb/cards/HALLMARK_ALLOGRAFT_REJECTION
HALLMARK_SPERMATOGENESIS	0.0115176	0.0700186	-0.716856	-1.64002	50	29	ARL4A, IP6K1, VDAC3, TALDO1, SPATA6, PGS1	http://www.gsea-msigdb.org/gsea/msigdb/cards/HALLMARK_SPERMATOGENESIS
HALLMARK_KRAS_SIGNALING_UP	0.182005	0.348958	0.464042	1.18846	1059	73	PLAUR, IL10RA, G0S2, PPP1R15A, KLF4, HBEGF, NIN, IL1B, MAP3K1, PRELID3B, IKZF1, ADAM8	http://www.gsea-msigdb.org/gsea/msigdb/cards/HALLMARK_KRAS_SIGNALING_UP
HALLMARK_KRAS_SIGNALING_DN	0.325004	0.464292	0.520309	1.1122	1807	24	SKIL, BTG2, PTPRJ, MEFV, CHST2, SNN, IFI44L	http://www.gsea-msigdb.org/gsea/msigdb/cards/HALLMARK_KRAS_SIGNALING_DN
HALLMARK_PANCREAS_BETA_CELLS	0.124482	0.282914	-0.734422	-1.36046	570	10	MAFB, SRP9	http://www.gsea-msigdb.org/gsea/msigdb/cards/HALLMARK_PANCREAS_BETA_CELLS

## Sheet: CD4 Naive T Cells
pathway	pval	padj	ES	NES	nMoreExtreme	size	leadingEdge	Source
HALLMARK_TNFA_SIGNALING_VIA_NFKB	0.192263	0.457768	-0.465861	-1.19386	1311	63	BIRC3, IL7R, IL6ST, BTG1, NFKBIA, KLF6, DUSP1, KLF9, GPR183, ATP2B1, PPP1R15A	http://www.gsea-msigdb.org/gsea/msigdb/cards/HALLMARK_TNFA_SIGNALING_VIA_NFKB
HALLMARK_HYPOXIA	0.0826835	0.318014	-0.522494	-1.33623	561	62	CITED2, BTG1, DDIT4, GLRX, KLF6, DUSP1, GAPDH, WSB1, PPP1R15A, ETS1	http://www.gsea-msigdb.org/gsea/msigdb/cards/HALLMARK_HYPOXIA
HALLMARK_CHOLESTEROL_HOMEOSTASIS	0.155991	0.40513	-0.617527	-1.28861	922	19	S100A11, ECH1, GUSB	http://www.gsea-msigdb.org/gsea/msigdb/cards/HALLMARK_CHOLESTEROL_HOMEOSTASIS
HALLMARK_MITOTIC_SPINDLE	0.718318	0.861149	-0.327718	-0.857474	4987	74	TUBA4A, NCK2, MID1IP1	http://www.gsea-msigdb.org/gsea/msigdb/cards/HALLMARK_MITOTIC_SPINDLE
HALLMARK_WNT_BETA_CATENIN_SIGNALING	0.439581	0.668374	0.511221	1.01906	1887	11	CUL1, HDAC2, CCND2, HDAC5, NUMB, LEF1	http://www.gsea-msigdb.org/gsea/msigdb/cards/HALLMARK_WNT_BETA_CATENIN_SIGNALING
HALLMARK_TGF_BETA_SIGNALING	0.633518	0.861025	0.392201	0.871785	2630	17	JUNB, SPTBN1, HDAC1, NOG	http://www.gsea-msigdb.org/gsea/msigdb/cards/HALLMARK_TGF_BETA_SIGNALING
HALLMARK_IL6_JAK_STAT3_SIGNALING	0.230253	0.514115	-0.523521	-1.19004	1439	30	IL6ST, HAX1, SOCS1	http://www.gsea-msigdb.org/gsea/msigdb/cards/HALLMARK_IL6_JAK_STAT3_SIGNALING
HALLMARK_DNA_REPAIR	0.686159	0.861149	0.295893	0.904909	1982	89	PDE4B, SRSF6, DCTN4, SEC61A1, SF3A3, ADRM1, POLR3C, GTF2H1, ERCC1, GTF3C5, TAF12	http://www.gsea-msigdb.org/gsea/msigdb/cards/HALLMARK_DNA_REPAIR
HALLMARK_G2M_CHECKPOINT	0.000335683	0.0167842	0.631126	1.90275	0	80	CDKN1B, TRA2B, ODF2, CUL1, NOTCH2, HNRNPU, PAFAH1B1, KIF5B, RAD21, TACC3, NUMA1, STMN1, PRPF4B, DDX39A, DBF4, CTCF, ATRX, SS18, STAG1, SFPQ, BUB3	http://www.gsea-msigdb.org/gsea/msigdb/cards/HALLMARK_G2M_CHECKPOINT
HALLMARK_APOPTOSIS	0.337796	0.562993	-0.420376	-1.07507	2295	62	TXNIP, BIRC3, CASP8, HMGB2, ROCK1, CASP1, ANXA1, TAP1, TSPO	http://www.gsea-msigdb.org/gsea/msigdb/cards/HALLMARK_APOPTOSIS
HALLMARK_NOTCH_SIGNALING	0.236493	0.514115	0.645891	1.22448	1032	9	CUL1, NOTCH2, APH1A	http://www.gsea-msigdb.org/gsea/msigdb/cards/HALLMARK_NOTCH_SIGNALING
HALLMARK_ADIPOGENESIS	0.320851	0.562993	-0.407216	-1.08234	2261	83	CS, UQCR11, ECH1, MDH2, ARAF, REEP5, TOB1, NDUFB7, COX7B, ACAA2, ETFB, CHCHD10, CAT, UQCRQ, SOD1, UQCR10, SAMM50, TALDO1, UCP2, DHRS7, GHITM, IMMT	http://www.gsea-msigdb.org/gsea/msigdb/cards/HALLMARK_ADIPOGENESIS
HALLMARK_ESTROGEN_RESPONSE_EARLY	0.27361	0.54722	-0.488435	-1.14515	1746	36	IL6ST, FKBP5, FAM102A, TOB1	http://www.gsea-msigdb.org/gsea/msigdb/cards/HALLMARK_ESTROGEN_RESPONSE_EARLY
HALLMARK_ESTROGEN_RESPONSE_LATE	0.140172	0.401549	-0.545078	-1.27795	894	36	IL6ST, FKBP5, FAM102A, TOB1, TIAM1, ETFB, DNAJC1, FOS	http://www.gsea-msigdb.org/gsea/msigdb/cards/HALLMARK_ESTROGEN_RESPONSE_LATE
HALLMARK_ANDROGEN_RESPONSE	0.808774	0.917691	0.306597	0.810353	2875	39	DNAJB9, ADRM1, SLC38A2, NCOA4, PTK2B, PA2G4, VAPA, XRCC5, CCND3, NGLY1, GNAI3, UBE2I, TNFAIP8, APPBP2	http://www.gsea-msigdb.org/gsea/msigdb/cards/HALLMARK_ANDROGEN_RESPONSE
HALLMARK_MYOGENESIS	0.162052	0.40513	0.484834	1.23409	596	32	SPTAN1, IFRD1, GADD45B, SIRT2, AKT2, SH2B1, COL6A3, BAG1, VIPR1, SVIL	http://www.gsea-msigdb.org/gsea/msigdb/cards/HALLMARK_MYOGENESIS
HALLMARK_PROTEIN_SECRETION	0.958681	0.9671	-0.269856	-0.668439	6310	51	CD63, GOLGA4, RER1, VPS4B, BNIP3, SNAP23, SOD1, COPB2, TPD52	http://www.gsea-msigdb.org/gsea/msigdb/cards/HALLMARK_PROTEIN_SECRETION
HALLMARK_INTERFERON_ALPHA_RESPONSE	0.0992918	0.330973	-0.521227	-1.30794	658	56	TXNIP, LPAR6, CASP8, CD47, SELL, CASP1, PSMB8, TAP1	http://www.gsea-msigdb.org/gsea/msigdb/cards/HALLMARK_INTERFERON_ALPHA_RESPONSE
HALLMARK_INTERFERON_GAMMA_RESPONSE	0.320838	0.562993	-0.397064	-1.07712	2327	98	TXNIP, BTG1, NFKBIA, SOCS1, HLA-A, UPP1, CASP8, ZBP1	http://www.gsea-msigdb.org/gsea/msigdb/cards/HALLMARK_INTERFERON_GAMMA_RESPONSE
HALLMARK_APICAL_JUNCTION	0.9671	0.9671	0.257823	0.671871	3497	36	EXOC4, CAP1, AKT2, RHOF, CNN2, ACTB, EVL, RAC2	http://www.gsea-msigdb.org/gsea/msigdb/cards/HALLMARK_APICAL_JUNCTION
HALLMARK_APICAL_SURFACE	0.0979145	0.330973	-0.749034	-1.38482	553	10	AKAP7, CRYBG1, GATA3	http://www.gsea-msigdb.org/gsea/msigdb/cards/HALLMARK_APICAL_SURFACE
HALLMARK_HEDGEHOG_SIGNALING	0.715978	0.861149	0.563742	0.842706	3445	3	CDK6, MYH9	http://www.gsea-msigdb.org/gsea/msigdb/cards/HALLMARK_HEDGEHOG_SIGNALING
HALLMARK_COMPLEMENT	0.723365	0.861149	0.30474	0.872011	2355	61	GNG2, PIM1, USP15, IRF7, RHOG, LCK, USP14, HSPA5, CTSD, GRB2, LCP2, CALM3	http://www.gsea-msigdb.org/gsea/msigdb/cards/HALLMARK_COMPLEMENT
HALLMARK_UNFOLDED_PROTEIN_RESPONSE	0.664531	0.861149	-0.341761	-0.882465	4563	67	BAG3, DDIT4, TSPYL2, HERPUD1	http://www.gsea-msigdb.org/gsea/msigdb/cards/HALLMARK_UNFOLDED_PROTEIN_RESPONSE
HALLMARK_PI3K_AKT_MTOR_SIGNALING	0.375549	0.605724	-0.422579	-1.05228	2478	53	SLA	http://www.gsea-msigdb.org/gsea/msigdb/cards/HALLMARK_PI3K_AKT_MTOR_SIGNALING
HALLMARK_MTORC1_SIGNALING	0.333103	0.562993	-0.394522	-1.0689	2411	97	SLA, TUBA4A, DDIT4, GLRX, RPN1, GAPDH, PPP1R15A	http://www.gsea-msigdb.org/gsea/msigdb/cards/HALLMARK_MTORC1_SIGNALING
HALLMARK_E2F_TARGETS	0.271874	0.54722	0.361972	1.08216	810	77	CDKN1B, TRA2B, PNN, RAD21, TACC3, STMN1, DDX39A, CTCF, STAG1, PA2G4	http://www.gsea-msigdb.org/gsea/msigdb/cards/HALLMARK_E2F_TARGETS
HALLMARK_MYC_TARGETS_V1	0.595	0.861025	-0.326814	-0.939672	4640	166	RPS5, SLC25A3, SNRPA, PABPC4, RAN, YWHAE, RPS6, RPLP0, RPS10, RPS3, PRDX4, PSMB2, HNRNPA1, GLO1, RPL18, RPL6, RPL34, EIF3D, RPS2, PHB2, CCT7, VDAC3, NHP2, NOP56, MRPS18B, SNRPA1, ERH, DUT, EEF1B2, POLD2, CNBP, FBL, GNL3, PSMA2, TARDBP, KPNB1, NAP1L1, PRDX3, RSL1D1, CLNS1A, RPL22, MYC, NPM1, ODC1, NCBP2	http://www.gsea-msigdb.org/gsea/msigdb/cards/HALLMARK_MYC_TARGETS_V1
HALLMARK_MYC_TARGETS_V2	0.0801619	0.318014	0.541659	1.37019	296	31	DUSP2, PES1, MPHOSPH10, TCOF1, NOP2, PA2G4, CBX3, WDR43, SRM	http://www.gsea-msigdb.org/gsea/msigdb/cards/HALLMARK_MYC_TARGETS_V2
HALLMARK_EPITHELIAL_MESENCHYMAL_TRANSITION	0.87818	0.934234	0.302239	0.737383	3416	26	NOTCH2, GADD45B, COL6A3, JUN	http://www.gsea-msigdb.org/gsea/msigdb/cards/HALLMARK_EPITHELIAL_MESENCHYMAL_TRANSITION
HALLMARK_INFLAMMATORY_RESPONSE	0.129728	0.401549	-0.515364	-1.27657	853	51	IL7R, CCR7, NFKBIA, SLAMF1, KLF6, CD82, GPR183, SELL, ATP2B1	http://www.gsea-msigdb.org/gsea/msigdb/cards/HALLMARK_INFLAMMATORY_RESPONSE
HALLMARK_XENOBIOTIC_METABOLISM	0.441127	0.668374	-0.422565	-1.0141	2865	42	UPP1, ECH1, LPIN2, SAR1B, COMT, GSS, ARPP19, GSTO1, CAT, DHPS, ALDH9A1, TMBIM6, CASP6, DHRS7, PSMB10, ID2, ELOVL5, SLC46A3, GART	http://www.gsea-msigdb.org/gsea/msigdb/cards/HALLMARK_XENOBIOTIC_METABOLISM
HALLMARK_FATTY_ACID_METABOLISM	0.0317626	0.198516	-0.571035	-1.44604	212	59	SUCLA2, CPT1A, ACADVL, ECH1, MDH1, MDH2, ACAA2, ALDH9A1, ADSL, MIF, ECI2, HSD17B11, ELOVL5, OSTC, ODC1, UROD, HADH, UBE2L6	http://www.gsea-msigdb.org/gsea/msigdb/cards/HALLMARK_FATTY_ACID_METABOLISM
HALLMARK_OXIDATIVE_PHOSPHORYLATION	0.00670276	0.0670276	-0.50731	-1.45433	51	162	SUCLA2, NDUFC2, CS, SLC25A3, CPT1A, UQCR11, HADHA, ACADVL, ECH1, MDH1, MDH2, ATP5MC2, ISCU, NDUFB7, COX7B, SLC25A6, ACAA2, ATP5MC3, ETFB, COX6B1, ATP5PB, NDUFA9, SURF1, NDUFS8, TIMM9, PHB2, VDAC3, UQCRQ, UQCR10, NDUFA4, ATP5F1E, BAX, GLUD1, ATP5MC1, OXA1L, NDUFB4, NDUFS2, COX7A2, ATP5MG, COX6C, IMMT, MRPS12, ATP6V0E1, GPI, NDUFA7, PRDX3, MRPL11, GRPEL1, UQCRB, COX7A2L, COX4I1	http://www.gsea-msigdb.org/gsea/msigdb/cards/HALLMARK_OXIDATIVE_PHOSPHORYLATION
HALLMARK_GLYCOLYSIS	0.00255485	0.0638714	-0.68135	-1.71566	16	57	CITED2, DDIT4, HAX1, GLRX, AK3, MDH1, MDH2, GUSB, PGAM1, ARPP19, ALDH9A1, CXCR4, CASP6, SOD1, MIF, HDLBP, TALDO1, AKR1A1, COPB2	http://www.gsea-msigdb.org/gsea/msigdb/cards/HALLMARK_GLYCOLYSIS
HALLMARK_REACTIVE_OXYGEN_SPECIES_PATHWAY	0.82747	0.917691	-0.330845	-0.752058	5174	30	GLRX, PRDX4, PRDX2, PRDX1, CAT, SOD1, IPCEF1, NDUFB4, NDUFS2, STK25	http://www.gsea-msigdb.org/gsea/msigdb/cards/HALLMARK_REACTIVE_OXYGEN_SPECIES_PATHWAY
HALLMARK_P53_PATHWAY	0.00969469	0.0692478	-0.597896	-1.55554	66	71	TXNIP, SESN1, BTG1, DDIT4, ZFP36L1, SOCS1, TSPYL2, UPP1, CD82, RPS12, TOB1, ISCU, PPP1R15A, TPRKB, CASP1, WWP1, EI24, TAP1, FOS, RPL18, S100A4	http://www.gsea-msigdb.org/gsea/msigdb/cards/HALLMARK_P53_PATHWAY
HALLMARK_UV_RESPONSE_UP	0.00617749	0.0670276	-0.643285	-1.61423	40	56	TUBA4A, PPP1R2, IL6ST, BTG1, NFKBIA, HLA-F	http://www.gsea-msigdb.org/gsea/msigdb/cards/HALLMARK_UV_RESPONSE_UP
HALLMARK_UV_RESPONSE_DN	0.144558	0.401549	-0.542726	-1.27243	922	36	CITED2, CELF2, DUSP1, SFMBT1, WDR37, ATP2B1, INPP4B	http://www.gsea-msigdb.org/gsea/msigdb/cards/HALLMARK_UV_RESPONSE_DN
HALLMARK_ANGIOGENESIS	0.844276	0.917691	-0.424805	-0.685288	4564	5	S100A4, TIMP1, APP	http://www.gsea-msigdb.org/gsea/msigdb/cards/HALLMARK_ANGIOGENESIS
HALLMARK_HEME_METABOLISM	0.0401786	0.223214	0.473222	1.37308	125	66	BTG2, HBB, USP15, ISCA1, RBM38, SLC25A37, ADD1, NCOA4, NARF, FBXO7, SLC25A38, YPEL5, TNRC6B, GAPVD1, MARK3, NR3C1, MAP2K3, CCND3, RBM5, FBXO9, BSG, ADIPOR1	http://www.gsea-msigdb.org/gsea/msigdb/cards/HALLMARK_HEME_METABOLISM
HALLMARK_COAGULATION	0.757073	0.880317	-0.383244	-0.790973	4468	18	ISCU, CAPN2, ANXA1, CPQ, LTA4H, DPP4, PEF1, USP11, FYN, CRIP2, TIMP1	http://www.gsea-msigdb.org/gsea/msigdb/cards/HALLMARK_COAGULATION
HALLMARK_IL2_STAT5_SIGNALING	0.0582437	0.271852	0.476097	1.34964	194	57	SLC2A3, ICOS, NFKBIZ, PIM1, DCPS, SNX14, PLEC, GADD45B	http://www.gsea-msigdb.org/gsea/msigdb/cards/HALLMARK_IL2_STAT5_SIGNALING
HALLMARK_BILE_ACID_METABOLISM	0.323114	0.562993	-0.563486	-1.1239	1875	15	GSTK1, CAT, GNPAT, ALDH9A1, SOD1, HSD17B11	http://www.gsea-msigdb.org/gsea/msigdb/cards/HALLMARK_BILE_ACID_METABOLISM
HALLMARK_PEROXISOME	0.0598075	0.271852	-0.61716	-1.42883	378	33	ECH1, GSTK1, FIS1, VPS4B, PRDX1, CAT, TSPO, GNPAT, ALDH9A1, SOD1, ECI2, HSD17B11, CNBP	http://www.gsea-msigdb.org/gsea/msigdb/cards/HALLMARK_PEROXISOME
HALLMARK_ALLOGRAFT_REJECTION	0.00910773	0.0692478	-0.582246	-1.54205	63	81	ITK, CD40LG, DEGS1, SOCS1, LY75, HLA-A, CD3D, CD47, WAS, RPL9, RPS19, ETS1, TRAT1, GPR65, IFNGR2, TAP1, FYB1, EIF3D, CD4, CD3G, EIF3A, TPD52, HCLS1, RPS3A, PSMB10	http://www.gsea-msigdb.org/gsea/msigdb/cards/HALLMARK_ALLOGRAFT_REJECTION
HALLMARK_SPERMATOGENESIS	0.927026	0.965652	-0.312251	-0.630672	5398	16	VDAC3, PGS1, TALDO1, PEBP1	http://www.gsea-msigdb.org/gsea/msigdb/cards/HALLMARK_SPERMATOGENESIS
HALLMARK_KRAS_SIGNALING_UP	0.0049852	0.0670276	-0.702777	-1.6607	31	38	BIRC3, IL7R, GLRX, PPP1R15A, ETS1, PSMB8	http://www.gsea-msigdb.org/gsea/msigdb/cards/HALLMARK_KRAS_SIGNALING_UP
HALLMARK_KRAS_SIGNALING_DN	0.60908	0.861025	0.447149	0.891344	2615	11	BTG2, NR4A2, SLC16A7, IFI44L, GTF3C5	http://www.gsea-msigdb.org/gsea/msigdb/cards/HALLMARK_KRAS_SIGNALING_DN
HALLMARK_PANCREAS_BETA_CELLS	0.637158	0.861025	0.486137	0.869909	2842	7	FOXO1, SEC11A	http://www.gsea-msigdb.org/gsea/msigdb/cards/HALLMARK_PANCREAS_BETA_CELLS

## Sheet: CD4 Memory T Cells
pathway	pval	padj	ES	NES	nMoreExtreme	size	leadingEdge	Source
HALLMARK_TNFA_SIGNALING_VIA_NFKB	0.0252059	0.168455	0.502581	1.43318	100	78	PDE4B, SOCS3, IER2, BTG2, SLC2A3, BHLHE40, DUSP2, GADD45B, JUNB, SGK1, IRF1, NAMPT, JUN, KLF2, B4GALT1, NR4A2, RELA, REL, SOD2	http://www.gsea-msigdb.org/gsea/msigdb/cards/HALLMARK_TNFA_SIGNALING_VIA_NFKB
HALLMARK_HYPOXIA	0.18386	0.505463	0.417904	1.17917	744	72	CDKN1B, SLC2A3, BHLHE40, PIM1, JUN, LDHA, JMJD6, TES, PDK3, ZFP36, PGK1, XPNPEP1, RORA, NR3C1	http://www.gsea-msigdb.org/gsea/msigdb/cards/HALLMARK_HYPOXIA
HALLMARK_CHOLESTEROL_HOMEOSTASIS	0.212584	0.505463	0.519417	1.2052	945	24	ACAT2, PDK3, SREBF2, MVD, ANTXR2, IDI1, ANXA5, SC5D, LGALS3, STX5, NIBAN1, PLSCR1	http://www.gsea-msigdb.org/gsea/msigdb/cards/HALLMARK_CHOLESTEROL_HOMEOSTASIS
HALLMARK_MITOTIC_SPINDLE	0.531036	0.770012	-0.350539	-0.954753	3173	86	TUBA4A, NCK2, CEP57, MID1IP1	http://www.gsea-msigdb.org/gsea/msigdb/cards/HALLMARK_MITOTIC_SPINDLE
HALLMARK_WNT_BETA_CATENIN_SIGNALING	0.901168	0.919559	0.331595	0.65138	4321	11	HDAC2, CCND2, NCSTN, CTNNB1	http://www.gsea-msigdb.org/gsea/msigdb/cards/HALLMARK_WNT_BETA_CATENIN_SIGNALING
HALLMARK_TGF_BETA_SIGNALING	0.391558	0.631545	0.460298	1.04861	1743	22	JUNB, SKI, SLC20A1, SPTBN1, SMAD3, TGFB1, PPP1CA, HDAC1	http://www.gsea-msigdb.org/gsea/msigdb/cards/HALLMARK_TGF_BETA_SIGNALING
HALLMARK_IL6_JAK_STAT3_SIGNALING	0.238855	0.505463	0.46902	1.16726	1017	36	SOCS3, IRF1, TNFRSF1B, PIM1, JUN, PTPN2, MYD88, TNFRSF1A	http://www.gsea-msigdb.org/gsea/msigdb/cards/HALLMARK_IL6_JAK_STAT3_SIGNALING
HALLMARK_DNA_REPAIR	0.609632	0.823828	0.314958	0.924248	2404	94	PDE4B, DDB1, SRSF6	http://www.gsea-msigdb.org/gsea/msigdb/cards/HALLMARK_DNA_REPAIR
HALLMARK_G2M_CHECKPOINT	0.0269528	0.168455	0.483847	1.4101	107	88	CDKN1B, KIF5B, DBF4, NUP98, NOLC1, SFPQ, CCNT1, PAFAH1B1, DDX39A, NASP, SMC4	http://www.gsea-msigdb.org/gsea/msigdb/cards/HALLMARK_G2M_CHECKPOINT
HALLMARK_APOPTOSIS	0.3428	0.591034	-0.39374	-1.06166	2051	79	BIRC3, TXNIP, CASP8, HMGB2	http://www.gsea-msigdb.org/gsea/msigdb/cards/HALLMARK_APOPTOSIS
HALLMARK_NOTCH_SIGNALING	0.204062	0.505463	-0.676532	-1.26162	1054	10	PRKCA, PSENEN, DTX2, FBXW11	http://www.gsea-msigdb.org/gsea/msigdb/cards/HALLMARK_NOTCH_SIGNALING
HALLMARK_ADIPOGENESIS	0.458354	0.694476	-0.358915	-0.99267	2778	96	ATP5PO, CAT, AK2, TOB1, ECH1, CHCHD10, ARAF, LPCAT3, UCP2, CS, IFNGR1, CYC1, UQCR11, STAT5A, ETFB, MDH2, EPHX2, ECHS1, SLC66A3, SCP2, PRDX3, COX7B	http://www.gsea-msigdb.org/gsea/msigdb/cards/HALLMARK_ADIPOGENESIS
HALLMARK_ESTROGEN_RESPONSE_EARLY	0.718934	0.865792	-0.338501	-0.839285	4153	45	IL6ST, UGCG, FKBP5, TOB1, TIPARP	http://www.gsea-msigdb.org/gsea/msigdb/cards/HALLMARK_ESTROGEN_RESPONSE_EARLY
HALLMARK_ESTROGEN_RESPONSE_LATE	0.424589	0.66342	-0.413039	-1.01804	2451	43	IL6ST, BATF, FKBP5, ID2, TOB1, AFF1, ETFB, COX6C	http://www.gsea-msigdb.org/gsea/msigdb/cards/HALLMARK_ESTROGEN_RESPONSE_LATE
HALLMARK_ANDROGEN_RESPONSE	0.00142146	0.0177683	0.695657	1.80141	5	44	GNAI3, SLC38A2, SGK1, MAF, B4GALT1, INSIG1, PDLIM5, LMAN1, NGLY1, IDI1, ANKH, UBE2J1, TNFAIP8, DNAJB9, SAT1	http://www.gsea-msigdb.org/gsea/msigdb/cards/HALLMARK_ANDROGEN_RESPONSE
HALLMARK_MYOGENESIS	0.000469373	0.00782289	0.752113	1.89087	1	38	BHLHE40, GADD45B, PRNP, RB1, IFRD1, BAG1, SYNGR2, FLII, FHL1, SPTAN1	http://www.gsea-msigdb.org/gsea/msigdb/cards/HALLMARK_MYOGENESIS
HALLMARK_PROTEIN_SECRETION	0.874939	0.911394	0.282674	0.787747	3567	66	CLTC, RAB5A, VAMP4, STAM, COPB1, LMAN1, VAMP7, VAMP3, NAPA	http://www.gsea-msigdb.org/gsea/msigdb/cards/HALLMARK_PROTEIN_SECRETION
HALLMARK_INTERFERON_ALPHA_RESPONSE	0.0904794	0.376998	-0.496969	-1.30818	535	67	TXNIP, RIPK2, CASP8, SELL, CASP1, LPAR6	http://www.gsea-msigdb.org/gsea/msigdb/cards/HALLMARK_INTERFERON_ALPHA_RESPONSE
HALLMARK_INTERFERON_GAMMA_RESPONSE	0.256397	0.505463	0.36244	1.0977	971	118	PDE4B, SOCS3, IRF1, NAMPT, PIM1, SOD2, MTHFD2, PTPN2, LYSMD2, MYD88, CMTR1, PSMA3, CD69, IL2RB, IL10RA, PARP12, NCOA3, TRIM21, IL4R, LY6E, RNF213, IRF2, PARP14, IFNAR2, ADAR, STAT3, IFI44L, SP110	http://www.gsea-msigdb.org/gsea/msigdb/cards/HALLMARK_INTERFERON_GAMMA_RESPONSE
HALLMARK_APICAL_JUNCTION	0.237244	0.505463	0.432306	1.14511	994	49	B4GALT1, INSIG1, VCL, ACTN4, MVD	http://www.gsea-msigdb.org/gsea/msigdb/cards/HALLMARK_APICAL_JUNCTION
HALLMARK_APICAL_SURFACE	0.332152	0.591034	0.572403	1.12442	1592	11	B4GALT1, IL2RB	http://www.gsea-msigdb.org/gsea/msigdb/cards/HALLMARK_APICAL_SURFACE
HALLMARK_HEDGEHOG_SIGNALING	0.204926	0.505463	-0.803089	-1.24265	1039	4	RASA1	http://www.gsea-msigdb.org/gsea/msigdb/cards/HALLMARK_HEDGEHOG_SIGNALING
HALLMARK_COMPLEMENT	0.0431992	0.239996	0.48402	1.37475	174	75	GNAI3, GNG2, IRF1, PIM1, ZEB1, APOBEC3G, RHOG, USP14, PDP1, USP15, XPNPEP1, ANXA5, CTSB, IRF2, RABIF, CALM1, LCK, GRB2, GNB2, HSPA5, IRF7, LGALS3, CTSD, PLSCR1, TNFAIP3, CTSH	http://www.gsea-msigdb.org/gsea/msigdb/cards/HALLMARK_COMPLEMENT
HALLMARK_UNFOLDED_PROTEIN_RESPONSE	0.664034	0.851325	0.31475	0.893974	2689	75	KIF5B, YWHAZ, MTHFD2, NOLC1, EIF4A3, HSPA9, XBP1, BANF1, XPOT, LSM4, DCTN1, DNAJB9, SEC11A, PAIP1, ATP6V0D1, HSPA5	http://www.gsea-msigdb.org/gsea/msigdb/cards/HALLMARK_UNFOLDED_PROTEIN_RESPONSE
HALLMARK_PI3K_AKT_MTOR_SIGNALING	0.727229	0.865792	0.310775	0.857869	3001	62	CDKN1B, CLTC, MYD88, TNFRSF1A, GSK3B, ARHGDIA, YWHAB, RAC1, LCK, RPS6KA1, GRB2, NCK1, MAP2K3, PPP1CA, ECSIT, CAMK4, ARF1, ATF1	http://www.gsea-msigdb.org/gsea/msigdb/cards/HALLMARK_PI3K_AKT_MTOR_SIGNALING
HALLMARK_MTORC1_SIGNALING	0.132272	0.440908	0.399442	1.19882	506	111	BTG2, SLC2A3, BHLHE40, NAMPT, LDHA, INSIG1, PSMD14, IFRD1, MTHFD2, TES, ARPC5L, RAB1A, HSPA9, DDX39A, CACYBP, PSMA3, PGK1, XBP1, IDI1, GSK3B	http://www.gsea-msigdb.org/gsea/msigdb/cards/HALLMARK_MTORC1_SIGNALING
HALLMARK_E2F_TARGETS	0.860874	0.911394	0.278794	0.816116	3427	91	CDKN1B, NUP153, MTHFD2, NOLC1, DDX39A, NASP, DCTPP1, SMC4	http://www.gsea-msigdb.org/gsea/msigdb/cards/HALLMARK_E2F_TARGETS
HALLMARK_MYC_TARGETS_V1	0.315024	0.583379	-0.358587	-1.06788	2058	173	SLC25A3, RPS5, APEX1, PSMA6, IMPDH2, NME1, NAP1L1, RPS6, RAN, RPL6, SERBP1, VDAC3, SRSF1, RPS3, SNRPA, RPL18, RUVBL2, ABCE1, CYC1, HNRNPA1, RPS2, PSMC4, RPS10, RACK1, YWHAE, RPL34, ODC1, EEF1B2, FBL, RPLP0, NPM1, RPL22, DUT, PRDX3, SNRPA1, SNRPD2, CCT7, G3BP1, NHP2	http://www.gsea-msigdb.org/gsea/msigdb/cards/HALLMARK_MYC_TARGETS_V1
HALLMARK_MYC_TARGETS_V2	0.113274	0.410888	0.524167	1.31128	482	37	DUSP2, NOLC1, DCTPP1, LAS1L, HSPE1, GRWD1, GNL3, NDUFAF4, MCM5, WDR43	http://www.gsea-msigdb.org/gsea/msigdb/cards/HALLMARK_MYC_TARGETS_V2
HALLMARK_EPITHELIAL_MESENCHYMAL_TRANSITION	0.155607	0.486272	0.514818	1.2582	672	32	GADD45B, TPM4, JUN, CAPG, WIPF1, SAT1, EMP3, TGFB1, TGFBR3	http://www.gsea-msigdb.org/gsea/msigdb/cards/HALLMARK_EPITHELIAL_MESENCHYMAL_TRANSITION
HALLMARK_INFLAMMATORY_RESPONSE	0.090401	0.376998	0.479064	1.31202	371	60	PDE4B, OSM, BTG2, GNAI3, IRF1, TNFRSF1B, NAMPT, RELA, RHOG, CD69, IL2RB, PTGER2, IL10RA, KCNA3	http://www.gsea-msigdb.org/gsea/msigdb/cards/HALLMARK_INFLAMMATORY_RESPONSE
HALLMARK_XENOBIOTIC_METABOLISM	0.780424	0.886845	0.310815	0.814946	3276	47	PGRMC1, CYFIP2, PDLIM5, GABARAPL1, PTGES3, DCXR, TNFRSF1A, ARPP19, NMT1, NINJ1, COMT	http://www.gsea-msigdb.org/gsea/msigdb/cards/HALLMARK_XENOBIOTIC_METABOLISM
HALLMARK_FATTY_ACID_METABOLISM	0.608258	0.823828	0.324838	0.916381	2474	71	HSP90AA1, LDHA, ACAT2, GABARAPL1, DLD, IDH3B, SDHD, IDI1, HSPH1, SDHA	http://www.gsea-msigdb.org/gsea/msigdb/cards/HALLMARK_FATTY_ACID_METABOLISM
HALLMARK_OXIDATIVE_PHOSPHORYLATION	0.200429	0.505463	-0.381552	-1.13622	1308	174	SLC25A3, ATP5MC1, ATP5PO, ATP5PF, NDUFS4, NDUFS2, CPT1A, ATP5F1A, COX7A2L, ECH1, TIMM13, VDAC3, ATP5MC2, SLC25A6, MRPS11, CS, CYC1, MRPL34, LDHB, UQCR11, ATP6AP1, COX4I1, OXA1L, NDUFB6, ETFB, COX6C, MDH2, COX7C, NDUFA9, ECHS1, NDUFA2, ACADVL, ATP5PB, UQCRH, MDH1, PRDX3, COX7B	http://www.gsea-msigdb.org/gsea/msigdb/cards/HALLMARK_OXIDATIVE_PHOSPHORYLATION
HALLMARK_GLYCOLYSIS	0.249704	0.505463	-0.430336	-1.13436	1477	68	CITED2, HAX1, UGP2, GNPDA1, AK3, GLRX, MDH2, PSMC4, COG2, CASP6, MPI, MDH1, FUT8, GMPPB, ENO2, COPB2, SOD1, ME2, POLR3K, DDIT4, PPIA, ISG20	http://www.gsea-msigdb.org/gsea/msigdb/cards/HALLMARK_GLYCOLYSIS
HALLMARK_REACTIVE_OXYGEN_SPECIES_PATHWAY	0.644201	0.847632	-0.366017	-0.871676	3698	35	IPCEF1, NDUFS2, CAT, PRDX2, GLRX, HMOX2, EGLN2	http://www.gsea-msigdb.org/gsea/msigdb/cards/HALLMARK_REACTIVE_OXYGEN_SPECIES_PATHWAY
HALLMARK_P53_PATHWAY	0.262841	0.505463	-0.408984	-1.11394	1570	86	SESN1, TXNIP, BTG1, WRAP73, RPS12, TOB1, UPP1, CASP1, TPRKB, RPL18, LDHB, TSPYL2, ZMAT3, RACK1, EPS8L2, DGKA, FAS, DDB2	http://www.gsea-msigdb.org/gsea/msigdb/cards/HALLMARK_P53_PATHWAY
HALLMARK_UV_RESPONSE_UP	0.0519371	0.259685	-0.531644	-1.3943	306	65	TUBA4A, PPP1R2, IL6ST, NFKBIA, BTG1	http://www.gsea-msigdb.org/gsea/msigdb/cards/HALLMARK_UV_RESPONSE_UP
HALLMARK_UV_RESPONSE_DN	0.384125	0.631545	-0.415213	-1.04308	2230	49	CITED2, CELF2, WDR37, YTHDC1, AGGF1, TGFBR2, PRKCA, ATP2B1	http://www.gsea-msigdb.org/gsea/msigdb/cards/HALLMARK_UV_RESPONSE_DN
HALLMARK_ANGIOGENESIS	0.730294	0.865792	0.489363	0.800841	3603	5	LRPAP1, CCND2	http://www.gsea-msigdb.org/gsea/msigdb/cards/HALLMARK_ANGIOGENESIS
HALLMARK_HEME_METABOLISM	0.115049	0.410888	0.435743	1.24258	460	78	TENT5C, BTG2, NEK7, YPEL5, USP15, RBM38, MARK3, HTRA2, NR3C1, RIOK3, CTSB, ISCA1, AQP3, TMEM9B, MAP2K3, KLF3, DCAF11, ACP5, RBM5, TSPAN5, FBXO7, LRP10, ADIPOR1, FBXO34, PSMD9, GAPVD1, TFDP2, FBXO9, SLC25A37, BLVRA	http://www.gsea-msigdb.org/gsea/msigdb/cards/HALLMARK_HEME_METABOLISM
HALLMARK_COAGULATION	0.984059	0.984059	0.252058	0.574215	4382	22	CAPN2, CTSB, RABIF, RAC1, GNB2, ARF4, CTSH	http://www.gsea-msigdb.org/gsea/msigdb/cards/HALLMARK_COAGULATION
HALLMARK_IL2_STAT5_SIGNALING	0.000249377	0.00623441	0.620627	1.77901	0	80	ICOS, SLC2A3, BHLHE40, GADD45B, NFKBIZ, CD79B, PRNP, TNFRSF1B, PIM1, SLC39A8, TNFRSF4, ADAM19, RHOH, SYNGR2, GABARAPL1, GLIPR2, PLEC, CAPG, GPR65, IL2RB, PTGER2, IL10RA, XBP1	http://www.gsea-msigdb.org/gsea/msigdb/cards/HALLMARK_IL2_STAT5_SIGNALING
HALLMARK_BILE_ACID_METABOLISM	0.744581	0.865792	-0.362285	-0.802931	4121	23	CAT, EPHX2, SCP2, GSTK1, SOD1, GCLM, ACSL5	http://www.gsea-msigdb.org/gsea/msigdb/cards/HALLMARK_BILE_ACID_METABOLISM
HALLMARK_PEROXISOME	0.539008	0.770012	-0.385714	-0.939748	3108	40	CAT, ECH1, FIS1, EPHX2, SCP2, GSTK1, SOD1, PEX11B, ACSL5, TSPO	http://www.gsea-msigdb.org/gsea/msigdb/cards/HALLMARK_PEROXISOME
HALLMARK_ALLOGRAFT_REJECTION	0.00231711	0.0231711	-0.589713	-1.62321	13	93	ITK, RIPK2, DEGS1, CD3G, NME1, RPS19, CD40LG, ETS1, HLA-A, RPL9, IFNGR2, ABCE1, CD3D, IFNGR1, ST8SIA4, LY75, RPS3A, WAS, CD3E, FAS, SIT1, NPM1, CD47, PSMB10, TAP1, GBP2, CD96, PRF1	http://www.gsea-msigdb.org/gsea/msigdb/cards/HALLMARK_ALLOGRAFT_REJECTION
HALLMARK_SPERMATOGENESIS	0.808487	0.898319	0.332879	0.758333	3600	22	DBF4, CHFR, TSN	http://www.gsea-msigdb.org/gsea/msigdb/cards/HALLMARK_SPERMATOGENESIS
HALLMARK_KRAS_SIGNALING_UP	0.00017316	0.00623441	-0.757014	-1.86586	0	43	BIRC3, PRDM1, IL7R, ID2, PCSK1N, RABGAP1L, ETS1, RBM4, GYPC, GLRX	http://www.gsea-msigdb.org/gsea/msigdb/cards/HALLMARK_KRAS_SIGNALING_UP
HALLMARK_KRAS_SIGNALING_DN	0.00367012	0.0305843	0.81414	1.73898	16	16	TENT5C, BTG2, SGK1, NR4A2, KMT2D, SLC16A7	http://www.gsea-msigdb.org/gsea/msigdb/cards/HALLMARK_KRAS_SIGNALING_DN
HALLMARK_PANCREAS_BETA_CELLS	0.849427	0.911394	0.374615	0.683947	4151	8	SEC11A, SRPRB, FOXO1	http://www.gsea-msigdb.org/gsea/msigdb/cards/HALLMARK_PANCREAS_BETA_CELLS

## Sheet: CD8 Activated T Cells
pathway	pval	padj	ES	NES	nMoreExtreme	size	leadingEdge	Source
HALLMARK_TNFA_SIGNALING_VIA_NFKB	0.00016518	0.008259	0.719692	1.9987	0	87	IER2, SLC2A3, MAP3K8, BTG2, SOCS3, PDE4B, BHLHE40, IRF1, DUSP2, TNFSF9, DUSP5, NR4A2, REL, JUNB, RELB, FOSL2, GADD45B, ZC3H12A, NR4A3, RHOB, JUN, NAMPT, NFE2L2, MAFF, LITAF, TNFAIP3	http://www.gsea-msigdb.org/gsea/msigdb/cards/HALLMARK_TNFA_SIGNALING_VIA_NFKB
HALLMARK_HYPOXIA	0.0636072	0.167387	0.500967	1.34868	376	70	SLC2A3, BHLHE40, CDKN1B, FOSL2, DDIT3, JUN, VHL, MAFF, JMJD6, IDS, TNFAIP3, ZNF292, CXCR4, NR3C1, PDK3	http://www.gsea-msigdb.org/gsea/msigdb/cards/HALLMARK_HYPOXIA
HALLMARK_CHOLESTEROL_HOMEOSTASIS	0.270153	0.422115	0.5206	1.1637	1497	23	MVD, IDI1, PDK3, CTNNB1, SREBF2, PLSCR1	http://www.gsea-msigdb.org/gsea/msigdb/cards/HALLMARK_CHOLESTEROL_HOMEOSTASIS
HALLMARK_MITOTIC_SPINDLE	0.362063	0.476399	0.383408	1.05188	2175	80	RASA2, ABR, KIF5B, HOOK3, DYNC1H1, WASF2, NOTCH2, RHOF, NUMA1, STAU1, ACTN4, CD2AP, DOCK2, ARHGDIA, SPTAN1, PCGF5, PAFAH1B1, KIFAP3, CSNK1D, EZR, SUN2, CYTH2, KLC1, MAPRE1, NEDD9	http://www.gsea-msigdb.org/gsea/msigdb/cards/HALLMARK_MITOTIC_SPINDLE
HALLMARK_WNT_BETA_CATENIN_SIGNALING	0.076381	0.190952	0.731648	1.43238	400	12	NCOR2, HDAC5, CTNNB1, HDAC2	http://www.gsea-msigdb.org/gsea/msigdb/cards/HALLMARK_WNT_BETA_CATENIN_SIGNALING
HALLMARK_TGF_BETA_SIGNALING	0.0305865	0.109238	0.675848	1.5214	169	24	JUNB, SMAD7, NCOR2, PPM1A, TGFB1, CTNNB1, TGIF1, KLF10, SLC20A1, PPP1R15A	http://www.gsea-msigdb.org/gsea/msigdb/cards/HALLMARK_TGF_BETA_SIGNALING
HALLMARK_IL6_JAK_STAT3_SIGNALING	0.0138645	0.0770251	0.658283	1.58703	78	35	MAP3K8, SOCS3, IRF1, GRB2, JUN, IL4R, TGFB1, CD44, IRF9, PTPN2	http://www.gsea-msigdb.org/gsea/msigdb/cards/HALLMARK_IL6_JAK_STAT3_SIGNALING
HALLMARK_DNA_REPAIR	0.818838	0.852956	0.293751	0.818988	4989	89	PDE4B, VPS37B, POLR2C, POLR2H, DCTN4, ARL6IP1, COX17, RNMT, NUDT21, SRSF6, SUPT5H, POLR2A, ELL, SEC61A1, UPF3B, GTF2B	http://www.gsea-msigdb.org/gsea/msigdb/cards/HALLMARK_DNA_REPAIR
HALLMARK_G2M_CHECKPOINT	0.0246037	0.0988521	0.515872	1.42966	148	85	CDKN1B, KPNA2, AMD1, HUS1, CUL4A, TRA2B, DDX39A, KIF5B, SLC38A1, NOTCH2, HIF1A, NCL, PRPF4B, DBF4, NUMA1, SFPQ, TGFB1, GSPT1, ODF2, HNRNPU, NUP98, RAD21, PTTG1, PAFAH1B1	http://www.gsea-msigdb.org/gsea/msigdb/cards/HALLMARK_G2M_CHECKPOINT
HALLMARK_APOPTOSIS	0.105045	0.240711	0.460591	1.27151	634	83	BTG2, IRF1, CDKN1B, DDIT3, GADD45B, SMAD7, RHOB, TGFBR3, JUN, PMAIP1, SATB1, BTG3, VDAC2, SOD2, IGF2R, GCH1, CREBBP, CTNNB1, CD44, RARA, MADD	http://www.gsea-msigdb.org/gsea/msigdb/cards/HALLMARK_APOPTOSIS
HALLMARK_NOTCH_SIGNALING	0.767223	0.816195	-0.417394	-0.761793	3674	8	RBX1	http://www.gsea-msigdb.org/gsea/msigdb/cards/HALLMARK_NOTCH_SIGNALING
HALLMARK_ADIPOGENESIS	0.543805	0.663177	-0.317688	-0.952614	2097	93	ECH1, PREB, CAT, SUCLG1, UQCR11, TALDO1, SAMM50, ATP5PO, SLC66A3, IMMT, JAGN1, ACAA2, GHITM, ETFB, CHCHD10, PRDX3, MGST3, TKT, CS, TOB1, STAT5A	http://www.gsea-msigdb.org/gsea/msigdb/cards/HALLMARK_ADIPOGENESIS
HALLMARK_ESTROGEN_RESPONSE_EARLY	0.179885	0.356516	0.496542	1.22856	1031	41	BHLHE40, NXT1, NCOR2, NADSYN1, PMAIP1, CD44, RARA, B4GALT1, PLAAT3, DYNLT3, XBP1, FKBP4, ELF1, SLC9A3R1, AREG, KLF10, ISG20L2, ABLIM1	http://www.gsea-msigdb.org/gsea/msigdb/cards/HALLMARK_ESTROGEN_RESPONSE_EARLY
HALLMARK_ESTROGEN_RESPONSE_LATE	0.248144	0.400232	0.459407	1.15121	1436	44	DUSP2, NXT1, NCOR2, BTG3, JAK1, CD44, PLAAT3, DYNLT3, XBP1, FKBP4, SLC9A3R1, AREG, SNX10	http://www.gsea-msigdb.org/gsea/msigdb/cards/HALLMARK_ESTROGEN_RESPONSE_LATE
HALLMARK_ANDROGEN_RESPONSE	0.105913	0.240711	0.529255	1.32005	608	43	SLC38A2, DNAJB9, NGLY1, IDI1, XRCC5, UBE2J1, TMEM50A, SPCS3, MAF, B4GALT1, SAT1, INSIG1, TNFAIP8, GNAI3	http://www.gsea-msigdb.org/gsea/msigdb/cards/HALLMARK_ANDROGEN_RESPONSE
HALLMARK_MYOGENESIS	0.000355492	0.00888731	0.808312	1.89583	1	30	BHLHE40, MEF2D, IFRD1, GADD45B, MEF2A, HDAC5, LPIN1, TSC2	http://www.gsea-msigdb.org/gsea/msigdb/cards/HALLMARK_MYOGENESIS
HALLMARK_PROTEIN_SECRETION	1	1	-0.20649	-0.581019	4096	62	PAM, RAB9A, RAB14, GNAS, COPB2, BNIP3, TPD52, ERGIC3, TMED10, GOSR2	http://www.gsea-msigdb.org/gsea/msigdb/cards/HALLMARK_PROTEIN_SECRETION
HALLMARK_INTERFERON_ALPHA_RESPONSE	0.0628196	0.167387	-0.484966	-1.35706	257	60	TXNIP, CASP8, LPAR6	http://www.gsea-msigdb.org/gsea/msigdb/cards/HALLMARK_INTERFERON_ALPHA_RESPONSE
HALLMARK_INTERFERON_GAMMA_RESPONSE	0.356051	0.476399	0.360981	1.04681	2235	119	SOCS3, PDE4B, IRF1, NAMPT, ARL4A, TNFAIP3, ADAR, ZBP1, HIF1A, SOD2, RBCK1, IL4R, GCH1, HELZ2, AUTS2, XAF1, IRF9, IFI44L, PTPN2, HLA-DRB1, ST8SIA4, OASL, PLSCR1, STAT3	http://www.gsea-msigdb.org/gsea/msigdb/cards/HALLMARK_INTERFERON_GAMMA_RESPONSE
HALLMARK_APICAL_JUNCTION	0.197375	0.36551	0.480137	1.20316	1142	44	MVD, PTPRC, RHOF, ACTN4, GNAI2, B4GALT1, TRAF1, INSIG1, SKAP2	http://www.gsea-msigdb.org/gsea/msigdb/cards/HALLMARK_APICAL_JUNCTION
HALLMARK_APICAL_SURFACE	0.297252	0.439711	-0.587036	-1.16032	1416	11	CRYBG1	http://www.gsea-msigdb.org/gsea/msigdb/cards/HALLMARK_APICAL_SURFACE
HALLMARK_HEDGEHOG_SIGNALING	0.895141	0.913409	0.388968	0.61361	4549	4	CDK6, MYH9, ADGRG1	http://www.gsea-msigdb.org/gsea/msigdb/cards/HALLMARK_HEDGEHOG_SIGNALING
HALLMARK_COMPLEMENT	0.0164623	0.0823114	0.54532	1.48026	97	75	IRF1, DUSP5, GRB2, GNG2, RABIF, MAFF, PIK3CG, TNFAIP3, RHOG, HSPA5, GNAI2, PLEK, SPOCK2, PLSCR1, KIF2A, GNAI3, FYN, ZEB1, USP15, DOCK10	http://www.gsea-msigdb.org/gsea/msigdb/cards/HALLMARK_COMPLEMENT
HALLMARK_UNFOLDED_PROTEIN_RESPONSE	0.596011	0.709537	0.342692	0.920267	3525	69	HSPA9, DNAJB9, KIF5B, YWHAZ, EIF4A1, DCP1A, CEBPG, SPCS3, HSPA5, ATF4, XBP1, LSM1, MTREX, DDIT4	http://www.gsea-msigdb.org/gsea/msigdb/cards/HALLMARK_UNFOLDED_PROTEIN_RESPONSE
HALLMARK_PI3K_AKT_MTOR_SIGNALING	0.117557	0.255559	0.485307	1.27784	692	60	CDKN1B, DDIT3, GRB2, GSK3B, TSC2, NFKBIB, CXCR4, PIN1, PIKFYVE, ARHGDIA, MAP2K3	http://www.gsea-msigdb.org/gsea/msigdb/cards/HALLMARK_PI3K_AKT_MTOR_SIGNALING
HALLMARK_MTORC1_SIGNALING	0.00577478	0.0488963	0.533059	1.52848	35	109	SLC2A3, BTG2, BHLHE40, IFRD1, DDIT3, GSK3B, NAMPT, HSPA9, IDI1, DDX39A, HSPE1, NFKBIB, CXCR4	http://www.gsea-msigdb.org/gsea/msigdb/cards/HALLMARK_MTORC1_SIGNALING
HALLMARK_E2F_TARGETS	0.403336	0.50417	-0.344678	-1.01956	1595	83	LUC7L3, SRSF1, NAP1L1, NUP107, POLE4, RAD50, POP7, NBN, PRDX4, CDK4, ASF1A, TUBB, TACC3, MCM5, TBRG4, MYC, PMS2, HMGA1	http://www.gsea-msigdb.org/gsea/msigdb/cards/HALLMARK_E2F_TARGETS
HALLMARK_MYC_TARGETS_V1	0.185388	0.356516	-0.345259	-1.12109	641	168	SRSF1, RPS5, SNRPA, APEX1, CLNS1A, SLC25A3, C1QBP, NAP1L1, UBE2E1, MRPL23, VDAC3, YWHAE, PHB2, LSM2, PSMA6, NCBP2, EIF4E, ERH, PRDX4, CDK4, COPS5, CCT7, FBL, IMPDH2, PRDX3, MRPS18B, ABCE1, COX5A, CCT3, RUVBL2, PWP1, RPS6, PPIA, MCM5, EXOSC7, EEF1B2, MYC, RPL18, GOT2, RPLP0, RPS10, RPS2, CNBP, RACK1, NPM1, SNRPG, RPL34, NME1, PSMC4, EIF3D, RPS3, CBX3, ACP1	http://www.gsea-msigdb.org/gsea/msigdb/cards/HALLMARK_MYC_TARGETS_V1
HALLMARK_MYC_TARGETS_V2	0.396368	0.50417	0.448276	1.04652	2225	29	DUSP2, HSPE1	http://www.gsea-msigdb.org/gsea/msigdb/cards/HALLMARK_MYC_TARGETS_V2
HALLMARK_EPITHELIAL_MESENCHYMAL_TRANSITION	0.00696429	0.0497449	0.721841	1.66122	38	27	GADD45B, RHOB, TGFBR3, JUN, WIPF1, TNFAIP3, NOTCH2, CALU, TGFB1, CD44, SAT1, AREG, COL6A3	http://www.gsea-msigdb.org/gsea/msigdb/cards/HALLMARK_EPITHELIAL_MESENCHYMAL_TRANSITION
HALLMARK_INFLAMMATORY_RESPONSE	0.0574261	0.167387	0.529342	1.38104	335	57	BTG2, PDE4B, IRF1, TNFSF9, NAMPT, RGS1, RHOG, HIF1A, PTPRE, IL4R, GCH1	http://www.gsea-msigdb.org/gsea/msigdb/cards/HALLMARK_INFLAMMATORY_RESPONSE
HALLMARK_XENOBIOTIC_METABOLISM	0.233509	0.389181	-0.429415	-1.15001	976	46	ECH1, LPIN2, CAT, GART, GSTO1, UPP1, DDAH2, ADH5, NPC1, TNFRSF1A, TMBIM6, SPINT2, FAS, SHMT2, SAR1B, SSR3	http://www.gsea-msigdb.org/gsea/msigdb/cards/HALLMARK_XENOBIOTIC_METABOLISM
HALLMARK_FATTY_ACID_METABOLISM	0.0475374	0.148554	-0.482866	-1.37277	193	66	ECH1, GLUL, APEX1, SUCLG1, METAP1, CPT1A, BLVRA, NBN, ACAA2, S100A10, PCBD1, MDH1, LGALS1, SUCLG2, UROS, SDHD, IDH3G, RAP1GDS1, ENO2, ACADVL, ACAA1, DECR1	http://www.gsea-msigdb.org/gsea/msigdb/cards/HALLMARK_FATTY_ACID_METABOLISM
HALLMARK_OXIDATIVE_PHOSPHORYLATION	0.0101068	0.0631678	-0.430979	-1.39944	34	168	COX7A2L, NDUFS7, SLC25A20, ECH1, NDUFS2, CYB5R3, NDUFS4, ATP5F1A, SLC25A3, SUCLG1, ATP5MC2, NDUFA8, UQCR11, NDUFV2, NDUFB5, VDAC3, ATP5MC1, PHB2, NDUFS6, CPT1A, ATP5PF, ATP5PO, IMMT, NDUFA9, ACAA2, TIMM8B, OXA1L, ETFB, NDUFB3, MDH1, MRPS12, NDUFC1, MRPL34, PRDX3, COX5A, MGST3, TIMM13, SDHD, CS, RHOT2, LDHB, NDUFB8, NDUFV1, ATP5PB, GOT2, ATP5PD, IDH3G, NDUFB2, ATP6V0E1, COX7C, ACADVL, ACAA1, NDUFC…	http://www.gsea-msigdb.org/gsea/msigdb/cards/HALLMARK_OXIDATIVE_PHOSPHORYLATION
HALLMARK_GLYCOLYSIS	0.169954	0.35407	-0.425948	-1.19191	697	60	CITED2, GLRX, PAM, ANKZF1, TALDO1, AK3, MDH1, COPB2, B3GAT3, PPIA	http://www.gsea-msigdb.org/gsea/msigdb/cards/HALLMARK_GLYCOLYSIS
HALLMARK_REACTIVE_OXYGEN_SPECIES_PATHWAY	0.205467	0.366905	-0.4703	-1.19036	886	34	IPCEF1, PRDX1, NDUFS2, GLRX, HMOX2, CAT	http://www.gsea-msigdb.org/gsea/msigdb/cards/HALLMARK_REACTIVE_OXYGEN_SPECIES_PATHWAY
HALLMARK_P53_PATHWAY	0.622479	0.723813	0.328778	0.911772	3765	86	BTG2, TNFSF9, DNTTIP2, DDIT3, JUN, SERTAD3, CDKN2AIP, WWP1	http://www.gsea-msigdb.org/gsea/msigdb/cards/HALLMARK_P53_PATHWAY
HALLMARK_UV_RESPONSE_UP	0.0192698	0.0875899	0.548404	1.47269	113	69	BTG2, IRF1, DNAJB1, JUNB, RHOB, AMD1, POLR2H, POLE3, NXF1, NUP58, BTG3, EIF5, PDAP1, SOD2, CEBPG, GCH1, FOSB, HNRNPU, DDX21	http://www.gsea-msigdb.org/gsea/msigdb/cards/HALLMARK_UV_RESPONSE_UP
HALLMARK_UV_RESPONSE_DN	0.212961	0.367175	0.47923	1.1924	1228	42	BHLHE40, CDKN1B, SMAD7, RASA2, TGFBR3, NOTCH2, ATXN1, NR3C1	http://www.gsea-msigdb.org/gsea/msigdb/cards/HALLMARK_UV_RESPONSE_DN
HALLMARK_ANGIOGENESIS	0.67717	0.769512	-0.56132	-0.877443	3330	4	S100A4, TIMP1	http://www.gsea-msigdb.org/gsea/msigdb/cards/HALLMARK_ANGIOGENESIS
HALLMARK_HEME_METABOLISM	0.00100587	0.0167645	0.625492	1.69804	5	74	TENT5C, BTG2, RBM38, YPEL5, ISCA1, KLF3, RIOK3, NR3C1, CIR1, FBXO34, FBXO7, TNRC6B, OPTN, ADIPOR1	http://www.gsea-msigdb.org/gsea/msigdb/cards/HALLMARK_HEME_METABOLISM
HALLMARK_COAGULATION	0.756693	0.816195	0.356902	0.791006	4182	22	RABIF, MAFF, PLEK, FYN, RAC1, ARF4	http://www.gsea-msigdb.org/gsea/msigdb/cards/HALLMARK_COAGULATION
HALLMARK_IL2_STAT5_SIGNALING	0.00586756	0.0488963	0.580164	1.57499	34	74	SLC2A3, MAP3K8, NFKBIZ, BHLHE40, GADD45B, RHOB, ARL4A, MAFF, IL4R, GABARAPL1, IGF2R, CDC42SE2, CD44, PLEC, SYT11, TRAF1, PRKCH, PLSCR1, XBP1, GPR65	http://www.gsea-msigdb.org/gsea/msigdb/cards/HALLMARK_IL2_STAT5_SIGNALING
HALLMARK_BILE_ACID_METABOLISM	0.709582	0.788425	0.378429	0.820686	3857	20	IDI1, ATXN1, OPTN, LONP2	http://www.gsea-msigdb.org/gsea/msigdb/cards/HALLMARK_BILE_ACID_METABOLISM
HALLMARK_PEROXISOME	0.354937	0.476399	-0.406679	-1.05547	1516	38	PRDX1, ECH1, PEX11B, CAT	http://www.gsea-msigdb.org/gsea/msigdb/cards/HALLMARK_PEROXISOME
HALLMARK_ALLOGRAFT_REJECTION	0.0257015	0.0988521	-0.458762	-1.38855	97	99	ITK, SOCS1, ETS1, CD3G, WAS, CD3D, LY75, SIT1, ZAP70, APBB1, PTPN6, CD8B, CCL4, CD3E, ABCE1, CD2, TPD52, CRTAM, RPL9, PRKCB, KLRD1, FAS, GZMB, NPM1, CCND3, RPS3A, HLA-A, NME1, EIF3D, RPS19, DEGS1, IKBKB, MRPL3, CSK, GBP2, TIMP1	http://www.gsea-msigdb.org/gsea/msigdb/cards/HALLMARK_ALLOGRAFT_REJECTION
HALLMARK_SPERMATOGENESIS	0.299003	0.439711	0.53309	1.14256	1619	19	ARL4A, LPIN1, COIL, BRAF, DBF4, TSN, PRKAR2A, MLLT10, TLE4	http://www.gsea-msigdb.org/gsea/msigdb/cards/HALLMARK_SPERMATOGENESIS
HALLMARK_KRAS_SIGNALING_UP	0.0410639	0.13688	-0.55755	-1.45518	175	39	PRDM1, BIRC3, ETS1, IL7R, GLRX	http://www.gsea-msigdb.org/gsea/msigdb/cards/HALLMARK_KRAS_SIGNALING_UP
HALLMARK_KRAS_SIGNALING_DN	0.00209524	0.0261905	0.871067	1.70533	10	12	TENT5C, BTG2, NR4A2, KMT2D, CLSTN3, IFI44L	http://www.gsea-msigdb.org/gsea/msigdb/cards/HALLMARK_KRAS_SIGNALING_DN
HALLMARK_PANCREAS_BETA_CELLS	0.318672	0.455246	-0.712394	-1.16561	1564	5	SEC11A, SPCS1	http://www.gsea-msigdb.org/gsea/msigdb/cards/HALLMARK_PANCREAS_BETA_CELLS

## Sheet: Plasma Cells
pathway	pval	padj	ES	NES	nMoreExtreme	size	leadingEdge	Source
HALLMARK_TNFA_SIGNALING_VIA_NFKB	0.0197458	0.168425	0.516688	1.36981	173	102	RHOB, NR4A1, PDE4B, CDKN1A, NR4A2, KLF2, CCND1, DUSP5, TNIP2, EGR1, GADD45A, ABCA1, DUSP4, PNRC1, NFE2L2, IER2, FOSB, ATF3, TRIB1, TGIF1, CEBPB, PDLIM5, PMEPA1, BCL2A1, PPP1R15A, BTG3, NFAT5, BIRC2, GEM, JUNB, RELB, TAP1, MCL1, SOCS3	http://www.gsea-msigdb.org/gsea/msigdb/cards/HALLMARK_TNFA_SIGNALING_VIA_NFKB
HALLMARK_HYPOXIA	0.096635	0.310735	-0.368108	-1.20079	111	104	P4HA1, DDIT4, GALK1, TPST2, HK1, PLAC8, WSB1, PDK1, SCARB1, CXCR4, BNIP3L, MT2A, NAGK, ENO1, KDM3A, SLC25A1, PDK3, ENO2, PLAUR, CITED2, TNFAIP3	http://www.gsea-msigdb.org/gsea/msigdb/cards/HALLMARK_HYPOXIA
HALLMARK_CHOLESTEROL_HOMEOSTASIS	0.777355	0.902895	0.336417	0.822315	6329	52	PNRC1, PLSCR1, ATF3, IDI1, DHCR7, PCYT2, ANTXR2, SREBF2, TM7SF2, ETHE1, ALCAM, HMGCR, ACAT2, HMGCS1	http://www.gsea-msigdb.org/gsea/msigdb/cards/HALLMARK_CHOLESTEROL_HOMEOSTASIS
HALLMARK_MITOTIC_SPINDLE	0.382311	0.707983	0.387473	1.04787	3457	127	ARHGAP5, PPP4R2, RASA2, ARHGEF2, DST, NCK1, ARHGEF12, BCR, RAPGEF6, CD2AP, CKAP5, TLK1, PDLIM5, MID1IP1, RAPGEF5, PCGF5, RAB3GAP1, ITSN1, TUBA4A, ARHGAP4, SAC3D1, EZR, MAP3K11	http://www.gsea-msigdb.org/gsea/msigdb/cards/HALLMARK_MITOTIC_SPINDLE
HALLMARK_WNT_BETA_CATENIN_SIGNALING	0.0112056	0.162047	0.72795	1.54128	82	21	HEY2, CUL1, DKK1	http://www.gsea-msigdb.org/gsea/msigdb/cards/HALLMARK_WNT_BETA_CATENIN_SIGNALING
HALLMARK_TGF_BETA_SIGNALING	0.0235794	0.168425	0.63102	1.45113	182	35	TJP1, SMAD1, RHOA, HIPK2, CDK9, SKIL, TGIF1, PMEPA1, PPP1R15A, SLC20A1, JUNB, BMPR2, BCAR3, SMAD7	http://www.gsea-msigdb.org/gsea/msigdb/cards/HALLMARK_TGF_BETA_SIGNALING
HALLMARK_IL6_JAK_STAT3_SIGNALING	0.0129638	0.162047	-0.570491	-1.5654	28	36	SOCS1, CD38, PTPN1, PTPN2	http://www.gsea-msigdb.org/gsea/msigdb/cards/HALLMARK_IL6_JAK_STAT3_SIGNALING
HALLMARK_DNA_REPAIR	0.171793	0.452088	0.432506	1.16574	1546	123	GTF2H1, PDE4B, EIF1B, DUT, GPX4, GTF2A2, POLR2I, DDB1, SUPT5H, POLR2H, ERCC1, AK3, TAF1C, NT5C3A, COX17, NCBP2, TSG101, POLR2E, DDB2, IMPDH2, SMAD5, SNAPC5, SAC3D1, TAF10, CMPK2, HPRT1, SUPT4H1, TYMS, POLL, GTF2F1, SURF1, ADRM1, POLD4, RPA3	http://www.gsea-msigdb.org/gsea/msigdb/cards/HALLMARK_DNA_REPAIR
HALLMARK_G2M_CHECKPOINT	0.313381	0.657895	0.40165	1.08257	2821	123	CUL1, G3BP1, HSPA8, ILF3, RBM14, CCND1, AMD1, BUB3, CUL5, CASP8AP2, HMGA1, LIG3, CKS2, PRPF4B, MCM6, KPNA2, NCL, MCM3, UCK2, DBF4, SRSF10, XPO1, PURA, E2F3, SLC38A1, SFPQ, PML, HUS1, NUP98, NOLC1, E2F4, MAPK14, EWSR1, SS18, TLE3	http://www.gsea-msigdb.org/gsea/msigdb/cards/HALLMARK_G2M_CHECKPOINT
HALLMARK_APOPTOSIS	0.259646	0.618205	0.421764	1.11815	2287	102	DNAJA1, RHOB, HSPB1, HGF, DPYD, CDKN1A, IFNGR1, ETF1, VDAC2, GPX4, CCND1, TNFSF10, IFITM3, GADD45A, ATF3, PPP2R5B, PEA15, DAP, CASP1, BTG3, F2R, BAX	http://www.gsea-msigdb.org/gsea/msigdb/cards/HALLMARK_APOPTOSIS
HALLMARK_NOTCH_SIGNALING	0.0724535	0.301889	0.691737	1.36929	509	15	CUL1, ST3GAL6, CCND1, WNT5A, SKP1, MAML2, PSENEN, APH1A, PRKCA	http://www.gsea-msigdb.org/gsea/msigdb/cards/HALLMARK_NOTCH_SIGNALING
HALLMARK_ADIPOGENESIS	0.567373	0.810533	0.353238	0.96435	5195	144	STOM, IFNGR1, SUCLG1, RNF11, UBQLN1, GPX4, SLC1A5, CHCHD10, UQCR11, GADD45A, ABCA1, COX8A, NDUFA5, BCKDHA, ATP5PO, TKT, ESRRA, DHCR7, ATL2, CS, NDUFS3, IDH3A, DNAJB9, REEP5, MTCH2, EPHX2, MGST3, MIGA2, ITSN1, SULT1A1	http://www.gsea-msigdb.org/gsea/msigdb/cards/HALLMARK_ADIPOGENESIS
HALLMARK_ESTROGEN_RESPONSE_EARLY	0.936351	0.975366	0.283517	0.736442	8046	86	NADSYN1, RHOBTB3, CCND1, RRP12, MYOF, PLAAT3, SLC1A4, PDLIM3, DHCR7, FKBP4	http://www.gsea-msigdb.org/gsea/msigdb/cards/HALLMARK_ESTROGEN_RESPONSE_EARLY
HALLMARK_ESTROGEN_RESPONSE_LATE	0.903285	0.96202	0.292669	0.76782	7835	93	LSR, DNAJC1, CCND1, SLC2A8, MYOF, HSPA4L, MOCS2, PLAAT3, SLC1A4, PDLIM3, UNC13B, DHCR7, FKBP4	http://www.gsea-msigdb.org/gsea/msigdb/cards/HALLMARK_ESTROGEN_RESPONSE_LATE
HALLMARK_ANDROGEN_RESPONSE	0.343407	0.686814	0.420136	1.07375	2908	73	MYL12A, PA2G4, SELENOP, CCND1, RRP12, ITGAV, B2M, IDI1, ELK4, PDLIM5, CCND3, PMEPA1, DNAJB9, BMPR1B, PLPP1	http://www.gsea-msigdb.org/gsea/msigdb/cards/HALLMARK_ANDROGEN_RESPONSE
HALLMARK_MYOGENESIS	0.437916	0.729861	0.411071	1.02052	3614	59	IGF1, EIF4A2, CDKN1A, CNN3, NCAM1, MEF2A, MEF2C, PTP4A3, CRAT, BAG1, PDLIM7, SPARC, SPTAN1, ABLIM1, FHL1, SSPN, PFKM, IFRD1, AGL, CFD, PRNP, AK1	http://www.gsea-msigdb.org/gsea/msigdb/cards/HALLMARK_MYOGENESIS
HALLMARK_PROTEIN_SECRETION	0.497906	0.777977	0.380627	0.988687	4278	86	SCAMP1, PAM, SNAP23, DST, CLTA, AP2M1, RAB14, ABCA1, CAV2, ADAM10, TSG101, CLCN3, VPS4B, ATP1A1, ICA1, TMX1, GLA	http://www.gsea-msigdb.org/gsea/msigdb/cards/HALLMARK_PROTEIN_SECRETION
HALLMARK_INTERFERON_ALPHA_RESPONSE	0.55219	0.810533	0.374462	0.961299	4702	76	GMPR, PARP9, HLA-C, CD47, IFITM3, PLSCR1, TRIM5, LGALS3BP, B2M, BST2, IFI27, LPAR6, PARP14, IFITM2, PARP12, CASP1, TRIM21, CMPK2, RNF31, IFITM1, LAMP3, IRF9, IFI44L, TAP1, IFI44	http://www.gsea-msigdb.org/gsea/msigdb/cards/HALLMARK_INTERFERON_ALPHA_RESPONSE
HALLMARK_INTERFERON_GAMMA_RESPONSE	0.04	0.2	-0.374231	-1.26995	34	141	SOCS1, TXNIP, HLA-DMA, HIF1A, HELZ2, CD38, RIPK2, IFNAR2, PTPN1, NFKBIA, PTPN2, HLA-DRB1, MT2A, CD40, VAMP5, RIPK1, PSMA3, NMI, TNFAIP3, IRF2, CASP7	http://www.gsea-msigdb.org/gsea/msigdb/cards/HALLMARK_INTERFERON_GAMMA_RESPONSE
HALLMARK_APICAL_JUNCTION	0.794548	0.902895	0.322101	0.829045	6790	78	CNN2, TJP1, HRAS, MYL12B, CNTN1, YWHAH, ACTB	http://www.gsea-msigdb.org/gsea/msigdb/cards/HALLMARK_APICAL_JUNCTION
HALLMARK_APICAL_SURFACE	0.495099	0.777977	0.504642	0.998939	3484	15	HSPB1, SULF2, ADAM10, LYN, TMEM8B, SCUBE1	http://www.gsea-msigdb.org/gsea/msigdb/cards/HALLMARK_APICAL_SURFACE
HALLMARK_HEDGEHOG_SIGNALING	0.0994352	0.310735	0.745816	1.33019	668	9	HEY2, PML, TLE3	http://www.gsea-msigdb.org/gsea/msigdb/cards/HALLMARK_HEDGEHOG_SIGNALING
HALLMARK_COMPLEMENT	0.0275708	0.172317	-0.417895	-1.34865	36	92	APOBEC3G, PIK3CG, GNG2, APOBEC3F, CTSH, LGALS3, GNAI3, WAS, PRCP, LAMP2, CTSS, LGMN, TIMP1, ANG, PLAUR, TNFAIP3, IRF2, CASP7, ATOX1, TIMP2, PIM1, RBSN	http://www.gsea-msigdb.org/gsea/msigdb/cards/HALLMARK_COMPLEMENT
HALLMARK_UNFOLDED_PROTEIN_RESPONSE	0.826567	0.918407	0.309904	0.820315	7267	100	HSPA9, EIF4A2, RPS14, ASNS, EXOSC5, LSM4, PSAT1, SLC30A5, EIF4A1, KHSRP, ATF3, SLC1A4, EXOSC2, EEF2, CEBPB, DCP2, PAIP1, DNAJB9, MTREX, NPM1, NOP14	http://www.gsea-msigdb.org/gsea/msigdb/cards/HALLMARK_UNFOLDED_PROTEIN_RESPONSE
HALLMARK_PI3K_AKT_MTOR_SIGNALING	0.0970999	0.310735	0.492331	1.26389	826	76	ECSIT, HRAS, CDKN1A, PIN1, NCK1, PRKAR2A, AP2M1, CFL1, RAC1	http://www.gsea-msigdb.org/gsea/msigdb/cards/HALLMARK_PI3K_AKT_MTOR_SIGNALING
HALLMARK_MTORC1_SIGNALING	0.747082	0.902895	0.322378	0.887425	6911	161	ARPC5L, HSPA9, GTF2H1, GPI, CDKN1A, ETF1, CCT6A, ASNS, CANX, SLC1A5, LDHA, PSAT1, PPIA, HSPE1, SLC1A4, GMPS, PSPH, IDI1, DHCR7, LTA4H, PPA1, GAPDH, PPP1R15A, PHGDH, PSMG1, TOMM40, TM7SF2, TUBA4A, HPRT1, GLA, ACTR3, HSPD1, ABCF2, RPA1, PIK3R3, PSME3, TXNRD1	http://www.gsea-msigdb.org/gsea/msigdb/cards/HALLMARK_MTORC1_SIGNALING
HALLMARK_E2F_TARGETS	0.62397	0.832126	0.345128	0.937955	5679	136	PA2G4, CDKN1A, ILF3, DUT, CCNE1, HMGA1, NAP1L1, DONSON, DNMT1, CKS2, TUBB, MCM6, IPO7, KPNA2, MCM3, ASF1B, PSIP1, UBE2T, RPA1, XPO1, RPA3, PHF5A, PMS2, HUS1, PRKDC, BRMS1L, PNN, NOLC1, LUC7L3, PCNA, PAN2, UBE2S, SSRP1, RNASEH2A, LMNB1, RAD1, DCTPP1	http://www.gsea-msigdb.org/gsea/msigdb/cards/HALLMARK_E2F_TARGETS
HALLMARK_MYC_TARGETS_V1	0.000213311	0.0106655	0.570815	1.58724	1	189	CUL1, PA2G4, SRSF3, FBL, G3BP1, POLE3, RPS6, CCT3, HSP90AB1, FAM120A, ETF1, RPL14, RPL18, SNRPD2, DUT, RPS3, CCT5, CANX, BUB3, LDHA, CCT4, EIF4G2, RSL1D1, EIF3J, PPIA, CLNS1A, RACK1, HSPE1, RPL22, EIF4A1, RPL34, EEF1B2, EIF3D, NAP1L1, HNRNPA3, HNRNPC, COX5A, SSBP1, SSB, NCBP2, PPM1G, RPLP0, MCM6, VDAC1, LSM7, HDGF, KPNA2, HNRNPA1, IMPDH2, DDX21, NPM1, PSMA2, EIF4H, HPRT1, SNRPG, HSPD1, CCT7, TYMS…	http://www.gsea-msigdb.org/gsea/msigdb/cards/HALLMARK_MYC_TARGETS_V1
HALLMARK_MYC_TARGETS_V2	0.0445813	0.202642	0.564666	1.37548	361	51	PA2G4, PPRC1, EXOSC5, TCOF1, RRP12, HSPE1, NDUFAF4, NPM1, NOP2, HSPD1, RCL1, PPAN, NOLC1, CBX3, RABEPK, DCTPP1, RRP9	http://www.gsea-msigdb.org/gsea/msigdb/cards/HALLMARK_MYC_TARGETS_V2
HALLMARK_EPITHELIAL_MESENCHYMAL_TRANSITION	0.632416	0.832126	0.372454	0.915622	5169	55	RHOB, TPM4, DST, DKK1, GADD45A, WNT5A, ITGAV, CCN2, GPX7, FBLN2, PMEPA1, PFN2	http://www.gsea-msigdb.org/gsea/msigdb/cards/HALLMARK_EPITHELIAL_MESENCHYMAL_TRANSITION
HALLMARK_INFLAMMATORY_RESPONSE	0.517654	0.784325	-0.314555	-0.968723	820	69	HIF1A, RIPK2, CD82, NFKBIA, GNAI3, CD40, RGS16, NMI, TIMP1, PLAUR, P2RX4, SEMA4D, RGS1, IFNAR1, CCRL2, LY6E, IRF7	http://www.gsea-msigdb.org/gsea/msigdb/cards/HALLMARK_INFLAMMATORY_RESPONSE
HALLMARK_XENOBIOTIC_METABOLISM	0.998718	0.998718	0.230413	0.595937	8571	82	IGF1, SLC1A5, HACL1, CYP2J2, PTS, PDLIM5, EPHX1, HPRT1, SSR3, GSTO1, ARPP19, ALDH2, DCXR, RETSAT, SMOX, AHCY, COMT, GART, SPINT2, GABARAPL1	http://www.gsea-msigdb.org/gsea/msigdb/cards/HALLMARK_XENOBIOTIC_METABOLISM
HALLMARK_FATTY_ACID_METABOLISM	0.0207581	0.168425	-0.399796	-1.31604	22	110	ACADVL, ECHS1, GLUL, MGLL, ACAA2, HSD17B10, UROD, ETFDH, LGALS1	http://www.gsea-msigdb.org/gsea/msigdb/cards/HALLMARK_FATTY_ACID_METABOLISM
HALLMARK_OXIDATIVE_PHOSPHORYLATION	0.0351305	0.19517	0.454303	1.26692	330	196	HSPA9, ATP5F1D, NDUFA3, GPI, NDUFA2, NDUFV1, ATP5PD, TIMM13, NDUFS7, NDUFA8, SUCLG1, VDAC2, GPX4, COX6B1, LDHA, UQCR11, NDUFB1, ATP6V0E1, ATP5MG, TOMM22, COX7C, ABCB7, NDUFB5, COX8A, NDUFA5, SLC25A5, UQCRB, SDHD, NDUFA7, BCKDHA, ATP5PO, SLC25A6, MRPS11, TIMM10, COX5B, ATP6V1F, COX5A, ATP6V1G1, NDUFA4, COX17, NQO2, CS, ATP5MF, NDUFB6, COX7A2L, NDUFS3, MRPL11, VDAC1, IDH3A, MGST3, CYCS, NDUFB3, BAX…	http://www.gsea-msigdb.org/gsea/msigdb/cards/HALLMARK_OXIDATIVE_PHOSPHORYLATION
HALLMARK_GLYCOLYSIS	0.00366972	0.0917431	-0.433887	-1.43404	3	112	P4HA1, DDIT4, AKR1A1, GALK1, CYB5A, CHST12, CHPF, PLOD1, SPAG4, GMPPB, PYGB, GMPPA, SLC16A3, CXCR4, MERTK, ENO1, B4GALT1, PDK3, ANG, ENO2, CITED2	http://www.gsea-msigdb.org/gsea/msigdb/cards/HALLMARK_GLYCOLYSIS
HALLMARK_REACTIVE_OXYGEN_SPECIES_PATHWAY	0.135002	0.375375	-0.452632	-1.242	301	36	PRDX1, MSRA, PRDX4, MBP, PDLIM1, LSP1, ATOX1, GLRX, ERCC2	http://www.gsea-msigdb.org/gsea/msigdb/cards/HALLMARK_REACTIVE_OXYGEN_SPECIES_PATHWAY
HALLMARK_P53_PATHWAY	0.0910053	0.310735	-0.349677	-1.175	85	130	SOCS1, TXNIP, DDIT4, CD81, SESN1, CD82, TCN2, KIF13B, WRAP73, RAD51C, PRKAB1	http://www.gsea-msigdb.org/gsea/msigdb/cards/HALLMARK_P53_PATHWAY
HALLMARK_UV_RESPONSE_UP	0.135135	0.375375	0.454384	1.20614	1194	104	DNAJA1, RHOB, NR4A1, POLE3, DNAJB1, ASNS, CCNE1, AMD1, SIGMAR1, POLR2H, FOSB, ATF3, PDLIM3, MARK2, ATP6V1F, FKBP4, CCND3, LYN, EPHX1, BTG3, DDX21, TUBA4A, SULT1A1, CLTB, CEBPG, JUNB, GLS, NUP58, MGAT1, TAP1	http://www.gsea-msigdb.org/gsea/msigdb/cards/HALLMARK_UV_RESPONSE_UP
HALLMARK_UV_RESPONSE_DN	0.608237	0.832126	0.363114	0.933463	5183	77	KIT, TJP1, NR3C1, RASA2, RUNX1, LTBP1, ADGRL2, PDLIM5, RND3, ICA1, ANXA4, SLC22A18, NR1D2, PIK3R3, PIAS3, PRKCA, MAGI2, SMAD7, ATXN1, GRK5	http://www.gsea-msigdb.org/gsea/msigdb/cards/HALLMARK_UV_RESPONSE_DN
HALLMARK_ANGIOGENESIS	0.782031	0.902895	0.475992	0.781971	5065	6	ITGAV, APP	http://www.gsea-msigdb.org/gsea/msigdb/cards/HALLMARK_ANGIOGENESIS
HALLMARK_HEME_METABOLISM	0.697955	0.872443	0.333832	0.903139	6312	128	PGLS, NR3C1, RAD23A, ASNS, TMEM9B, CAST, YPEL5, ARHGEF12, SLC6A9, CLIC2, GMPS, ABCB6, PPP2R5B, KDM7A, CCND3, KLF3, HDGF, CLCN3, SLC25A37, MGST3, RNF123, HBB, HTATIP2, SIDT2, HBD, TFDP2, ICAM4, RCL1, TRAK2, GAPVD1, ATG4A, RBM5, TSPAN5	http://www.gsea-msigdb.org/gsea/msigdb/cards/HALLMARK_HEME_METABOLISM
HALLMARK_COAGULATION	0.986763	0.998718	0.255228	0.591602	7677	37	RAC1, CSRP1, LTA4H, PREP, CPQ, SH2B2, SPARC, S100A13, CTSO, CAPN2, DUSP6, RABIF, ANXA1, CFD	http://www.gsea-msigdb.org/gsea/msigdb/cards/HALLMARK_COAGULATION
HALLMARK_IL2_STAT5_SIGNALING	0.315789	0.657895	-0.321069	-1.04734	365	104	SOCS1, P4HA1, XBP1, CD81, DCPS, ITGA6, RGS16, EEF1AKMT1, TNFRSF4, HUWE1, CD79B, P2RX4, ITGAE, PIM1, MYO1C, CDC42SE2	http://www.gsea-msigdb.org/gsea/msigdb/cards/HALLMARK_IL2_STAT5_SIGNALING
HALLMARK_BILE_ACID_METABOLISM	0.310824	0.657895	-0.379909	-1.07106	648	42	PAOX, PHYH, EFHC1, SLC27A5, OPTN, GSTK1, SLC29A1, LONP2, ACSL5	http://www.gsea-msigdb.org/gsea/msigdb/cards/HALLMARK_BILE_ACID_METABOLISM
HALLMARK_PEROXISOME	0.415991	0.717225	-0.334948	-1.01105	717	61	PRDX1, SLC25A4, PEX2, ITGB1BP1, HMGCL, PEX14, GSTK1, ABCB9, LONP2, ACSL5, FDPS	http://www.gsea-msigdb.org/gsea/msigdb/cards/HALLMARK_PEROXISOME
HALLMARK_ALLOGRAFT_REJECTION	0.398596	0.711778	-0.31099	-1.00815	510	96	SOCS1, HLA-DMA, HIF1A, RIPK2, IFNAR2, ITGB2, NCF4, WAS, CD40, CTSS, TIMP1, CD79A	http://www.gsea-msigdb.org/gsea/msigdb/cards/HALLMARK_ALLOGRAFT_REJECTION
HALLMARK_SPERMATOGENESIS	0.357471	0.687445	0.463422	1.07951	2798	38	PRKAR2A, GMCL1, CLPB, HSPA4L, TOPBP1, PSMG1, DBF4, MLLT10, STRBP, TLE4, GSTM3	http://www.gsea-msigdb.org/gsea/msigdb/cards/HALLMARK_SPERMATOGENESIS
HALLMARK_KRAS_SIGNALING_UP	0.649504	0.832697	-0.302247	-0.924971	1046	67	ITGB2, IKZF1, DOCK2, PRDM1, CXCR4, CTSS, RGS16, KCNN4, PLAUR, TNFAIP3, MAP4K1, ADAM8, GLRX, LCP1, IL2RG	http://www.gsea-msigdb.org/gsea/msigdb/cards/HALLMARK_KRAS_SIGNALING_UP
HALLMARK_KRAS_SIGNALING_DN	0.234438	0.586095	0.514831	1.17251	1803	33	SELENOP, NR4A2, CAMK1D, VPS50, SKIL, SLC16A7, IDUA, CHST2, BMPR1B, SPHK2, IFI44L, MX1, SLC25A23, SPTBN2, BTG2, CCDC106	http://www.gsea-msigdb.org/gsea/msigdb/cards/HALLMARK_KRAS_SIGNALING_DN
HALLMARK_PANCREAS_BETA_CELLS	0.904298	0.96202	0.375751	0.654744	6037	8	SRP9, SRP14, VDR, FOXO1, SRPRB	http://www.gsea-msigdb.org/gsea/msigdb/cards/HALLMARK_PANCREAS_BETA_CELLS

## Sheet: Immature Neutrophils
pathway	pval	padj	ES	NES	nMoreExtreme	size	leadingEdge	Source
HALLMARK_TNFA_SIGNALING_VIA_NFKB	0.0470146	0.284063	0.435918	1.31764	199	103	IER2, BTG2, NFKB1, BCL6, PLEK, KLF10, IRF1, EGR1, BCL3, JUNB, LDLR, SOD2, PTPRE, TNFAIP2, DUSP2, BIRC2, IER3, SERPINB2, NR4A1, HBEGF, SQSTM1, CD44, EHD1, FOSL2, CCNL1, NFKB2, NFIL3, BHLHE40, RELB, MXD1	http://www.gsea-msigdb.org/gsea/msigdb/cards/HALLMARK_TNFA_SIGNALING_VIA_NFKB
HALLMARK_HYPOXIA	0.000175593	0.00292654	-0.658274	-1.84436	0	88	SAP30, CXCR4, DUSP1, TNFAIP3, KLF6, PLIN2, JMJD6, IRS2, MT2A, PIM1, SIAH2, FOXO3, MT1E, GLRX, CITED2, FOS, PGM2, GAA	http://www.gsea-msigdb.org/gsea/msigdb/cards/HALLMARK_HYPOXIA
HALLMARK_CHOLESTEROL_HOMEOSTASIS	0.899161	0.936626	-0.298042	-0.724902	4823	38	FDFT1, ECH1, FDPS, HSD17B7, STX5, LGALS3, CLU	http://www.gsea-msigdb.org/gsea/msigdb/cards/HALLMARK_CHOLESTEROL_HOMEOSTASIS
HALLMARK_MITOTIC_SPINDLE	0.000676933	0.00532552	-0.553356	-1.65524	3	146	NDC80, KIF23, CDK1, CEP57, PRC1, PIF1, MAP1S, TOP2A, BUB1, NUSAP1, RACGAP1, KIF22, ECT2, PDLIM5, SMC4, KIF2C, TPX2, CCNB2, AURKA, FBXO5, BIRC5, CDK5RAP2, PLK1, TUBGCP6, KIF15, MAPRE1, ANLN, SAC3D1, TUBA4A, KIF11, BRCA2, NET1, TUBGCP3, KIF20B, CENPE, FGD4, TTK, KIF4A, RASA2, CDC27, TRIO, FLNB, DLGAP5, LMNB1, VCL, ARHGEF2	http://www.gsea-msigdb.org/gsea/msigdb/cards/HALLMARK_MITOTIC_SPINDLE
HALLMARK_WNT_BETA_CATENIN_SIGNALING	0.235653	0.532757	-0.573373	-1.202	1198	17	MYC, SKP2	http://www.gsea-msigdb.org/gsea/msigdb/cards/HALLMARK_WNT_BETA_CATENIN_SIGNALING
HALLMARK_TGF_BETA_SIGNALING	0.16635	0.51761	0.514818	1.24054	788	28	KLF10, HIPK2, JUNB, TRIM33, FURIN, CTNNB1	http://www.gsea-msigdb.org/gsea/msigdb/cards/HALLMARK_TGF_BETA_SIGNALING
HALLMARK_IL6_JAK_STAT3_SIGNALING	0.316015	0.564312	-0.437672	-1.0874	1696	43	IL13RA1, IL4R, PIM1, HAX1, IFNGR1, TLR2, LTB, SOCS3, CSF3R, TNFRSF1A, IL17RA, CSF2RA, STAT3, IL10RB, PTPN2	http://www.gsea-msigdb.org/gsea/msigdb/cards/HALLMARK_IL6_JAK_STAT3_SIGNALING
HALLMARK_DNA_REPAIR	0.828205	0.881069	-0.28526	-0.834394	4844	121	SURF1, MPG, TYMS, TAF6, RAE1, NUDT21, SAC3D1, ZWINT, SF3A3, TAF10, GTF2A2, POLR2E, POLR3GL, SMAD5, TAF12, PNP	http://www.gsea-msigdb.org/gsea/msigdb/cards/HALLMARK_DNA_REPAIR
HALLMARK_G2M_CHECKPOINT	0.000166917	0.00292654	-0.55854	-1.70808	0	174	SAP30, MYC, BUB3, MAD2L1, NDC80, KIF23, CDK1, KNL1, CDKN2C, PRC1, TOP2A, BUB1, NUSAP1, RACGAP1, TACC3, CCNA2, MT2A, KIF22, CENPA, SMC4, KIF2C, MKI67, TPX2, CCNB2, AURKA, KPNA2, AURKB, EWSR1, FBXO5, BIRC5, STAG1, CDC25B, CKS1B, PLK1, BARD1, CKS2, KIF15, SS18, HMMR, STMN1, KIF11, UBE2C, EXO1, DDX39A, HMGN2, BRCA2, CCNF, UPF1, JPT1, CDC20, XPO1, KIF20B	http://www.gsea-msigdb.org/gsea/msigdb/cards/HALLMARK_G2M_CHECKPOINT
HALLMARK_APOPTOSIS	0.213651	0.532757	0.378258	1.12705	913	94	BTG2, IRF1, SOD2, EMP1, RARA, IFITM3, IER3, ETF1, SQSTM1, CD44, DNAJA1, DFFA, CYLD, DNM1L, BTG3, CTNNB1, PMAIP1, CD14	http://www.gsea-msigdb.org/gsea/msigdb/cards/HALLMARK_APOPTOSIS
HALLMARK_NOTCH_SIGNALING	0.0808795	0.336998	-0.70921	-1.41154	411	13	SAP30, ST3GAL6	http://www.gsea-msigdb.org/gsea/msigdb/cards/HALLMARK_NOTCH_SIGNALING
HALLMARK_ADIPOGENESIS	0.0782609	0.336998	-0.433009	-1.27101	458	123	ARL4A, CDKN2C, BCL2L13, PPM1B, UQCRC1, PLIN2, IDH1, ECH1, ETFB, IFNGR1, PDCD4, TALDO1, DECR1, HADH, RTN3	http://www.gsea-msigdb.org/gsea/msigdb/cards/HALLMARK_ADIPOGENESIS
HALLMARK_ESTROGEN_RESPONSE_EARLY	0.369394	0.588213	0.37121	1.03661	1638	63	NXT1, KLF10, BAG1, RARA, NRIP1, SLC9A3R1, CBFA2T3, CD44, UGCG, FKBP4, BHLHE40, PMAIP1, SLC7A5	http://www.gsea-msigdb.org/gsea/msigdb/cards/HALLMARK_ESTROGEN_RESPONSE_EARLY
HALLMARK_ESTROGEN_RESPONSE_LATE	0.12048	0.401599	-0.454022	-1.24845	682	77	SGK1, KIF20A, FKBP5, TOP2A, FDFT1, SIAH2, SERPINA1, ETFB, IDH2, ALDH3B1, PDCD4	http://www.gsea-msigdb.org/gsea/msigdb/cards/HALLMARK_ESTROGEN_RESPONSE_LATE
HALLMARK_ANDROGEN_RESPONSE	0.339401	0.565668	-0.41974	-1.06838	1845	49	SGK1, FKBP5, PDLIM5	http://www.gsea-msigdb.org/gsea/msigdb/cards/HALLMARK_ANDROGEN_RESPONSE
HALLMARK_MYOGENESIS	0.0511314	0.284063	0.515887	1.38095	234	48	TPM3, MEF2D, BAG1, HBEGF, BIN1, AKT2, MEF2C, ATP6AP1, CRAT, BHLHE40, RB1, SPTAN1, CDKN1A, EIF4A2, TNNT1, FLII, PRNP, IFRD1, PDLIM7, GABARAPL2, SORBS3, PDE4DIP, COL6A3	http://www.gsea-msigdb.org/gsea/msigdb/cards/HALLMARK_MYOGENESIS
HALLMARK_PROTEIN_SECRETION	0.935675	0.94352	0.268143	0.763166	4101	70	RAB5A, ERGIC3, LAMP2, NAPG, SEC31A, DNM1L, VAMP3, SNAP23, SCAMP3, LMAN1, VPS4B, CLTA, SNX2, COPB1	http://www.gsea-msigdb.org/gsea/msigdb/cards/HALLMARK_PROTEIN_SECRETION
HALLMARK_INTERFERON_ALPHA_RESPONSE	0.217771	0.532757	0.411403	1.14655	972	62	IRF1, IFITM3, IFI44L, NCOA7, IRF7, IFITM1, PLSCR1, SLC25A28, IFI30, ISG15, CASP8, IRF9, PSMA3	http://www.gsea-msigdb.org/gsea/msigdb/cards/HALLMARK_INTERFERON_ALPHA_RESPONSE
HALLMARK_INTERFERON_GAMMA_RESPONSE	0.545083	0.678735	0.309899	0.956234	2266	119	NFKB1, IRF1, IL10RA, SAMHD1, SOD2, TNFAIP2, IFITM3, IFI44L, HIF1A, MVP, LYSMD2, PSMA2, IRF7, IRF4, CIITA, PLSCR1, SLC25A28, MYD88, IFI30, MX2, ISG15, CASP8, IRF9, PSMA3, CDKN1A, PDE4B, IRF8, RBCK1, IFNAR2	http://www.gsea-msigdb.org/gsea/msigdb/cards/HALLMARK_INTERFERON_GAMMA_RESPONSE
HALLMARK_APICAL_JUNCTION	0.94352	0.94352	-0.268609	-0.732296	5328	73	TUBG1, TIAL1, HADH, RSU1, PIK3CB, PECAM1, ACTN1, MAPK14, NF2, LDLRAP1, VCL, IKBKG, SHC1, CD99, ADAM15, TSPAN4, MYL12B	http://www.gsea-msigdb.org/gsea/msigdb/cards/HALLMARK_APICAL_JUNCTION
HALLMARK_APICAL_SURFACE	0.605811	0.70353	-0.447848	-0.891352	3085	13	APP, CRYBG1, BRCA1	http://www.gsea-msigdb.org/gsea/msigdb/cards/HALLMARK_APICAL_SURFACE
HALLMARK_HEDGEHOG_SIGNALING	0.446651	0.638072	-0.599811	-1.04363	2226	7	ETS2	http://www.gsea-msigdb.org/gsea/msigdb/cards/HALLMARK_HEDGEHOG_SIGNALING
HALLMARK_COMPLEMENT	0.480507	0.649334	0.327509	0.982972	2045	98	SH2B3, PLEK, IRF1, SERPINB2, DOCK10, LAMP2, EHD1, IRF7, PLSCR1, GMFB, GRB2, PLAUR, CA2	http://www.gsea-msigdb.org/gsea/msigdb/cards/HALLMARK_COMPLEMENT
HALLMARK_UNFOLDED_PROTEIN_RESPONSE	0.720575	0.783233	0.302244	0.881315	3109	82	ATF4, EDEM1, HSPA9, YWHAZ, SRPRA, SEC31A, SLC30A5, EIF4A1, SLC7A5, BANF1, DDX10, NOLC1, EXOSC5, RPS14, EIF4A2, HERPUD1, HSPA5, SRPRB, FUS, SPCS3, PARN, NPM1, SERP1, ARFGAP1, POP4	http://www.gsea-msigdb.org/gsea/msigdb/cards/HALLMARK_UNFOLDED_PROTEIN_RESPONSE
HALLMARK_PI3K_AKT_MTOR_SIGNALING	0.101665	0.391018	-0.479428	-1.28641	567	66	SLA, CXCR4, CDK1	http://www.gsea-msigdb.org/gsea/msigdb/cards/HALLMARK_PI3K_AKT_MTOR_SIGNALING
HALLMARK_MTORC1_SIGNALING	0.112488	0.401599	0.369143	1.17847	453	157	BTG2, TFRC, PSPH, MCM2, LDLR, HMBS, EDEM1, HSPA9, HSPD1, HSPE1, SLC9A3R1, UNG, ETF1, PPA1, SQSTM1, FADS2, STIP1, UFM1, PSME3, ATP2A2, NFIL3, BHLHE40, FKBP2, TOMM40, NFKBIB, IFI30, SLC7A5, ABCF2, DDIT3, ARPC5L, HSPA4, EEF1E1, ATP6V1D, PSMA3, SDF2L1, CDKN1A	http://www.gsea-msigdb.org/gsea/msigdb/cards/HALLMARK_MTORC1_SIGNALING
HALLMARK_E2F_TARGETS	0.000165017	0.00292654	-0.572036	-1.76095	0	181	MYC, MAD2L1, CDK1, CDKN2C, TUBB, TOP2A, RACGAP1, TACC3, MLH1, HMGB2, KIF22, BUB1B, SPC25, CDCA3, SMC4, DCK, KIF2C, MKI67, ASF1B, NUP107, TUBG1, CCNB2, AURKA, NUDT21, MXD3, KPNA2, AURKB, BIRC5, STAG1, CDC25B, CKS1B, GINS1, PLK1, CDCA8, ASF1A, BARD1, CKS2, DEPDC1, E2F8, KIF18B, HMMR, SPAG5, NUP205, STMN1, DDX39A, BRCA2, SPC24, JPT1, CDC20, XPO1, CIT, MELK, RAD51AP1, CENPE, AK2, XRCC6, TMPO, CDKN3, …	http://www.gsea-msigdb.org/gsea/msigdb/cards/HALLMARK_E2F_TARGETS
HALLMARK_MYC_TARGETS_V1	0.40169	0.59072	0.309868	1.01251	1568	192	HSP90AB1, MCM2, POLE3, HNRNPU, MRPL9, SRSF3, HSPD1, HSPE1, HNRNPA3, HNRNPD, HDGF, CUL1, TXNL4A, DDX21, ETF1, GNL3, NAP1L1, PSMA2, RNPS1, SYNCRIP, RPL14, PHB, EIF4A1, SERBP1, SRM, CCT4, NOLC1, RPL22, SSB, TARDBP, HNRNPC, FBL, RPS6, UBA2, EIF4H, RACK1, ACP1, NOP16, PHB2, LDHA, EIF2S2, YWHAE, RPLP0, STARD7, CTPS1, SNRPD1, PPM1G, TUFM, LSM7, NME1, SRSF7	http://www.gsea-msigdb.org/gsea/msigdb/cards/HALLMARK_MYC_TARGETS_V1
HALLMARK_MYC_TARGETS_V2	0.255724	0.532757	0.426278	1.12855	1183	45	PPRC1, DUSP2, HSPD1, HSPE1, WDR43, UNG, GNL3, TCOF1, PHB, SRM, NOLC1, GRWD1, EXOSC5, NOP16, RRP12, NOP2, DCTPP1	http://www.gsea-msigdb.org/gsea/msigdb/cards/HALLMARK_MYC_TARGETS_V2
HALLMARK_EPITHELIAL_MESENCHYMAL_TRANSITION	0.498607	0.656062	-0.386228	-0.969665	2684	46	TNFAIP3, THBS1, RHOB	http://www.gsea-msigdb.org/gsea/msigdb/cards/HALLMARK_EPITHELIAL_MESENCHYMAL_TRANSITION
HALLMARK_INFLAMMATORY_RESPONSE	0.400784	0.59072	0.351597	1.02134	1738	80	BTG2, NFKB1, IRF1, IL10RA, LDLR, PTPRE, HIF1A, HBEGF, ATP2A2, IRF7, IFITM1, MXD1	http://www.gsea-msigdb.org/gsea/msigdb/cards/HALLMARK_INFLAMMATORY_RESPONSE
HALLMARK_XENOBIOTIC_METABOLISM	0.251019	0.532757	-0.410735	-1.12403	1415	75	UPP1, ETS2, MT2A, IDH1, GSS, PDLIM5, ECH1, CBR1, ASL, SAR1B, KYNU, MCCC2, GSTO1, FBP1, ACO2, TKFC, BLVRB, TNFRSF1A, ALAS1	http://www.gsea-msigdb.org/gsea/msigdb/cards/HALLMARK_XENOBIOTIC_METABOLISM
HALLMARK_FATTY_ACID_METABOLISM	0.175987	0.51761	-0.416986	-1.1774	1006	93	GLUL, ACADVL, CD1D, IDH1, ECH1, ACOT8, DECR1, HADH, CBR1, ACSL1, HSD17B7, CBR3, HMGCL, BLVRA	http://www.gsea-msigdb.org/gsea/msigdb/cards/HALLMARK_FATTY_ACID_METABOLISM
HALLMARK_OXIDATIVE_PHOSPHORYLATION	0.515247	0.660573	-0.31607	-0.969911	3108	178	ACADVL, UQCRC1, SURF1, IDH1, ECH1, OPA1, ETFB, IDH2, NDUFS2, GOT2, SLC25A20, VDAC3, DECR1, ATP5F1B, NDUFS7, MFN2, NDUFAB1, FDX1, SLC25A11, ATP5F1C, ACAA2, CYB5R3, MRPL34, ACO2, ATP5PB, ALAS1, ECHS1, MDH1	http://www.gsea-msigdb.org/gsea/msigdb/cards/HALLMARK_OXIDATIVE_PHOSPHORYLATION
HALLMARK_GLYCOLYSIS	0.000349467	0.00436834	-0.629225	-1.78138	1	96	SAP30, CXCR4, KIF20A, CDK1, IL13RA1, IRS2, CLN6, IDH1, CENPA, HAX1, AURKA, GOT2, TALDO1, COPB2, GLRX, DEPDC1, CITED2, PGM2, HMMR, STMN1	http://www.gsea-msigdb.org/gsea/msigdb/cards/HALLMARK_GLYCOLYSIS
HALLMARK_REACTIVE_OXYGEN_SPECIES_PATHWAY	0.556563	0.678735	0.358671	0.938504	2577	43	JUNB, SOD2, NDUFB4, OXSR1, CDKN2D, HHEX	http://www.gsea-msigdb.org/gsea/msigdb/cards/HALLMARK_REACTIVE_OXYGEN_SPECIES_PATHWAY
HALLMARK_P53_PATHWAY	0.252925	0.532757	0.365007	1.09789	1080	99	BTG2, APAF1, PTPRE, IER3, HBEGF, NDRG1, TP53, RPL36, GM2A, PLK3, MXD1, STOM, RAP2B, EI24, IFI30, SERTAD3, RB1, CCP110	http://www.gsea-msigdb.org/gsea/msigdb/cards/HALLMARK_P53_PATHWAY
HALLMARK_UV_RESPONSE_UP	0.000696864	0.00532552	0.574325	1.68197	2	84	BTG2, TFRC, IRF1, JUNB, EIF5, SOD2, POLE3, HNRNPU, NR4A1, DDX21, SQSTM1, GRPEL1, DNAJA1, STIP1, GRINA, FKBP4, FURIN, EIF2S3, BTG3, CA2, UROD	http://www.gsea-msigdb.org/gsea/msigdb/cards/HALLMARK_UV_RESPONSE_UP
HALLMARK_UV_RESPONSE_DN	0.338198	0.565668	-0.413256	-1.0717	1853	54	DUSP1, MYC, PDLIM5, TGFBR2, SPOP, MT1E, CITED2	http://www.gsea-msigdb.org/gsea/msigdb/cards/HALLMARK_UV_RESPONSE_DN
HALLMARK_ANGIOGENESIS	0.472924	0.649334	-0.58666	-1.02074	2357	7	APP	http://www.gsea-msigdb.org/gsea/msigdb/cards/HALLMARK_ANGIOGENESIS
HALLMARK_HEME_METABOLISM	0.0584673	0.292336	0.438342	1.30179	250	92	BTG2, TFRC, HBB, HMBS, HDGF, PICALM, LMO2, LAMP2, TFDP2, TOP1, MBOAT2, FBXO7, CA2, UROD	http://www.gsea-msigdb.org/gsea/msigdb/cards/HALLMARK_HEME_METABOLISM
HALLMARK_COAGULATION	0.307563	0.564312	-0.457536	-1.1082	1650	37	THBS1, SERPINA1, WDR1, LTA4H, DUSP6, ARF4, CTSH, PREP, PECAM1, ANXA1, CTSB, CLU	http://www.gsea-msigdb.org/gsea/msigdb/cards/HALLMARK_COAGULATION
HALLMARK_IL2_STAT5_SIGNALING	0.274458	0.548917	-0.390418	-1.10379	1570	94	ARL4A, MYC, IL4R, KLF6, PLIN2, PIM1, RHOB, GALM	http://www.gsea-msigdb.org/gsea/msigdb/cards/HALLMARK_IL2_STAT5_SIGNALING
HALLMARK_BILE_ACID_METABOLISM	0.305407	0.564312	-0.491367	-1.12008	1603	26	IDH1, IDH2, GSTK1, ACSL1	http://www.gsea-msigdb.org/gsea/msigdb/cards/HALLMARK_BILE_ACID_METABOLISM
HALLMARK_PEROXISOME	0.190642	0.529562	-0.467208	-1.19402	1038	50	TOP2A, CLN6, IDH1, ECH1, ACOT8, IDH2, GSTK1, ACSL1, FDPS, HMGCL	http://www.gsea-msigdb.org/gsea/msigdb/cards/HALLMARK_PEROXISOME
HALLMARK_ALLOGRAFT_REJECTION	0.606789	0.70353	-0.323124	-0.921275	3485	101	CD1D, IL4R, CCR2, NLRP3, LY86, IFNGR1, FGR, MAP3K7, SPI1, CD4, TLR2, LTB, ST8SIA4, ELF4, ELANE	http://www.gsea-msigdb.org/gsea/msigdb/cards/HALLMARK_ALLOGRAFT_REJECTION
HALLMARK_SPERMATOGENESIS	0.000745573	0.00532552	-0.729914	-1.77531	3	38	ARL4A, CDK1, BUB1, NCAPH, KIF2C, CCNB2, AURKA, PGS1, VDAC3, TALDO1	http://www.gsea-msigdb.org/gsea/msigdb/cards/HALLMARK_SPERMATOGENESIS
HALLMARK_KRAS_SIGNALING_UP	0.633177	0.70353	-0.339964	-0.900587	3503	62	CXCR4, TNFAIP3, DUSP6, GLRX	http://www.gsea-msigdb.org/gsea/msigdb/cards/HALLMARK_KRAS_SIGNALING_UP
HALLMARK_KRAS_SIGNALING_DN	0.627483	0.70353	0.403408	0.891081	3031	19	BTG2, IFI44L, SERPINB2	http://www.gsea-msigdb.org/gsea/msigdb/cards/HALLMARK_KRAS_SIGNALING_DN
HALLMARK_PANCREAS_BETA_CELLS	0.376456	0.588213	0.605228	1.09749	1873	8	LMO2, MAFB, SRP14, SRPRB	http://www.gsea-msigdb.org/gsea/msigdb/cards/HALLMARK_PANCREAS_BETA_CELLS

## Sheet: CD14 Monocytes
pathway	pval	padj	ES	NES	nMoreExtreme	size	leadingEdge	Source
HALLMARK_TNFA_SIGNALING_VIA_NFKB	0.000132468	0.00662339	0.700751	1.8032	0	122	CD83, DUSP2, IL1B, SOD2, PHLDA2, BCL6, NR4A1, MXD1, IER3, BCL2A1, KDM6B, BCL3, PTGS2, HBEGF, PLAUR, FOSL2, ICAM1, PTPRE, EGR1, RNF19B, PLEK, IRF1, CCNL1, TRIB1, NAMPT, EHD1, IER2, RELB, G0S2, SLC2A3, NFKBIE, EGR2, MAP2K3, BHLHE40, ATP2B1, PPP1R15A, BTG2, ABCA1, KLF10, IER5, LDLR, NFIL3, SERPINB8, CDKN1A, CD44, NINJ1, MARCKS, FOSB, ATF3, RELA, IFNGR2, GCH1, NFKB1	http://www.gsea-msigdb.org/gsea/msigdb/cards/HALLMARK_TNFA_SIGNALING_VIA_NFKB
HALLMARK_HYPOXIA	0.11799	0.415577	-0.441095	-1.2299	323	87	CXCR4, SAP30, CITED2, DDIT4, MT2A, DUSP1, FOS, TNFAIP3, CCNG2, PLIN2, KLF6, ADM, HEXA	http://www.gsea-msigdb.org/gsea/msigdb/cards/HALLMARK_HYPOXIA
HALLMARK_CHOLESTEROL_HOMEOSTASIS	0.0867629	0.410288	0.638594	1.35563	564	29	PLAUR, LDLR, NFIL3, PLSCR1, ATF3, CTNNB1	http://www.gsea-msigdb.org/gsea/msigdb/cards/HALLMARK_CHOLESTEROL_HOMEOSTASIS
HALLMARK_MITOTIC_SPINDLE	0.0332063	0.276719	0.549814	1.37575	243	95	ARHGDIA, MAPRE1, KIF1B, MID1IP1, ARF6, SPTAN1, ARL8A, EZR, MYO9B, FLNA, MARCKS, NEDD9, DYNC1H1, PPP4R2, DYNLL2, RASA2, MYH9, RICTOR, CSNK1D, LMNB1, CCDC88A, BCL2L11, PDLIM5, CLIP1, ACTN4, CDC42EP2	http://www.gsea-msigdb.org/gsea/msigdb/cards/HALLMARK_MITOTIC_SPINDLE
HALLMARK_WNT_BETA_CATENIN_SIGNALING	0.131271	0.415577	-0.693638	-1.36104	504	13	MYC, FRAT1	http://www.gsea-msigdb.org/gsea/msigdb/cards/HALLMARK_WNT_BETA_CATENIN_SIGNALING
HALLMARK_TGF_BETA_SIGNALING	0.202445	0.47138	0.559986	1.21191	1324	33	ID1, PPP1R15A, SKIL, KLF10, CDK9, IFNGR2, CTNNB1, SKI, HIPK2, NCOR2, ID2, UBE2D3, BMPR2	http://www.gsea-msigdb.org/gsea/msigdb/cards/HALLMARK_TGF_BETA_SIGNALING
HALLMARK_IL6_JAK_STAT3_SIGNALING	0.293758	0.500145	0.497344	1.12465	1971	44	IL1B, CCR1, IRF1, CD14, IFNAR1, CD44, MYD88, IFNGR2, GRB2	http://www.gsea-msigdb.org/gsea/msigdb/cards/HALLMARK_IL6_JAK_STAT3_SIGNALING
HALLMARK_DNA_REPAIR	0.931507	0.931507	0.293939	0.737816	6867	97	ALYREF, PNP, VPS37B, ELL, SRSF6, ARL6IP1, STX3, PDE4B, TMED2, NCBP2, DCTN4, EIF1B, POLE4, BCAP31, SUPT5H, POM121, CMPK2, GUK1, COX17, RNMT, EDF1, DDB1	http://www.gsea-msigdb.org/gsea/msigdb/cards/HALLMARK_DNA_REPAIR
HALLMARK_G2M_CHECKPOINT	0.484702	0.5911	0.399605	0.987914	3516	87	BCL3, SFPQ, TMPO, HIF1A, SYNCRIP, HNRNPU, NOLC1, TLE3, CCNT1, MARCKS, CUL3, CUL1, SRSF10, TRA2B, YTHDC1, HMGA1, ILF3, DDX39A, HNRNPD, LMNB1, AMD1, LBR	http://www.gsea-msigdb.org/gsea/msigdb/cards/HALLMARK_G2M_CHECKPOINT
HALLMARK_APOPTOSIS	0.0984692	0.410288	0.514429	1.26995	713	85	IL1B, SOD2, IER3, ETF1, DDIT3, IRF1, CD14, BCL10, BTG2, RARA, SPTAN1, EREG, CDKN1A, CD44, HSPB1, NEDD9, ATF3, RELA, GCH1, CTNNB1, GSR, GNA15, GADD45B, MCL1, LMNA, DNAJA1, TIMP1, VDAC2, BCL2L11	http://www.gsea-msigdb.org/gsea/msigdb/cards/HALLMARK_APOPTOSIS
HALLMARK_NOTCH_SIGNALING	0.0582447	0.351543	-0.737795	-1.48719	218	15	SAP30, LFNG	http://www.gsea-msigdb.org/gsea/msigdb/cards/HALLMARK_NOTCH_SIGNALING
HALLMARK_ADIPOGENESIS	0.254545	0.47138	-0.377066	-1.08869	629	114	IFNGR1, PPM1B, ARL4A, CCNG2, PLIN2, DHRS7B, ALDH2, ECH1, MRPL15, TOB1, GPAT4, SLC66A3, ELMOD3, STAT5A, NMT1	http://www.gsea-msigdb.org/gsea/msigdb/cards/HALLMARK_ADIPOGENESIS
HALLMARK_ESTROGEN_RESPONSE_EARLY	0.544302	0.62996	0.411143	0.954582	3734	53	RRP12, PPIF, NXT1, SLC9A3R1, BHLHE40, KLF10, RARA, CD44, ELF1	http://www.gsea-msigdb.org/gsea/msigdb/cards/HALLMARK_ESTROGEN_RESPONSE_EARLY
HALLMARK_ESTROGEN_RESPONSE_LATE	0.514075	0.611994	0.412357	0.972014	3560	59	DUSP2, PPIF, NXT1, SLC9A3R1, CD44	http://www.gsea-msigdb.org/gsea/msigdb/cards/HALLMARK_ESTROGEN_RESPONSE_LATE
HALLMARK_ANDROGEN_RESPONSE	0.252367	0.47138	0.501947	1.14927	1705	48	RRP12, GNAI3, SRF, NDRG1, SPCS3, INSIG1, GSR	http://www.gsea-msigdb.org/gsea/msigdb/cards/HALLMARK_ANDROGEN_RESPONSE
HALLMARK_MYOGENESIS	0.00516529	0.0860882	0.695784	1.58999	34	47	HBEGF, MEF2D, TPM3, BHLHE40, SPTAN1, PRNP, CDKN1A, TNNT1, MEF2C, SIRT2, MYH9, PDLIM7, GADD45B, RB1, SPHK1	http://www.gsea-msigdb.org/gsea/msigdb/cards/HALLMARK_MYOGENESIS
HALLMARK_PROTEIN_SECRETION	0.353259	0.538702	0.445384	1.06922	2481	69	VAMP3, ABCA1, KIF1B, ATP1A1, SEC31A, NAPG, ARFGAP3, SEC22B, CLTC, SGMS1, NAPA, TMED2, YKT6, GLA, DNM1L, GNAS, ADAM10	http://www.gsea-msigdb.org/gsea/msigdb/cards/HALLMARK_PROTEIN_SECRETION
HALLMARK_INTERFERON_ALPHA_RESPONSE	0.591018	0.64241	0.383916	0.932158	4210	75	IRF1, SLC25A28, OASL, PLSCR1, ELF1, RIPK2, IFI44L, BST2, IRF7, HELZ2, IL4R, EIF2AK2, IFI30, NCOA7, TRIM26, IFI44, LY6E, EPSTI1, MX1, ADAR, ISG15, UBE2L6, SAMD9L, IFITM3, PARP9, LAP3, TRIM14, CMPK2, IFITM1, SAMD9, GBP4	http://www.gsea-msigdb.org/gsea/msigdb/cards/HALLMARK_INTERFERON_ALPHA_RESPONSE
HALLMARK_INTERFERON_GAMMA_RESPONSE	0.134233	0.415577	0.458838	1.19874	1033	138	SOD2, PTGS2, ICAM1, IRF1, NAMPT, SLC25A28, OASL, HIF1A, PNP, CDKN1A, PLSCR1, LCP2, IL10RA, ZNFX1, MYD88, GCH1, MX2, NFKB1, SRI, NFKBIA, RIPK2, IFI44L, BST2, IRF7, HELZ2, TAPBP, IL4R, PDE4B, EIF2AK2, NLRC5, OAS3, IFI30, EIF4E3, ITGB7, ST8SIA4, SERPING1, TRIM26, IFI44, LY6E	http://www.gsea-msigdb.org/gsea/msigdb/cards/HALLMARK_INTERFERON_GAMMA_RESPONSE
HALLMARK_APICAL_JUNCTION	0.0922281	0.410288	0.54975	1.30346	641	61	ICAM1, PBX2, SHC1, INSIG1, SKAP2, MYH9, NEXN, VASP, ACTN4, ACTB, B4GALT1, VCL, MAPK14, TSPAN4, VCAN, AKT2, SYMPK, PTPRC, ADAM15, ARPC2, CTNNA1, GNAI2, ZYX	http://www.gsea-msigdb.org/gsea/msigdb/cards/HALLMARK_APICAL_JUNCTION
HALLMARK_APICAL_SURFACE	0.420691	0.56899	0.582282	1.06345	2569	12	PLAUR, HSPB1, LYN, ADAM10, B4GALT1	http://www.gsea-msigdb.org/gsea/msigdb/cards/HALLMARK_APICAL_SURFACE
HALLMARK_HEDGEHOG_SIGNALING	0.554365	0.62996	0.58583	0.96771	3155	7	TLE3, MYH9, PML	http://www.gsea-msigdb.org/gsea/msigdb/cards/HALLMARK_HEDGEHOG_SIGNALING
HALLMARK_COMPLEMENT	0.0620596	0.351543	0.524286	1.31741	457	98	GNAI3, PLAUR, PLEK, IRF1, DUSP6, EHD1, SH2B3, HSPA5, PLSCR1, LCP2, GRB2, GMFB, CALM1, CALM3, LYN, DOCK10, GNB4, CD55, USP16, IRF7, TIMP1, CTSL	http://www.gsea-msigdb.org/gsea/msigdb/cards/HALLMARK_COMPLEMENT
HALLMARK_UNFOLDED_PROTEIN_RESPONSE	0.231483	0.47138	0.477391	1.1551	1646	73	HSPA9, YWHAZ, ATF4, NOLC1, SPCS3, EDEM1, HSPA5, SHC1, SEC31A, EIF4A1, EIF4G1, ATF3, KHSRP, BANF1	http://www.gsea-msigdb.org/gsea/msigdb/cards/HALLMARK_UNFOLDED_PROTEIN_RESPONSE
HALLMARK_PI3K_AKT_MTOR_SIGNALING	0.583643	0.64241	0.391454	0.935417	4081	66	ARHGDIA, DDIT3, MAP2K3, CDKN1A, PRKAR2A, MYD88, ACTR3, PRKCB, GRB2, NFKBIB, YWHAB	http://www.gsea-msigdb.org/gsea/msigdb/cards/HALLMARK_PI3K_AKT_MTOR_SIGNALING
HALLMARK_MTORC1_SIGNALING	0.149797	0.416103	0.458725	1.19158	1143	131	ETF1, DDIT3, NAMPT, HSPA9, SLC2A3, SLC9A3R1, MAP2K3, BHLHE40, PPP1R15A, RAB1A, BTG2, LDLR, PNP, NFIL3, CDKN1A, EDEM1, HSPA5, PGK1, INSIG1, ACTR3, GSR, DDX39A, PSMD14, SKAP2, NFKBIB, HK2, UFM1, ABCF2, XBP1, IFI30, GGA2, PPA1, PSME3, YKT6, GLA, SDF2L1, ENO1, ERO1A, SERP1, UBE2D3, CACYBP	http://www.gsea-msigdb.org/gsea/msigdb/cards/HALLMARK_MTORC1_SIGNALING
HALLMARK_E2F_TARGETS	0.471953	0.5911	-0.358479	-0.981889	1362	77	MYC, HMGB2, PMS2, NOP56, LUC7L3, SLBP, POLD3, EXOSC8, SMC3	http://www.gsea-msigdb.org/gsea/msigdb/cards/HALLMARK_E2F_TARGETS
HALLMARK_MYC_TARGETS_V1	0.254485	0.47138	0.416267	1.10758	1999	169	SRSF3, ETF1, DDX21, EIF4G2, SYNCRIP, HNRNPA3, HNRNPU, NOLC1, PGK1, EIF4A1, CUL1, HNRNPC, TRA2B, DHX15, LSM7, HSP90AB1, PSMD14, HNRNPD	http://www.gsea-msigdb.org/gsea/msigdb/cards/HALLMARK_MYC_TARGETS_V1
HALLMARK_MYC_TARGETS_V2	0.477587	0.5911	0.468896	0.99895	3110	30	DUSP2, RRP12, NOLC1	http://www.gsea-msigdb.org/gsea/msigdb/cards/HALLMARK_MYC_TARGETS_V2
HALLMARK_EPITHELIAL_MESENCHYMAL_TRANSITION	0.162401	0.427371	0.557578	1.24302	1084	40	TPM4, PLAUR, BASP1, CD44, FLNA, EMP3, CAPG, ITGA5, GADD45B, COPA, QSOX1, TIMP1, CALU, SAT1	http://www.gsea-msigdb.org/gsea/msigdb/cards/HALLMARK_EPITHELIAL_MESENCHYMAL_TRANSITION
HALLMARK_INFLAMMATORY_RESPONSE	0.00219088	0.054772	0.635101	1.58131	15	92	IL1B, MXD1, HBEGF, GNAI3, PLAUR, ICAM1, PTPRE, FFAR2, IRF1, NAMPT, OSM, CD14, IFNAR1, HIF1A, ATP2B1, BTG2, ABCA1, KIF1B, LDLR, EREG, CDKN1A, PTAFR, EMP3, LCP2, PROK2, IL10RA, C5AR1, RELA, IFNGR2, GCH1, SELENOS, NFKB1, SRI, ITGA5, GNA15, AQP9, LYN, NFKBIA, RIPK2, BST2, CD55, IRF7, TAPBP, IL4R, PDE4B, EIF2AK2, TIMP1	http://www.gsea-msigdb.org/gsea/msigdb/cards/HALLMARK_INFLAMMATORY_RESPONSE
HALLMARK_XENOBIOTIC_METABOLISM	0.274194	0.489631	-0.410451	-1.10186	815	69	PDK4, MT2A, TNFRSF1A, ALDH2, ECH1, NMT1, ETFDH, ACP1, DHPS, UPP1, IRF8, CAT, SPINT2, PMM1	http://www.gsea-msigdb.org/gsea/msigdb/cards/HALLMARK_XENOBIOTIC_METABOLISM
HALLMARK_FATTY_ACID_METABOLISM	0.896774	0.915076	0.310674	0.755355	6393	76	HSP90AA1, G0S2, PTS, GABARAPL1	http://www.gsea-msigdb.org/gsea/msigdb/cards/HALLMARK_FATTY_ACID_METABOLISM
HALLMARK_OXIDATIVE_PHOSPHORYLATION	0.46037	0.5911	-0.324052	-0.990696	969	172	PDK4, SLC25A20, MRPS30, ECH1, MRPL15, TIMM9, MRPL34, NDUFV2, CPT1A, MRPL35, ABCB7, ETFDH, ACADVL, NDUFB4, NDUFS2, NDUFS3, ATP5F1C	http://www.gsea-msigdb.org/gsea/msigdb/cards/HALLMARK_OXIDATIVE_PHOSPHORYLATION
HALLMARK_GLYCOLYSIS	0.0114306	0.140219	-0.564301	-1.52725	32	73	CXCR4, SAP30, CITED2, DDIT4, CLN6, IL13RA1, ANKZF1, COPB2, IRS2	http://www.gsea-msigdb.org/gsea/msigdb/cards/HALLMARK_GLYCOLYSIS
HALLMARK_REACTIVE_OXYGEN_SPECIES_PATHWAY	0.141296	0.415577	0.56828	1.26688	943	40	SOD2, CDKN2D, PRNP, OXSR1, SELENOS, GSR	http://www.gsea-msigdb.org/gsea/msigdb/cards/HALLMARK_REACTIVE_OXYGEN_SPECIES_PATHWAY
HALLMARK_P53_PATHWAY	0.31009	0.500145	0.429987	1.08877	2307	105	MXD1, IER3, HBEGF, RAP2B, PTPRE, RNF19B, DDIT3, SERTAD3, PLK3, NDRG1, DNTTIP2, PPP1R15A, BTG2, IER5, RALGDS, IRAK1, ZFP36L1, CDKN1A, NINJ1	http://www.gsea-msigdb.org/gsea/msigdb/cards/HALLMARK_P53_PATHWAY
HALLMARK_UV_RESPONSE_UP	0.0140219	0.140219	0.595455	1.46132	100	82	SOD2, NR4A1, PPIF, ICAM1, DDX21, IRF1, EIF5, NUP58, BTG2, HNRNPU, NXF1, FOSB, ATF3, GCH1, STARD3, LYN, NFKBIA, GRPEL1, PPP1R2, DNAJA1, AMD1, BCL2L11	http://www.gsea-msigdb.org/gsea/msigdb/cards/HALLMARK_UV_RESPONSE_UP
HALLMARK_UV_RESPONSE_DN	0.300313	0.500145	-0.429235	-1.09235	957	51	MYC, CITED2, DUSP1, CELF2, TGFBR2, WDR37, MRPS31, PHF3, AGGF1	http://www.gsea-msigdb.org/gsea/msigdb/cards/HALLMARK_UV_RESPONSE_DN
HALLMARK_ANGIOGENESIS	0.239887	0.47138	0.762453	1.22694	1357	6	THBD, TIMP1, VCAN, S100A4	http://www.gsea-msigdb.org/gsea/msigdb/cards/HALLMARK_ANGIOGENESIS
HALLMARK_HEME_METABOLISM	0.421053	0.56899	0.416874	1.0243	3031	83	MAP2K3, KLF3, BTG2, NR3C1, HBB, TMEM9B, ATP6V0A1, ADIPOR1, MARK3, UBAC1, DCAF11, PSMD9, RIOK3, FBXO9, SNCA, SYNJ1, RAD23A	http://www.gsea-msigdb.org/gsea/msigdb/cards/HALLMARK_HEME_METABOLISM
HALLMARK_COAGULATION	0.0632777	0.351543	0.635691	1.39077	416	35	PLEK, DUSP6, THBD, WDR1, ARF4, SIRT2, TIMP1, SERPING1	http://www.gsea-msigdb.org/gsea/msigdb/cards/HALLMARK_COAGULATION
HALLMARK_IL2_STAT5_SIGNALING	0.355543	0.538702	0.435378	1.0642	2539	80	CD83, MXD1, MAPKAPK2, NDRG1, SLC2A3, BHLHE40, PNP, PRNP, NFIL3, CKAP4, CD44, PLSCR1, PLEC, HUWE1, IL10RA	http://www.gsea-msigdb.org/gsea/msigdb/cards/HALLMARK_IL2_STAT5_SIGNALING
HALLMARK_BILE_ACID_METABOLISM	0.22301	0.47138	0.570939	1.20014	1445	27	PNPLA8, ABCA1, AQP9, RXRA	http://www.gsea-msigdb.org/gsea/msigdb/cards/HALLMARK_BILE_ACID_METABOLISM
HALLMARK_PEROXISOME	0.392215	0.560307	0.464367	1.05303	2639	45	SOD2, BCL10, CTBP1	http://www.gsea-msigdb.org/gsea/msigdb/cards/HALLMARK_PEROXISOME
HALLMARK_ALLOGRAFT_REJECTION	0.173606	0.434016	0.472406	1.18579	1279	97	IL1B, CCR1, BCL3, ICAM1, SRGN, BCL10, HIF1A, EREG, FLNA, RPS9, LCP2, EIF4G3, IFNGR2, PRKCB, CAPG, LYN, RIPK2, IRF7, TAPBP, EIF5A, IL4R, TIMP1	http://www.gsea-msigdb.org/gsea/msigdb/cards/HALLMARK_ALLOGRAFT_REJECTION
HALLMARK_SPERMATOGENESIS	0.38389	0.560307	-0.509185	-1.0662	1424	18	ARL4A, TALDO1	http://www.gsea-msigdb.org/gsea/msigdb/cards/HALLMARK_SPERMATOGENESIS
HALLMARK_KRAS_SIGNALING_UP	0.107521	0.413541	0.533605	1.2751	751	66	IL1B, PTGS2, HBEGF, PLAUR, TRIB1, DUSP6, G0S2, PPP1R15A, EREG, USP12, IL10RA	http://www.gsea-msigdb.org/gsea/msigdb/cards/HALLMARK_KRAS_SIGNALING_UP
HALLMARK_KRAS_SIGNALING_DN	0.856121	0.910767	0.361599	0.708542	5384	18	SKIL, BTG2, SNN, PTPRJ, IFI44L, KMT2D	http://www.gsea-msigdb.org/gsea/msigdb/cards/HALLMARK_KRAS_SIGNALING_DN
HALLMARK_PANCREAS_BETA_CELLS	0.894895	0.915076	0.388549	0.625254	5065	6	MAFB, SRP9, SRP14, SPCS1, SEC11A, LMO2	http://www.gsea-msigdb.org/gsea/msigdb/cards/HALLMARK_PANCREAS_BETA_CELLS

[truncated: 14 more sheets: CD8 Memory T Cells, Memory B Cells, CD4 Activated Memory T Cells, CD1C DCs, CD56 Bright NK Cells, NK Cells, PrePro B Cells, CD8 Cytotoxic T Cells, GD Cytotoxic T Cells, CD14 DCs, CD4 Cytotoxic T Cells, Tregs, MAIT Cytotoxic T Cells, Header Desc]
