# Supplementary material for: Immunophenotypic changes in the tumor and tumor microenvironment during progression to multiple myeloma
Source: PLoS Genet. 2025 Oct 7;21(10):e1011848. doi: 10.1371/journal.pgen.1011848 (PMC12558612; doi:10.1371/journal.pgen.1011848)
Supplement: S4 File — Immune populations (sheet names) of SMM patients are compared with immune populations of HVs, using muscat. (XLSX) [file pgen.1011848.s017.xlsx]

## Sheet: (SMM) CD8 Naive T Cells
pathway	pval	padj	ES	NES	nMoreExtreme	size	leadingEdge	Source
HALLMARK_TNFA_SIGNALING_VIA_NFKB	0.320799	0.649835	0.389478	1.0717	1782	64	PDE4B, BIRC2, SLC2A3, MCL1, CCNL1, KDM6B, NFKB1, TNIP2, TNIP1, FOSB, SOCS3, CD44, BTG2, NFE2L2, TANK, KLF2, JUN	http://www.gsea-msigdb.org/gsea/msigdb/cards/HALLMARK_TNFA_SIGNALING_VIA_NFKB
HALLMARK_HYPOXIA	0.0295578	0.275653	-0.497698	-1.40531	130	65	DDIT4, CITED2, BTG1, TNFAIP3, DUSP1, PRKCA, ILVBL, PPP1R15A, HEXA, GLRX, ANKZF1, FOS, NAGK, UGP2	http://www.gsea-msigdb.org/gsea/msigdb/cards/HALLMARK_HYPOXIA
HALLMARK_CHOLESTEROL_HOMEOSTASIS	0.874781	0.899036	-0.317522	-0.721288	4002	20	S100A11, FDPS, GUSB	http://www.gsea-msigdb.org/gsea/msigdb/cards/HALLMARK_CHOLESTEROL_HOMEOSTASIS
HALLMARK_MITOTIC_SPINDLE	0.0975566	0.343264	0.447191	1.25638	546	73	CSNK1D, CD2AP, RHOF, KLC1, PXN, ARF6, HOOK3, RAB3GAP1, PAFAH1B1, UXT, CDC42, PCGF5, RFC1, SEPTIN9, KIFAP3, MYO9B, STAU1, DOCK2, MAPRE1, PPP4R2, SPTAN1, DYNC1H1, EZR, MYH9, FLNB, RHOT2, ARHGEF3, NIN, SMC3	http://www.gsea-msigdb.org/gsea/msigdb/cards/HALLMARK_MITOTIC_SPINDLE
HALLMARK_WNT_BETA_CATENIN_SIGNALING	0.643636	0.79581	-0.426226	-0.861537	2952	12	KAT2A	http://www.gsea-msigdb.org/gsea/msigdb/cards/HALLMARK_WNT_BETA_CATENIN_SIGNALING
HALLMARK_TGF_BETA_SIGNALING	0.196241	0.490603	-0.538245	-1.22269	897	20	PPP1R15A, ID2, JUNB, XIAP, SPTBN1, PPP1CA, CDK9	http://www.gsea-msigdb.org/gsea/msigdb/cards/HALLMARK_TGF_BETA_SIGNALING
HALLMARK_IL6_JAK_STAT3_SIGNALING	0.283511	0.638359	0.46807	1.12406	1543	30	CBL, IRF9, PIM1, SOCS3, CD44, JUN	http://www.gsea-msigdb.org/gsea/msigdb/cards/HALLMARK_IL6_JAK_STAT3_SIGNALING
HALLMARK_DNA_REPAIR	0.869968	0.899036	-0.276587	-0.829148	3759	95	PNP, DUT, RBX1, AK3, GTF2H5, POLR2C, SURF1, NUDT21, HCLS1, SNAPC5, TAF6, REV3L, ERCC1, SUPT5H, RPA3, POLR3GL, NCBP2, POLR2H, NME4, NME1, AAAS, POLE4, POLL, DAD1, POM121, NFX1, XPC	http://www.gsea-msigdb.org/gsea/msigdb/cards/HALLMARK_DNA_REPAIR
HALLMARK_G2M_CHECKPOINT	0.454772	0.69346	0.351393	0.998558	2553	80	STMN1, PML, G3BP1, HIF1A, DDX39A, TRA2B, HNRNPU, HMGA1, PAFAH1B1, CDKN1B, NOLC1, SFPQ, CTCF, NCL, SLC38A1, TMPO	http://www.gsea-msigdb.org/gsea/msigdb/cards/HALLMARK_G2M_CHECKPOINT
HALLMARK_APOPTOSIS	0.418165	0.69346	-0.354009	-1.00944	1859	68	TXNIP, TAP1, SATB1, CASP8, HMGB2, BIRC3, DFFA, ANXA1	http://www.gsea-msigdb.org/gsea/msigdb/cards/HALLMARK_APOPTOSIS
HALLMARK_NOTCH_SIGNALING	0.469321	0.69346	-0.518217	-0.999426	2156	10	KAT2A, PRKCA, RBX1	http://www.gsea-msigdb.org/gsea/msigdb/cards/HALLMARK_NOTCH_SIGNALING
HALLMARK_ADIPOGENESIS	0.652564	0.79581	-0.309632	-0.911413	2837	84	ACAA2, TOB1, COQ9, PRDX3, ECHS1, PREB, BCKDHA	http://www.gsea-msigdb.org/gsea/msigdb/cards/HALLMARK_ADIPOGENESIS
HALLMARK_ESTROGEN_RESPONSE_EARLY	0.324918	0.649835	-0.422248	-1.07801	1479	36	TOB1, FAM102A, RASGRP1, FKBP4, AQP3, SH3BP5, IL6ST, FOS, AFF1	http://www.gsea-msigdb.org/gsea/msigdb/cards/HALLMARK_ESTROGEN_RESPONSE_EARLY
HALLMARK_ESTROGEN_RESPONSE_LATE	0.109844	0.343264	-0.503948	-1.29425	500	37	TOB1, FAM102A, FKBP4, ID2, METTL3, IL6ST, FOS, AFF1	http://www.gsea-msigdb.org/gsea/msigdb/cards/HALLMARK_ESTROGEN_RESPONSE_LATE
HALLMARK_ANDROGEN_RESPONSE	0.0987632	0.343264	0.50849	1.29996	542	41	PIAS1, VAPA, APPBP2, CCND3, IDI1, SPCS3, NGLY1, TPD52, XRCC6, ARID5B	http://www.gsea-msigdb.org/gsea/msigdb/cards/HALLMARK_ANDROGEN_RESPONSE
HALLMARK_MYOGENESIS	0.938809	0.938809	0.281817	0.685131	5108	32	FLII, GADD45B, GABARAPL2, IFRD1, ABLIM1, SPTAN1, AKT2, MYH9, TSC2, BIN1, OCEL1	http://www.gsea-msigdb.org/gsea/msigdb/cards/HALLMARK_MYOGENESIS
HALLMARK_PROTEIN_SECRETION	0.472898	0.69346	-0.357341	-0.986257	2119	56	RER1, CD63, BNIP3, USO1, NAPA, VPS4B, COPB2	http://www.gsea-msigdb.org/gsea/msigdb/cards/HALLMARK_PROTEIN_SECRETION
HALLMARK_INTERFERON_ALPHA_RESPONSE	0.347357	0.667994	0.398689	1.0571	1898	52	IFI44L, EIF2AK2, IRF9, IFITM1, ADAR, MX1, LY6E, PARP9	http://www.gsea-msigdb.org/gsea/msigdb/cards/HALLMARK_INTERFERON_ALPHA_RESPONSE
HALLMARK_INTERFERON_GAMMA_RESPONSE	0.0700951	0.343264	0.438752	1.28196	397	96	PDE4B, LCP2, IFI44L, EIF2AK2, XAF1, IRF9, PIM1, NFKB1, PML, ADAR, MX1, PFKP, HIF1A, SOCS3, LY6E	http://www.gsea-msigdb.org/gsea/msigdb/cards/HALLMARK_INTERFERON_GAMMA_RESPONSE
HALLMARK_APICAL_JUNCTION	0.726687	0.839557	-0.326702	-0.856119	3272	41	SHC1, STX4, ICAM2, GNAI2, SORBS3, TRAF1, LDLRAP1, MSN, FYB1, MAP4K2	http://www.gsea-msigdb.org/gsea/msigdb/cards/HALLMARK_APICAL_JUNCTION
HALLMARK_APICAL_SURFACE	0.605	0.775641	-0.450237	-0.891592	2782	11	GATA3, CRYBG1, IL2RG	http://www.gsea-msigdb.org/gsea/msigdb/cards/HALLMARK_APICAL_SURFACE
HALLMARK_HEDGEHOG_SIGNALING	0.26059	0.620452	0.8071	1.1814	1377	3	PML, MYH9	http://www.gsea-msigdb.org/gsea/msigdb/cards/HALLMARK_HEDGEHOG_SIGNALING
HALLMARK_COMPLEMENT	0.526506	0.731258	-0.342001	-0.960524	2333	63	TNFAIP3, GATA3, PSMB9, STX4, RASGRP1, CEBPB, GNAI2, RAF1	http://www.gsea-msigdb.org/gsea/msigdb/cards/HALLMARK_COMPLEMENT
HALLMARK_UNFOLDED_PROTEIN_RESPONSE	0.0265945	0.275653	-0.498546	-1.41206	117	66	DDIT4, POP4, NOP56, NOP14, SHC1, CEBPB, PREB, SERP1, IMP3, SPCS1, TSPYL2, EXOSC5	http://www.gsea-msigdb.org/gsea/msigdb/cards/HALLMARK_UNFOLDED_PROTEIN_RESPONSE
HALLMARK_PI3K_AKT_MTOR_SIGNALING	0.561466	0.758738	-0.340307	-0.941607	2511	57	SLA, MAP2K3, RAF1, MYD88, ARHGDIA, ATF1, CSNK2B, IL2RG, PPP1CA, CLTC	http://www.gsea-msigdb.org/gsea/msigdb/cards/HALLMARK_PI3K_AKT_MTOR_SIGNALING
HALLMARK_MTORC1_SIGNALING	0.0977409	0.343264	-0.402133	-1.21875	423	100	DDIT4, TUBA4A, SLA, MAP2K3, USO1, PNP, PSMA3, PSMC4, NFYC, PPP1R15A, PSMA4, GLRX, EEF1E1, PRDX1, SERP1, HSPD1, HSPE1, ABCF2, G6PD, PSMC2	http://www.gsea-msigdb.org/gsea/msigdb/cards/HALLMARK_MTORC1_SIGNALING
HALLMARK_E2F_TARGETS	0.190323	0.490603	-0.388919	-1.14322	829	83	TACC3, NOP56, DUT, MCM5, RAD51C, HMGB2, NAP1L1, DEK, NUP107, SRSF2, NUDT21, PRPS1, KIF22, TBRG4, PAICS, RAD50, NCAPD2, LUC7L3, RPA3, PRDX4, EXOSC8	http://www.gsea-msigdb.org/gsea/msigdb/cards/HALLMARK_E2F_TARGETS
HALLMARK_MYC_TARGETS_V1	0.461843	0.69346	0.317433	0.994984	2686	170	PCBP1, SET, COPS5, SRSF3, CCT2, SNRPB2, G3BP1, EIF3J, TRA2B, RAN, LDHA, HNRNPU, HNRNPA3, HNRNPC, SSB, PTGES3, EIF4A1, NOLC1, PSMD14, C1QBP, XRCC6, DDX21, HNRNPA1, HSP90AB1, IFRD1, UBA2, PPIA, POLD2, VDAC1, PGK1, PSMA1, DDX18, SNRPD2, SRPK1, SSBP1, ACP1, RANBP1	http://www.gsea-msigdb.org/gsea/msigdb/cards/HALLMARK_MYC_TARGETS_V1
HALLMARK_MYC_TARGETS_V2	0.582656	0.766653	-0.361016	-0.921679	2653	36	NOP56, MCM5, PPAN, IMP4, TBRG4, HSPD1, HSPE1, EXOSC5	http://www.gsea-msigdb.org/gsea/msigdb/cards/HALLMARK_MYC_TARGETS_V2
HALLMARK_EPITHELIAL_MESENCHYMAL_TRANSITION	0.388668	0.69346	-0.438804	-1.03615	1762	24	TNFAIP3, FBLN5, ID2	http://www.gsea-msigdb.org/gsea/msigdb/cards/HALLMARK_EPITHELIAL_MESENCHYMAL_TRANSITION
HALLMARK_INFLAMMATORY_RESPONSE	0.453588	0.69346	0.377757	0.996903	2496	50	PDE4B, LCP2, EIF2AK2, IFITM1, NFKB1, HIF1A, LY6E, BTG2, IL2RB	http://www.gsea-msigdb.org/gsea/msigdb/cards/HALLMARK_INFLAMMATORY_RESPONSE
HALLMARK_XENOBIOTIC_METABOLISM	0.0847608	0.343264	-0.502467	-1.32342	380	42	SSR3, ARPP19, ADH5, PSMB10, ID2, DHPS, UPP1, LPIN2, MT2A, CNDP2	http://www.gsea-msigdb.org/gsea/msigdb/cards/HALLMARK_XENOBIOTIC_METABOLISM
HALLMARK_FATTY_ACID_METABOLISM	0.0171287	0.275653	-0.515865	-1.46111	75	66	CPT1A, ACAA2, ACADVL, OSTC, HSD17B10, ECHS1, APEX1, ACSL5, SDHA, XIST, PDHA1, PDHB, IDH3G, HSD17B4, ADSL, FH, HADH	http://www.gsea-msigdb.org/gsea/msigdb/cards/HALLMARK_FATTY_ACID_METABOLISM
HALLMARK_OXIDATIVE_PHOSPHORYLATION	0.425425	0.69346	-0.309779	-1.00428	1776	168	CPT1A, ACAA2, ATP6V1F, ACADVL, NDUFS7, PRDX3, HTRA2, SLC25A3, NDUFV2, HSD17B10, COX10, ECHS1, NDUFS6, NDUFA8, NDUFS2, SURF1, ABCB7, MRPL34	http://www.gsea-msigdb.org/gsea/msigdb/cards/HALLMARK_OXIDATIVE_PHOSPHORYLATION
HALLMARK_GLYCOLYSIS	0.0330783	0.275653	-0.492641	-1.38921	146	64	DDIT4, CITED2, HAX1, ARPP19, AK3, PSMC4, FKBP4, COPB2, GLRX, PRPS1, ANKZF1, POLR3K, GUSB, UGP2, G6PD, CHST12	http://www.gsea-msigdb.org/gsea/msigdb/cards/HALLMARK_GLYCOLYSIS
HALLMARK_REACTIVE_OXYGEN_SPECIES_PATHWAY	0.166447	0.462354	-0.492845	-1.23466	758	32	HMOX2, EGLN2, GLRX, NDUFS2, JUNB, PRDX1, IPCEF1, G6PD, MSRA, PRDX4	http://www.gsea-msigdb.org/gsea/msigdb/cards/HALLMARK_REACTIVE_OXYGEN_SPECIES_PATHWAY
HALLMARK_P53_PATHWAY	0.0505119	0.343264	-0.459862	-1.32564	221	73	DDIT4, BTG1, TXNIP, TOB1, TAP1, SLC3A2, RAD51C	http://www.gsea-msigdb.org/gsea/msigdb/cards/HALLMARK_P53_PATHWAY
HALLMARK_UV_RESPONSE_UP	0.0160452	0.275653	-0.531688	-1.48105	70	60	TUBA4A, BTG1, ATP6V1F, TAP1, PSMC3, PPP1R2, NFKBIA, HLA-F, RASGRP1, FKBP4, JUNB, KLHDC3, AQP3, IL6ST, FOS, SIGMAR1	http://www.gsea-msigdb.org/gsea/msigdb/cards/HALLMARK_UV_RESPONSE_UP
HALLMARK_UV_RESPONSE_DN	0.0169791	0.275653	-0.596248	-1.5398	76	38	CITED2, WDR37, SPOP, DUSP1, FBLN5, PRKCA, ATRX, CELF2, ATP2B1, INPP4B, SRI, SFMBT1	http://www.gsea-msigdb.org/gsea/msigdb/cards/HALLMARK_UV_RESPONSE_DN
HALLMARK_ANGIOGENESIS	0.710967	0.839557	0.515264	0.833305	3824	5	CCND2, APP	http://www.gsea-msigdb.org/gsea/msigdb/cards/HALLMARK_ANGIOGENESIS
HALLMARK_HEME_METABOLISM	0.881055	0.899036	0.285266	0.79394	4910	69	YPEL5, CCND3, BTG2, MARK3, ISCA1, NARF, PGLS, SDCBP, EIF2AK1, KLF3, SLC25A37, TNRC6B, RBM38, GMPS, NNT, RBM5, GYPC, FBXO9, NCOA4	http://www.gsea-msigdb.org/gsea/msigdb/cards/HALLMARK_HEME_METABOLISM
HALLMARK_COAGULATION	0.772392	0.839557	0.359347	0.795291	4190	20	PECAM1, CAPN2, DPP4, GNB2, WDR1, CTSB, SIRT2, ARF4, RAC1	http://www.gsea-msigdb.org/gsea/msigdb/cards/HALLMARK_COAGULATION
HALLMARK_IL2_STAT5_SIGNALING	0.118082	0.3473	0.462699	1.25322	654	58	NFKBIZ, SLC2A3, PIM1, CCND2, FLT3LG, CCND3, PLEC, CISH, CD44, RHOH, IL2RB, GADD45B, CD48	http://www.gsea-msigdb.org/gsea/msigdb/cards/HALLMARK_IL2_STAT5_SIGNALING
HALLMARK_BILE_ACID_METABOLISM	0.766856	0.839557	-0.355727	-0.799281	3502	19	GSTK1, ACSL5, HSD17B4	http://www.gsea-msigdb.org/gsea/msigdb/cards/HALLMARK_BILE_ACID_METABOLISM
HALLMARK_PEROXISOME	0.762544	0.839557	0.329449	0.825684	4148	37	TSPO, PEX2, IDI1, LONP2	http://www.gsea-msigdb.org/gsea/msigdb/cards/HALLMARK_PEROXISOME
HALLMARK_ALLOGRAFT_REJECTION	0.293645	0.638359	-0.363642	-1.07714	1279	87	GPR65, CXCR3, TAP1, IL12RB1, SRGN, RIPK2, PSMB10, ITK, TRAT1, CD3D, APBB1, CD2, HCLS1, CRTAM, CD247, FYB1, MAP4K1, CD74, IL2RG	http://www.gsea-msigdb.org/gsea/msigdb/cards/HALLMARK_ALLOGRAFT_REJECTION
HALLMARK_SPERMATOGENESIS	0.108436	0.343264	0.620507	1.34251	589	18	GMCL1, ZC3H14, CAMK4, COIL	http://www.gsea-msigdb.org/gsea/msigdb/cards/HALLMARK_SPERMATOGENESIS
HALLMARK_KRAS_SIGNALING_UP	0.0690861	0.343264	-0.523051	-1.36133	315	39	IL7R, ST6GAL1, TNFAIP3, SATB1, BIRC3, PPP1R15A, ID2, GLRX, TRAF1, SDCCAG8, ZNF277, MAP4K1, IL2RG	http://www.gsea-msigdb.org/gsea/msigdb/cards/HALLMARK_KRAS_SIGNALING_UP
HALLMARK_KRAS_SIGNALING_DN	0.0953351	0.343264	0.711803	1.37656	514	11	IFI44L, MX1, BTG2, SLC16A7, GAMT, CAMK1D, NR4A2, DTNB	http://www.gsea-msigdb.org/gsea/msigdb/cards/HALLMARK_KRAS_SIGNALING_DN
HALLMARK_PANCREAS_BETA_CELLS	0.485422	0.69346	-0.570873	-1.01102	2230	7	SRP9, SPCS1, FOXO1, SRPRB	http://www.gsea-msigdb.org/gsea/msigdb/cards/HALLMARK_PANCREAS_BETA_CELLS

## Sheet: Naive B Cells
pathway	pval	padj	ES	NES	nMoreExtreme	size	leadingEdge	Source
HALLMARK_TNFA_SIGNALING_VIA_NFKB	0.000263505	0.00274952	0.786996	2.24994	0	70	JUN, BTG2, CD83, CD69, IRF1, REL, SLC2A3, TNFAIP3, RHOB, KLF6, PDE4B, NR4A2, ZFP36, NFKBIA, IER2, ZBTB10, RIPK2, PPP1R15A, ABCA1, EIF1, NFKB1, CCNL1, RELB, FOSB, JUNB, IFIH1, BIRC2, KDM6B, SQSTM1, TNIP1	http://www.gsea-msigdb.org/gsea/msigdb/cards/HALLMARK_TNFA_SIGNALING_VIA_NFKB
HALLMARK_HYPOXIA	0.0154369	0.0701679	0.528094	1.48429	58	63	JUN, SLC2A3, TNFAIP3, KLF6, ZFP36, PIM1, DDIT3, PPP1R15A, CXCR4	http://www.gsea-msigdb.org/gsea/msigdb/cards/HALLMARK_HYPOXIA
HALLMARK_CHOLESTEROL_HOMEOSTASIS	0.042976	0.143253	-0.701267	-1.46942	252	17	ECH1, CTNNB1, FDFT1, GUSB, HSD17B7, ACTG1, ATXN2	http://www.gsea-msigdb.org/gsea/msigdb/cards/HALLMARK_CHOLESTEROL_HOMEOSTASIS
HALLMARK_MITOTIC_SPINDLE	0.730868	0.855411	-0.314636	-0.8642	4545	76	MYO1E, NOTCH2, RHOT2, VCL, KIF20B, ROCK1, NCK1, CEP57, NUMA1, TUBGCP2, ARHGAP4, RALBP1, MYH9, ARHGEF7	http://www.gsea-msigdb.org/gsea/msigdb/cards/HALLMARK_MITOTIC_SPINDLE
HALLMARK_WNT_BETA_CATENIN_SIGNALING	0.496226	0.708895	-0.509625	-0.991183	2892	12	CTNNB1	http://www.gsea-msigdb.org/gsea/msigdb/cards/HALLMARK_WNT_BETA_CATENIN_SIGNALING
HALLMARK_TGF_BETA_SIGNALING	0.340389	0.567315	0.473274	1.09037	1398	22	PPP1R15A, ARID4B, SKIL, JUNB, ID3, SPTBN1, RHOA, TGIF1	http://www.gsea-msigdb.org/gsea/msigdb/cards/HALLMARK_TGF_BETA_SIGNALING
HALLMARK_IL6_JAK_STAT3_SIGNALING	0.0466601	0.145813	0.581653	1.43374	189	30	JUN, IRF1, PIM1, STAT1, IRF9, ITGA4	http://www.gsea-msigdb.org/gsea/msigdb/cards/HALLMARK_IL6_JAK_STAT3_SIGNALING
HALLMARK_DNA_REPAIR	0.131396	0.29439	-0.428477	-1.21312	831	92	EDF1, DAD1, ELOA, DUT, IMPDH2, RBX1, RAE1, GTF2F1, POLD4, POLR2G, BCAP31, VPS28, SNAPC5, GTF2A2, NT5C, POLR2A, GTF2H3, POM121, REV3L, POLR2F, GMPR2, DDB1, AAAS, GPX4, GTF2H5	http://www.gsea-msigdb.org/gsea/msigdb/cards/HALLMARK_DNA_REPAIR
HALLMARK_G2M_CHECKPOINT	0.356835	0.575541	0.358	1.04215	1325	79	TRA2B, NCL, PML, FOXN3, DDX39A, PDS5B, SRSF10, HIF1A	http://www.gsea-msigdb.org/gsea/msigdb/cards/HALLMARK_G2M_CHECKPOINT
HALLMARK_APOPTOSIS	0.0123424	0.0617122	0.54095	1.52389	46	64	JUN, BTG2, CD69, IRF1, RHOB, DDIT3, DNAJA1, BCL10, CYLD, PMAIP1	http://www.gsea-msigdb.org/gsea/msigdb/cards/HALLMARK_APOPTOSIS
HALLMARK_NOTCH_SIGNALING	0.122111	0.29439	-0.726702	-1.32496	707	9	NOTCH2, RBX1	http://www.gsea-msigdb.org/gsea/msigdb/cards/HALLMARK_NOTCH_SIGNALING
HALLMARK_ADIPOGENESIS	0.158954	0.331154	-0.427131	-1.19444	1002	85	ATP5PO, PGM1, ACAA2, ECHS1, ECH1, SUCLG1, UCP2, SCP2, IDH3G, REEP5, CAT, DHRS7, DRAM2, PREB, DDT, UQCR11, GPAT4, COX6A1, IFNGR1, GHITM	http://www.gsea-msigdb.org/gsea/msigdb/cards/HALLMARK_ADIPOGENESIS
HALLMARK_ESTROGEN_RESPONSE_EARLY	0.53436	0.742167	0.368768	0.948423	2184	37	PMAIP1, SLC37A1, ADD3, NXT1, BCL2, CBFA2T3, CD44, INPP5F, RARA, SLC2A1	http://www.gsea-msigdb.org/gsea/msigdb/cards/HALLMARK_ESTROGEN_RESPONSE_EARLY
HALLMARK_ESTROGEN_RESPONSE_LATE	0.640214	0.780749	0.354661	0.890112	2629	33	ZFP36, ADD3, NXT1, BCL2, IDH2, COX6C, CD44	http://www.gsea-msigdb.org/gsea/msigdb/cards/HALLMARK_ESTROGEN_RESPONSE_LATE
HALLMARK_ANDROGEN_RESPONSE	0.76987	0.855411	-0.337285	-0.813784	4542	36	RAB4A, TPD52, SMS, TNFAIP8	http://www.gsea-msigdb.org/gsea/msigdb/cards/HALLMARK_ANDROGEN_RESPONSE
HALLMARK_MYOGENESIS	0.401523	0.627379	0.418572	1.03176	1634	30	IFRD1, PRNP, COL6A3, MEF2A, GABARAPL2	http://www.gsea-msigdb.org/gsea/msigdb/cards/HALLMARK_MYOGENESIS
HALLMARK_PROTEIN_SECRETION	0.616399	0.770499	0.330958	0.914211	2382	57	ABCA1, NAPA, AP1G1, ARCN1, ARFGAP3, TMED10	http://www.gsea-msigdb.org/gsea/msigdb/cards/HALLMARK_PROTEIN_SECRETION
HALLMARK_INTERFERON_ALPHA_RESPONSE	0.000258933	0.00274952	0.677573	1.8637	0	56	IFI44L, IRF1, IFITM1, ISG15, IRF9, PSME2, RIPK2, HLA-C, MX1, OAS1, IFITM2, IRF7, EIF2AK2, SAMD9L, PARP12, EPSTI1, PARP9, B2M, PLSCR1, IFIH1	http://www.gsea-msigdb.org/gsea/msigdb/cards/HALLMARK_INTERFERON_ALPHA_RESPONSE
HALLMARK_INTERFERON_GAMMA_RESPONSE	0.000274952	0.00274952	0.59458	1.81775	0	109	IFI44L, CD69, IRF1, XAF1, TNFAIP3, PDE4B, PELI1, PIM1, STAT1, NFKBIA, ISG15, IRF9, TAPBP, PSME2, RIPK2, MX1, PML, IRF4, IFITM2, IRF7, EIF2AK2, NFKB1, SAMD9L, PARP12, EPSTI1, B2M, HIF1A, PLSCR1, IFIH1, IL10RA	http://www.gsea-msigdb.org/gsea/msigdb/cards/HALLMARK_INTERFERON_GAMMA_RESPONSE
HALLMARK_APICAL_JUNCTION	0.957008	0.957008	0.265573	0.698386	3761	43	VASP, RHOF, PTK2, PTEN, TIAL1, IKBKG, YWHAH, STX4, PTPRC, JUP, MSN, ACTN4	http://www.gsea-msigdb.org/gsea/msigdb/cards/HALLMARK_APICAL_JUNCTION
HALLMARK_APICAL_SURFACE	0.601069	0.770499	-0.502338	-0.915888	3484	9	AKAP7, APP	http://www.gsea-msigdb.org/gsea/msigdb/cards/HALLMARK_APICAL_SURFACE
HALLMARK_HEDGEHOG_SIGNALING	0.825121	0.894798	-0.485663	-0.746168	4755	4	TLE1	http://www.gsea-msigdb.org/gsea/msigdb/cards/HALLMARK_HEDGEHOG_SIGNALING
HALLMARK_COMPLEMENT	0.0333508	0.11911	0.494283	1.39242	126	64	IRF1, TNFAIP3, PIM1, USP15, IRF7, GNAI3, PLSCR1, ERAP2, PIK3CG, RNF4, GNG2, LYN, GRB2, CTSB, ZEB1, STX4, CD55	http://www.gsea-msigdb.org/gsea/msigdb/cards/HALLMARK_COMPLEMENT
HALLMARK_UNFOLDED_PROTEIN_RESPONSE	0.0615236	0.180952	-0.501729	-1.34798	381	65	DDIT4, EXOSC5, NHP2, DCP2, EIF2S1, EXOSC1, EEF2, SERP1, NPM1, CEBPB, RPS14, SSR1, IMP3, PREB, GOSR2, SPCS3, SEC11A	http://www.gsea-msigdb.org/gsea/msigdb/cards/HALLMARK_UNFOLDED_PROTEIN_RESPONSE
HALLMARK_PI3K_AKT_MTOR_SIGNALING	0.265856	0.474742	0.402427	1.11508	1026	58	DDIT3, NFKBIB, MKNK2, TBK1, YWHAB, CXCR4, PTEN, SQSTM1, GRB2, PRKCB, EIF4E, HSP90B1, SLC2A1, ARHGDIA, STAT2, MAP2K3	http://www.gsea-msigdb.org/gsea/msigdb/cards/HALLMARK_PI3K_AKT_MTOR_SIGNALING
HALLMARK_MTORC1_SIGNALING	0.13542	0.29439	0.392502	1.18853	488	103	BTG2, SLC2A3, DDIT3, IFRD1, NFKBIB, PPP1R15A, UFM1, TBK1, DDX39A, CXCR4, ADD3, HSPA9, LDHA	http://www.gsea-msigdb.org/gsea/msigdb/cards/HALLMARK_MTORC1_SIGNALING
HALLMARK_E2F_TARGETS	0.488183	0.708895	-0.352527	-0.976578	3056	80	HMGB2, NAP1L1, CDK4, LUC7L3, XPO1, DUT, EIF2S1, HMGA1, RPA1, NBN, TUBB, EXOSC8, MCM5, CBX5, IPO7, LBR	http://www.gsea-msigdb.org/gsea/msigdb/cards/HALLMARK_E2F_TARGETS
HALLMARK_MYC_TARGETS_V1	0.00151355	0.0126129	-0.493326	-1.50638	9	167	RPL6, CCT4, RACK1, TCP1, RPS5, PSMB2, CCT3, PRPS2, SF3A1, PSMA7, RPL18, PABPC1, EEF1B2, NAP1L1, CDK4, XPO1, DUT, IMPDH2, SLC25A3, NHP2, EIF2S1, MRPL23, G3BP1, RPS3, FBL, RPS2, PPM1G, RPLP0, RPL14, NPM1, HNRNPR, APEX1, ABCE1, RPL22, LSM2, EIF4G2, SNRPA, GLO1, RPS6, TOMM70, RPL34, BUB3, PSMD7	http://www.gsea-msigdb.org/gsea/msigdb/cards/HALLMARK_MYC_TARGETS_V1
HALLMARK_MYC_TARGETS_V2	0.251655	0.466027	-0.49518	-1.16261	1482	31	EXOSC5, MRTO4, CDK4, PES1, NPM1	http://www.gsea-msigdb.org/gsea/msigdb/cards/HALLMARK_MYC_TARGETS_V2
HALLMARK_EPITHELIAL_MESENCHYMAL_TRANSITION	0.00582242	0.0323468	0.737045	1.71524	23	23	JUN, TNFAIP3, RHOB, WIPF1, EMP3, COL6A3	http://www.gsea-msigdb.org/gsea/msigdb/cards/HALLMARK_EPITHELIAL_MESENCHYMAL_TRANSITION
HALLMARK_INFLAMMATORY_RESPONSE	0.000252525	0.00274952	0.765926	2.06058	0	48	BTG2, CD69, IRF1, KLF6, PDE4B, IFITM1, NFKBIA, TAPBP, RIPK2, EMP3, ABCA1, IRF7, EIF2AK2, NFKB1, GNAI3, HIF1A, IL10RA	http://www.gsea-msigdb.org/gsea/msigdb/cards/HALLMARK_INFLAMMATORY_RESPONSE
HALLMARK_XENOBIOTIC_METABOLISM	0.0217905	0.0838098	-0.626653	-1.5061	128	35	SHMT2, ECH1, SSR3, GART, CAT, DHRS7, SLC46A3, COMT, DDAH2, PSMB10, DDT	http://www.gsea-msigdb.org/gsea/msigdb/cards/HALLMARK_XENOBIOTIC_METABOLISM
HALLMARK_FATTY_ACID_METABOLISM	0.021439	0.0838098	-0.550867	-1.46303	131	61	ACAA2, ERP29, HSD17B10, ECHS1, ECH1, SUCLG1, ACSS1, IDH3G, HSD17B7, SMS, APEX1, UROS, NBN	http://www.gsea-msigdb.org/gsea/msigdb/cards/HALLMARK_FATTY_ACID_METABOLISM
HALLMARK_OXIDATIVE_PHOSPHORYLATION	0.128748	0.29439	-0.391673	-1.18329	845	155	HADHA, NDUFS7, ATP5PO, COX7A2L, ACAA2, HSD17B10, ECHS1, SLC25A3, ECH1, ATP5MC2, ATP5MC1, SUCLG1, ATP6V1G1, ATP5PD, IDH3G, RHOT2, MRPS22, ISCU, VDAC2, NDUFB5, ATP5MG, TOMM70, UQCR11, ATP6V1E1, ATP6V1H, COX6A1, NDUFC2, PHB2	http://www.gsea-msigdb.org/gsea/msigdb/cards/HALLMARK_OXIDATIVE_PHOSPHORYLATION
HALLMARK_GLYCOLYSIS	0.224087	0.430937	-0.438131	-1.1508	1374	57	DDIT4, GUSB, CITED2, COPB2	http://www.gsea-msigdb.org/gsea/msigdb/cards/HALLMARK_GLYCOLYSIS
HALLMARK_REACTIVE_OXYGEN_SPECIES_PATHWAY	0.76661	0.855411	-0.344184	-0.80514	4545	30	FTL, CAT, PRDX2, MBP, EGLN2, GPX4, LSP1, PRDX1, SCAF4, G6PD, PRDX6, PDLIM1	http://www.gsea-msigdb.org/gsea/msigdb/cards/HALLMARK_REACTIVE_OXYGEN_SPECIES_PATHWAY
HALLMARK_P53_PATHWAY	0.128829	0.29439	-0.456777	-1.23692	798	69	SESN1, DDIT4, SOCS1, TXNIP, RACK1, RPL18, COQ8A	http://www.gsea-msigdb.org/gsea/msigdb/cards/HALLMARK_P53_PATHWAY
HALLMARK_UV_RESPONSE_UP	0.000258933	0.00274952	0.730176	2.00839	0	56	BTG2, IRF1, RHOB, NUP58, NFKBIA, DNAJA1, POLE3, DDX21, FOSB, GLS, HLA-F, JUNB, EIF5, SQSTM1, PDAP1, TAP1	http://www.gsea-msigdb.org/gsea/msigdb/cards/HALLMARK_UV_RESPONSE_UP
HALLMARK_UV_RESPONSE_DN	0.84111	0.894798	0.303447	0.78354	3424	38	PHF3, ADD3, NFKB1, RASA2, PTEN, ATP2B1	http://www.gsea-msigdb.org/gsea/msigdb/cards/HALLMARK_UV_RESPONSE_DN
HALLMARK_ANGIOGENESIS	0.861554	0.897453	-0.459298	-0.705662	4965	4	LRPAP1, APP	http://www.gsea-msigdb.org/gsea/msigdb/cards/HALLMARK_ANGIOGENESIS
HALLMARK_HEME_METABOLISM	0.111844	0.29439	0.43003	1.23239	423	71	BTG2, TENT5C, ISCA1, USP15, BACH1, YPEL5, TNRC6B, RBM38, SLC25A38, SIDT2, VEZF1, PSMD9, CAST, BNIP3L, MGST3, ARL2BP, SDCBP, NARF, CTSB, LRP10, KLF3	http://www.gsea-msigdb.org/gsea/msigdb/cards/HALLMARK_HEME_METABOLISM
HALLMARK_COAGULATION	0.32735	0.564397	-0.550029	-1.12252	1914	15	ISCU, PECAM1, SH2B2, LTA4H	http://www.gsea-msigdb.org/gsea/msigdb/cards/HALLMARK_COAGULATION
HALLMARK_IL2_STAT5_SIGNALING	0.00287807	0.0205577	0.577891	1.62426	10	63	NFKBIZ, CD83, SLC2A3, RHOB, KLF6, PIM1, IRF4, SNX9, CDC42SE2, RHOH, CKAP4, PLSCR1, PRNP, IL10RA, SNX14, BCL2	http://www.gsea-msigdb.org/gsea/msigdb/cards/HALLMARK_IL2_STAT5_SIGNALING
HALLMARK_BILE_ACID_METABOLISM	0.756528	0.855411	-0.367186	-0.797294	4461	20	SCP2, CAT, PAOX	http://www.gsea-msigdb.org/gsea/msigdb/cards/HALLMARK_BILE_ACID_METABOLISM
HALLMARK_PEROXISOME	0.209538	0.419077	-0.490596	-1.18926	1238	37	PABPC1, PEX11B, ECH1, SCP2, CAT, FIS1	http://www.gsea-msigdb.org/gsea/msigdb/cards/HALLMARK_PEROXISOME
HALLMARK_ALLOGRAFT_REJECTION	0.554674	0.749559	-0.340087	-0.948069	3494	83	SOCS1, CD74, HLA-DOA, HLA-DMA, HLA-DOB, PTPN6, RPL9, TPD52, HLA-DRA, NPM1, RPS3A, LTB, SPI1, ABCE1, IFNGR2, PSMB10, NCK1, CD40, HDAC9, HLA-DMB, RPS9, IFNGR1, GCNT1, SRGN, RPS19	http://www.gsea-msigdb.org/gsea/msigdb/cards/HALLMARK_ALLOGRAFT_REJECTION
HALLMARK_SPERMATOGENESIS	0.940863	0.957008	0.291971	0.627904	3881	16	BRAF, TALDO1, ARL4A, DBF4, COIL, STRBP, VDAC3	http://www.gsea-msigdb.org/gsea/msigdb/cards/HALLMARK_SPERMATOGENESIS
HALLMARK_KRAS_SIGNALING_UP	0.586407	0.770499	0.349983	0.926034	2320	44	TNFAIP3, PPP1R15A, CXCR4, PRELID3B, IL10RA, LAPTM5	http://www.gsea-msigdb.org/gsea/msigdb/cards/HALLMARK_KRAS_SIGNALING_UP
HALLMARK_KRAS_SIGNALING_DN	0.00387785	0.0242365	0.79338	1.70622	15	16	BTG2, IFI44L, TENT5C, NR4A2, MX1, GTF3C5, SKIL	http://www.gsea-msigdb.org/gsea/msigdb/cards/HALLMARK_KRAS_SIGNALING_DN
HALLMARK_PANCREAS_BETA_CELLS	0.449783	0.68149	-0.658071	-1.05833	2592	5	SRP14, SEC11A, SPCS1, SRP9	http://www.gsea-msigdb.org/gsea/msigdb/cards/HALLMARK_PANCREAS_BETA_CELLS

## Sheet: pDCs
pathway	pval	padj	ES	NES	nMoreExtreme	size	leadingEdge	Source
HALLMARK_TNFA_SIGNALING_VIA_NFKB	0.0692621	0.432888	0.46337	1.30813	305	74	DUSP5, IER2, JUN, B4GALT1, GADD45B, DUSP2, MAP3K8, SAT1, SPHK1, PDE4B, BIRC2, ID2, BHLHE40, BTG3	http://www.gsea-msigdb.org/gsea/msigdb/cards/HALLMARK_TNFA_SIGNALING_VIA_NFKB
HALLMARK_HYPOXIA	0.160044	0.482781	-0.46376	-1.21468	877	67	DDIT4, CXCR4, DUSP1, KLF6, TGFBI, XPNPEP1, CITED2, GRHPR, SLC2A1, NAGK, NDST2, GALK1, IGFBP3, NDRG1, ZFP36, PFKFB3, HS3ST1	http://www.gsea-msigdb.org/gsea/msigdb/cards/HALLMARK_HYPOXIA
HALLMARK_CHOLESTEROL_HOMEOSTASIS	0.660522	0.816261	0.375222	0.867439	3188	25	LGMN, PLSCR1, ANXA5, EBP	http://www.gsea-msigdb.org/gsea/msigdb/cards/HALLMARK_CHOLESTEROL_HOMEOSTASIS
HALLMARK_MITOTIC_SPINDLE	0.136066	0.482781	-0.45624	-1.2366	769	82	AKAP13, ARHGEF7, ARHGAP27, BCL2L11, CNTRL, ARHGAP4, MYO1E, SMC1A, CDC42, YWHAE, NUMA1, RALBP1	http://www.gsea-msigdb.org/gsea/msigdb/cards/HALLMARK_MITOTIC_SPINDLE
HALLMARK_WNT_BETA_CATENIN_SIGNALING	0.127199	0.482781	-0.718277	-1.36157	628	11	NOTCH4, TP53, NCSTN, ADAM17, HDAC5	http://www.gsea-msigdb.org/gsea/msigdb/cards/HALLMARK_WNT_BETA_CATENIN_SIGNALING
HALLMARK_TGF_BETA_SIGNALING	0.71831	0.816261	0.361931	0.836714	3467	25	RHOA, PPP1CA, ID2, SLC20A1, JUNB, XIAP, PPM1A, SPTBN1, IFNGR2, NCOR2	http://www.gsea-msigdb.org/gsea/msigdb/cards/HALLMARK_TGF_BETA_SIGNALING
HALLMARK_IL6_JAK_STAT3_SIGNALING	0.115912	0.482781	-0.540552	-1.31207	616	41	SOCS1, IL17RA, IL10RB, HAX1, IFNGR1	http://www.gsea-msigdb.org/gsea/msigdb/cards/HALLMARK_IL6_JAK_STAT3_SIGNALING
HALLMARK_DNA_REPAIR	0.715519	0.816261	0.303863	0.887203	3065	91	MPC2, POLR2D, POLR2K, IMPDH2, ARL6IP1, HCLS1, GTF2A2, NFX1, PDE4B, POLR1D, SRSF6, MPG, TAF12, GMPR2, ADA, ERCC3, DDB1, SUPT5H, TSG101, EIF1B, NT5C3A, RALA, DGUOK	http://www.gsea-msigdb.org/gsea/msigdb/cards/HALLMARK_DNA_REPAIR
HALLMARK_G2M_CHECKPOINT	0.0172373	0.172373	0.480104	1.42399	72	100	KPNA2, UBE2S, PAFAH1B1, SMC2, STMN1, YTHDC1, DKC1, PTTG1, AMD1, PDS5B, SNRPD1, MCM3, ARID4A, LBR, HMGA1, HUS1, ODF2, RAD21, KIF20B, HIF1A, DR1, BRCA2, CDC25B, HMGN2, DTYMK, CHMP1A, INCENP, HSPA8, EWSR1, MAD2L1, SMARCC1, KIF22, CKS1B, HNRNPU, TMPO	http://www.gsea-msigdb.org/gsea/msigdb/cards/HALLMARK_G2M_CHECKPOINT
HALLMARK_APOPTOSIS	0.163912	0.482781	0.424097	1.19247	733	71	JUN, GADD45B, SAT1, EBP, HSPB1, GNA15, DNAJA1, BTG3, PAK1, APP, PEA15, SLC20A1, PPP3R1, CDC25B, HMGB2, IRF1, SOD2, TAP1, BIK, PDCD4, BAX, VDAC2, SATB1, ROCK1, SPTAN1	http://www.gsea-msigdb.org/gsea/msigdb/cards/HALLMARK_APOPTOSIS
HALLMARK_NOTCH_SIGNALING	0.164146	0.482781	-0.741966	-1.31965	802	8	FBXW11, DTX2	http://www.gsea-msigdb.org/gsea/msigdb/cards/HALLMARK_NOTCH_SIGNALING
HALLMARK_ADIPOGENESIS	0.637518	0.816261	0.31127	0.916404	2711	96	UBC, RIOK3, COX8A, SAMM50, NDUFAB1, CYC1, COX6A1, MDH2, ENPP2, ALDOA, MGLL, BAZ2A, ACLY, DHRS7, ETFB, PDCD4, RNF11	http://www.gsea-msigdb.org/gsea/msigdb/cards/HALLMARK_ADIPOGENESIS
HALLMARK_ESTROGEN_RESPONSE_EARLY	0.27518	0.518149	-0.44891	-1.12783	1488	50	CLIC3, AREG, FKBP5, SLC37A1, TGIF2, SH3BP5, SLC39A6, SLC2A1, RPS6KA2, CBFA2T3, NADSYN1, RBBP8, OPN3, IL6ST, KLF10, ADD3	http://www.gsea-msigdb.org/gsea/msigdb/cards/HALLMARK_ESTROGEN_RESPONSE_EARLY
HALLMARK_ESTROGEN_RESPONSE_LATE	0.486876	0.737691	-0.387177	-0.977509	2633	52	CLIC3, AREG, FKBP5	http://www.gsea-msigdb.org/gsea/msigdb/cards/HALLMARK_ESTROGEN_RESPONSE_LATE
HALLMARK_ANDROGEN_RESPONSE	0.556408	0.772789	-0.377322	-0.931368	2973	45	FKBP5, TSC22D1, NCOA4, DNAJB9, PIAS1, SEC24D, TMEM50A	http://www.gsea-msigdb.org/gsea/msigdb/cards/HALLMARK_ANDROGEN_RESPONSE
HALLMARK_MYOGENESIS	0.255714	0.518149	0.442656	1.13386	1185	42	GADD45B, SH2B1, SPHK1, COL6A3, RB1, MEF2C, TNNI2, BHLHE40, MEF2D, APP, FDPS, PRNP, TPM3, LSP1, MYH9, SIRT2	http://www.gsea-msigdb.org/gsea/msigdb/cards/HALLMARK_MYOGENESIS
HALLMARK_PROTEIN_SECRETION	0.826863	0.898765	-0.30515	-0.794827	4536	64	RAB14, BET1, PPT1, COPB1, CD63, SEC24D, MON2, AP2B1	http://www.gsea-msigdb.org/gsea/msigdb/cards/HALLMARK_PROTEIN_SECRETION
HALLMARK_INTERFERON_ALPHA_RESPONSE	0.00609756	0.137479	0.597803	1.59458	27	52	EIF2AK2, EPSTI1, IFI35, PLSCR1, PSME2, SAMD9, IFI44L, ADAR, PARP14, B2M, HLA-C, PSME1, ISG15, LY6E, NUB1, LAP3, SP110, BST2, IRF9, MX1	http://www.gsea-msigdb.org/gsea/msigdb/cards/HALLMARK_INTERFERON_ALPHA_RESPONSE
HALLMARK_INTERFERON_GAMMA_RESPONSE	0.365174	0.608623	0.347615	1.03517	1532	104	IL10RA, EIF2AK2, EPSTI1, XAF1, IFI35, PLSCR1, PSME2, IFI44L, ADAR, MYD88, PARP14, B2M, PSME1, ISG15, HLA-B, LY6E, LAP3, RNF213, PDE4B, MX2, SP110, BST2, IRF9, MX1, HIF1A, IFI44, OAS2, TAPBP, PSMA2, IRF1, STAT1, SERPING1, SOD2, TAP1	http://www.gsea-msigdb.org/gsea/msigdb/cards/HALLMARK_INTERFERON_GAMMA_RESPONSE
HALLMARK_APICAL_JUNCTION	0.896111	0.953151	-0.292246	-0.729775	4838	48	AKT2, IKBKG, VASP, TGFBI, TUBG1, SYK, SYMPK	http://www.gsea-msigdb.org/gsea/msigdb/cards/HALLMARK_APICAL_JUNCTION
HALLMARK_APICAL_SURFACE	0.219498	0.518149	0.635259	1.23578	1109	11	B4GALT1, HSPB1, APP, FLOT2, SULF2	http://www.gsea-msigdb.org/gsea/msigdb/cards/HALLMARK_APICAL_SURFACE
HALLMARK_HEDGEHOG_SIGNALING	0.916684	0.953151	-0.34235	-0.595857	4466	7	ETS2, NRP1	http://www.gsea-msigdb.org/gsea/msigdb/cards/HALLMARK_HEDGEHOG_SIGNALING
HALLMARK_COMPLEMENT	0.260751	0.518149	0.393536	1.11098	1151	74	DUSP5, LGMN, RAF1, GRB2, PLSCR1, SH2B3, ANXA5, WAS, DPP4, LAP3, GMFB, LTA4H, CTSD, RCE1	http://www.gsea-msigdb.org/gsea/msigdb/cards/HALLMARK_COMPLEMENT
HALLMARK_UNFOLDED_PROTEIN_RESPONSE	0.556053	0.772789	-0.352785	-0.941527	3104	74	DDIT4, MTHFD2, DNAJB9, TSPYL2, SLC30A5	http://www.gsea-msigdb.org/gsea/msigdb/cards/HALLMARK_UNFOLDED_PROTEIN_RESPONSE
HALLMARK_PI3K_AKT_MTOR_SIGNALING	0.689517	0.816261	-0.336483	-0.860421	3781	56	CXCR4, ACTR3, PRKAG1, IL2RG, SLC2A1	http://www.gsea-msigdb.org/gsea/msigdb/cards/HALLMARK_PI3K_AKT_MTOR_SIGNALING
HALLMARK_MTORC1_SIGNALING	0.23379	0.518149	-0.394227	-1.12916	1380	120	DDIT4, CXCR4, SRD5A1, MTHFD2, ACTR3, HSPA4, PSMB5, PSMD13, QDPR, TUBG1, FKBP2, SLC1A5, MTHFD2L, SLC2A1, RPN1	http://www.gsea-msigdb.org/gsea/msigdb/cards/HALLMARK_MTORC1_SIGNALING
HALLMARK_E2F_TARGETS	0.107194	0.482781	0.412871	1.2295	449	104	KPNA2, UBE2S, STMN1, PTTG1, NCAPD2, PDS5B, MCM3, RAN, PRKDC, MCM7, ASF1A, LBR, HMGA1, HUS1, RAD21, PRPS1, PMS2, BRCA2, TUBB, CDC25B, RPA1, HMGB2	http://www.gsea-msigdb.org/gsea/msigdb/cards/HALLMARK_E2F_TARGETS
HALLMARK_MYC_TARGETS_V1	0.00206718	0.103359	0.467651	1.49365	7	176	KPNA2, DDX21, PHB2, PSMC4, PABPC1, FBL, RPS5, PSMB3, HSP90AB1, IMPDH2, PTGES3, SSB, RPL14, SRSF7, LSM2, HNRNPA1, SNRPA1, ILF2, NDUFAB1, SNRPD1, CYC1, HNRNPA2B1, RAN, MCM7, COPS5, RPL6, SNRPA, RNPS1, PPIA, SNRPG, POLE3, LDHA, VDAC1, PGK1, PCBP1, RPL22, EEF1B2, PSMA2, APEX1, CCT5, VDAC3, HNRNPC, EIF4A1, RPS6, HNRNPA3, RPL34, PHB, PSMD3, MAD2L1, SMARCC1, NPM1, EIF4H	http://www.gsea-msigdb.org/gsea/msigdb/cards/HALLMARK_MYC_TARGETS_V1
HALLMARK_MYC_TARGETS_V2	0.953151	0.953151	0.274414	0.654784	4536	29	DUSP2, PHB, NPM1	http://www.gsea-msigdb.org/gsea/msigdb/cards/HALLMARK_MYC_TARGETS_V2
HALLMARK_EPITHELIAL_MESENCHYMAL_TRANSITION	0.131557	0.482781	0.517234	1.27188	621	34	JUN, GADD45B, LGALS1, EMP3, SAT1, COL6A3, MCM7, ID2	http://www.gsea-msigdb.org/gsea/msigdb/cards/HALLMARK_EPITHELIAL_MESENCHYMAL_TRANSITION
HALLMARK_INFLAMMATORY_RESPONSE	0.2798	0.518149	-0.44698	-1.12298	1513	50	RNF144B, CD55, RGS1, KLF6, NFKBIA, SRI, CMKLR1, GPR183	http://www.gsea-msigdb.org/gsea/msigdb/cards/HALLMARK_INFLAMMATORY_RESPONSE
HALLMARK_XENOBIOTIC_METABOLISM	0.343559	0.592344	-0.427563	-1.07419	1858	50	AKR1C3, CNDP2, SLC35B1	http://www.gsea-msigdb.org/gsea/msigdb/cards/HALLMARK_XENOBIOTIC_METABOLISM
HALLMARK_FATTY_ACID_METABOLISM	0.546401	0.772789	0.342357	0.945725	2466	64	PRDX6, ACAA1, DLST, LGALS1, HSD17B11, PSME1, SDHA, MDH2, ALDOA, MGLL, MDH1, LDHA, APEX1	http://www.gsea-msigdb.org/gsea/msigdb/cards/HALLMARK_FATTY_ACID_METABOLISM
HALLMARK_OXIDATIVE_PHOSPHORYLATION	0.0149443	0.172373	0.434687	1.36997	58	159	ACAA1, DLST, PHB2, ATP5F1C, LDHB, NDUFC2, TOMM22, COX8A, UQCRH, TIMM10, NDUFA4, MRPS15, UQCRB, UQCRFS1, COX6C, SDHA, NDUFAB1, CYC1, COX5B, COX6A1, ATP5MG, IDH2, NDUFA6, MDH2, CYB5A, COX7C, ATP6V1H, ABCB7, ATP5F1E, MDH1, NDUFA1, ATP6V1G1, LDHA, VDAC1, ATP5MC3, VDAC3, NDUFB4, NDUFS8, ATP6V0B, ETFB, ATP5F1D, ATP5F1A, BAX, OPA1, VDAC2, COX7A2, NDUFB1, ATP5PO, ISCU, IMMT, NDUFA7, NDUFA2, COX5A, ATP6V0…	http://www.gsea-msigdb.org/gsea/msigdb/cards/HALLMARK_OXIDATIVE_PHOSPHORYLATION
HALLMARK_GLYCOLYSIS	0.30979	0.553197	-0.412561	-1.08788	1714	69	DDIT4, CXCR4, GUSB, HAX1, CHST12	http://www.gsea-msigdb.org/gsea/msigdb/cards/HALLMARK_GLYCOLYSIS
HALLMARK_REACTIVE_OXYGEN_SPECIES_PATHWAY	0.00824873	0.137479	0.654099	1.60843	38	34	PRDX6, MGST1, CDKN2D, TXN, NDUFA6, SELENOS, FTL, NDUFB4, PRNP, JUNB, LSP1, HMOX2, SOD2	http://www.gsea-msigdb.org/gsea/msigdb/cards/HALLMARK_REACTIVE_OXYGEN_SPECIES_PATHWAY
HALLMARK_P53_PATHWAY	0.055128	0.432888	-0.506922	-1.35975	307	76	SOCS1, DDIT4, SESN1, TSC22D1, TXNIP, WRAP73, EI24, TP53, SEC61A1	http://www.gsea-msigdb.org/gsea/msigdb/cards/HALLMARK_P53_PATHWAY
HALLMARK_UV_RESPONSE_UP	0.420062	0.677519	0.368614	1.01112	1896	62	DDX21, ACAA1, PPP1R2, AMD1, DNAJA1, ALDOA, BTG3, KLHDC3, POLE3, JUNB, IRF1, NUP58, SOD2, TAP1, CLTB, BTG1, ICAM1, HNRNPU, FKBP4	http://www.gsea-msigdb.org/gsea/msigdb/cards/HALLMARK_UV_RESPONSE_UP
HALLMARK_UV_RESPONSE_DN	0.778866	0.865407	-0.331657	-0.798881	4134	39	DUSP1, SRI, PIK3CD, TGFBR2	http://www.gsea-msigdb.org/gsea/msigdb/cards/HALLMARK_UV_RESPONSE_DN
HALLMARK_ANGIOGENESIS	0.669721	0.816261	0.490035	0.858485	3434	7	S100A4, APP, THBD	http://www.gsea-msigdb.org/gsea/msigdb/cards/HALLMARK_ANGIOGENESIS
HALLMARK_HEME_METABOLISM	0.475882	0.737691	0.349536	0.982821	2130	71	PICALM, RIOK3, TFDP2, MKRN1, GMPS, HEBP1, DCAF11, SNCA, NUDT4	http://www.gsea-msigdb.org/gsea/msigdb/cards/HALLMARK_HEME_METABOLISM
HALLMARK_COAGULATION	0.592794	0.801073	0.39265	0.913705	2829	26	LGMN, PROC, DPP4, LTA4H, SERPING1, SIRT2, LAMP2, RABIF, ISCU	http://www.gsea-msigdb.org/gsea/msigdb/cards/HALLMARK_COAGULATION
HALLMARK_IL2_STAT5_SIGNALING	0.234748	0.518149	-0.445943	-1.1551	1288	61	SOCS1, AHNAK, KLF6, DCPS, CDC42SE2, MYO1E, IFNGR1	http://www.gsea-msigdb.org/gsea/msigdb/cards/HALLMARK_IL2_STAT5_SIGNALING
HALLMARK_BILE_ACID_METABOLISM	0.938308	0.953151	-0.293959	-0.63409	4790	21	SCP2, ABCA2, GSTK1, GNPAT	http://www.gsea-msigdb.org/gsea/msigdb/cards/HALLMARK_BILE_ACID_METABOLISM
HALLMARK_PEROXISOME	0.207971	0.518149	-0.500647	-1.20236	1100	38	CLN8, SCP2, CTPS1	http://www.gsea-msigdb.org/gsea/msigdb/cards/HALLMARK_PEROXISOME
HALLMARK_ALLOGRAFT_REJECTION	0.0648164	0.432888	-0.48742	-1.33181	368	87	SOCS1, CXCR3, HLA-DOA, IL16, CCR2, HLA-DMA, IKBKB, IFNGR1, CD74, HLA-DRA, ABCE1	http://www.gsea-msigdb.org/gsea/msigdb/cards/HALLMARK_ALLOGRAFT_REJECTION
HALLMARK_SPERMATOGENESIS	0.258884	0.518149	0.575362	1.17875	1303	14	PHKG2, TOPBP1, VDAC3, MTOR, PEBP1, POMC	http://www.gsea-msigdb.org/gsea/msigdb/cards/HALLMARK_SPERMATOGENESIS
HALLMARK_KRAS_SIGNALING_UP	0.10037	0.482781	-0.52974	-1.32283	541	48	CXCR4, DUSP6, AKT2, F13A1, ADAM17, CMKLR1, IL2RG, LY96, ST6GAL1, TSPAN13, IGFBP3	http://www.gsea-msigdb.org/gsea/msigdb/cards/HALLMARK_KRAS_SIGNALING_UP
HALLMARK_KRAS_SIGNALING_DN	0.224538	0.518149	0.59334	1.21558	1130	14	IFI44L, KRT5, TCL1A, MX1, GPRC5C	http://www.gsea-msigdb.org/gsea/msigdb/cards/HALLMARK_KRAS_SIGNALING_DN
HALLMARK_PANCREAS_BETA_CELLS	0.683265	0.816261	0.499198	0.846992	3498	6	DPP4, SRP14, SEC11A	http://www.gsea-msigdb.org/gsea/msigdb/cards/HALLMARK_PANCREAS_BETA_CELLS

## Sheet: Macrophages
pathway	pval	padj	ES	NES	nMoreExtreme	size	leadingEdge	Source
HALLMARK_TNFA_SIGNALING_VIA_NFKB	0.0476509	0.169076	0.477108	1.32904	284	112	CDKN1A, BCL3, ATF3, JUN, NR4A1, IER5, CD83, SOD2, KLF10, JUNB, PLAUR, MXD1, KLF4, SQSTM1, ABCA1, ICAM1, TNF, PPP1R15A, NAMPT, SLC2A3, DUSP5, KDM6B, GADD45B, DUSP2, IER2, FOSB, DENND5A, BTG2, SAT1, CLCF1, NINJ1, CD44, IFIH1, SNN, IRF1, NFKBIE, MAP2K3, G0S2, FOSL2, PLEK, RELB, KYNU, MARCKS, ZFP36	http://www.gsea-msigdb.org/gsea/msigdb/cards/HALLMARK_TNFA_SIGNALING_VIA_NFKB
HALLMARK_HYPOXIA	0.0788504	0.205513	-0.458901	-1.29234	320	89	TNFAIP3, DDIT4, CITED2, PLIN2, CXCR4, IRS2, KLF6, ADM, FOXO3, DUSP1, FAM162A, FOS, PGM2	http://www.gsea-msigdb.org/gsea/msigdb/cards/HALLMARK_HYPOXIA
HALLMARK_CHOLESTEROL_HOMEOSTASIS	0.640545	0.696244	0.38039	0.886617	3620	34	ATF3, PLAUR, PLSCR1, ACAT2, CXCL16, S100A11	http://www.gsea-msigdb.org/gsea/msigdb/cards/HALLMARK_CHOLESTEROL_HOMEOSTASIS
HALLMARK_MITOTIC_SPINDLE	0.236446	0.381364	0.401699	1.11768	1412	111	MID1IP1, KIF1B, MYO9B, MAP3K11, CDC42EP2, CDC42EP4, CSNK1D, ARF6, ARL8A, NOTCH2, RFC1, RHOF, PCGF5, EZR, MARCKS, LATS1, ARHGEF11, SMC4, RASA2, EPB41, RICTOR	http://www.gsea-msigdb.org/gsea/msigdb/cards/HALLMARK_MITOTIC_SPINDLE
HALLMARK_WNT_BETA_CATENIN_SIGNALING	0.14777	0.273648	-0.634705	-1.31141	665	16	MYC	http://www.gsea-msigdb.org/gsea/msigdb/cards/HALLMARK_WNT_BETA_CATENIN_SIGNALING
HALLMARK_TGF_BETA_SIGNALING	0.0346051	0.133097	0.64285	1.47619	194	31	SKIL, KLF10, JUNB, PPP1R15A, CDKN1C, SKI, BMPR2	http://www.gsea-msigdb.org/gsea/msigdb/cards/HALLMARK_TGF_BETA_SIGNALING
HALLMARK_IL6_JAK_STAT3_SIGNALING	0.145606	0.273648	0.500693	1.24147	839	49	JUN, CCR1, GRB2, MYD88, PIM1, TNF, STAT1, FAS, IFNAR1, STAT2, CD44, IRF1, IRF9, HMOX1	http://www.gsea-msigdb.org/gsea/msigdb/cards/HALLMARK_IL6_JAK_STAT3_SIGNALING
HALLMARK_DNA_REPAIR	0.257157	0.389632	-0.379259	-1.10253	1032	110	TAF12, MPG, POLR2J, IMPDH2, GPX4, POLR2E, APRT, EIF1B, NT5C, POLR2G, TAF6, DAD1, EDF1, SSRP1, DUT, RPA2, SURF1, SNAPC5, CETN2, MPC2, TSG101, COX17, SF3A3, GMPR2, RAE1, POLR2I, POLL, DDB1, GTF2H5	http://www.gsea-msigdb.org/gsea/msigdb/cards/HALLMARK_DNA_REPAIR
HALLMARK_G2M_CHECKPOINT	0.452025	0.55125	0.364998	1.00011	2689	97	BCL3, HMGA1, PRPF4B, CUL1, NUP50, HIF1A, HNRNPU, NOTCH2, SFPQ, DBF4, CDKN1B, TLE3, MARCKS, PML, STAG1, E2F4, SMC4, CKS1B, KPNA2	http://www.gsea-msigdb.org/gsea/msigdb/cards/HALLMARK_G2M_CHECKPOINT
HALLMARK_APOPTOSIS	0.181986	0.313769	0.426071	1.16745	1082	97	CDKN1A, ATF3, JUN, DDIT3, SOD2, DIABLO, SQSTM1, TNF, GADD45B, TIMP1, FAS, BTG2, SAT1, SATB1, ISG20, GSR, CD44, IRF1, HMOX1, CDKN1B, DNAJA1, CASP8, IFITM3, CASP7	http://www.gsea-msigdb.org/gsea/msigdb/cards/HALLMARK_APOPTOSIS
HALLMARK_NOTCH_SIGNALING	0.286532	0.409332	0.600143	1.15917	1550	13	CUL1, FBXW11, NOTCH2, FZD1, NOTCH1, RBX1	http://www.gsea-msigdb.org/gsea/msigdb/cards/HALLMARK_NOTCH_SIGNALING
HALLMARK_ADIPOGENESIS	0.011804	0.0661533	-0.485248	-1.4403	45	130	ARL4A, PLIN2, IFNGR1, MRPL15, ACAA2, SUCLG1, BCL2L13, ECHS1, PPM1B, PRDX3, GPX4, MDH2, TANK, TALDO1, BCKDHA, DHRS7B, CD302, CAT, CD36, ECH1, GPAT4, DECR1, HADH, APLP2	http://www.gsea-msigdb.org/gsea/msigdb/cards/HALLMARK_ADIPOGENESIS
HALLMARK_ESTROGEN_RESPONSE_EARLY	0.737384	0.768108	0.329865	0.847401	4295	61	PPIF, KLF10, KLF4, NXT1, MED24, PAPSS2, CD44, RBBP8, NRIP1	http://www.gsea-msigdb.org/gsea/msigdb/cards/HALLMARK_ESTROGEN_RESPONSE_EARLY
HALLMARK_ESTROGEN_RESPONSE_LATE	0.487042	0.579812	0.377114	0.979241	2818	67	PPIF, KLF4, DUSP2, NXT1, ISG20, PAPSS2, CD44, RBBP8, NRIP1	http://www.gsea-msigdb.org/gsea/msigdb/cards/HALLMARK_ESTROGEN_RESPONSE_LATE
HALLMARK_ANDROGEN_RESPONSE	0.600189	0.682032	-0.350715	-0.911942	2545	54	IDI1, SGK1, FKBP5, XRCC5	http://www.gsea-msigdb.org/gsea/msigdb/cards/HALLMARK_ANDROGEN_RESPONSE
HALLMARK_MYOGENESIS	0.0109204	0.0661533	0.621728	1.54675	62	50	CDKN1A, MEF2D, GADD45B, MRAS, TPM3, TNNI2, LPIN1, MEF2A, NOTCH1, PDLIM7, OCEL1, BAG1, COL6A3, CKB, TSC2, MEF2C, HBEGF, RIT1, PRNP, TGFB1, TAGLN	http://www.gsea-msigdb.org/gsea/msigdb/cards/HALLMARK_MYOGENESIS
HALLMARK_PROTEIN_SECRETION	0.828829	0.828829	0.303893	0.814696	4875	82	KIF1B, ABCA1, RAB22A, ARFGAP3, NAPA, MON2, ARF1, LAMP2, VAMP3, SEC24D, COPB1, AP2B1, COG2	http://www.gsea-msigdb.org/gsea/msigdb/cards/HALLMARK_PROTEIN_SECRETION
HALLMARK_INTERFERON_ALPHA_RESPONSE	0.000169492	0.00265604	0.746803	2.0072	0	84	IFI27, OASL, GMPR, IFITM1, EPSTI1, IFI44L, PARP12, IRF7, PARP9, RSAD2, LY6E, ISG15, ADAR, UBE2L6, PLSCR1, IFI44, CMPK2, HLA-C, NUB1, ISG20, MX1, STAT2, USP18, IFI35, IFIH1, SP110, IFITM2, IRF1, IRF9, PNPT1, LGALS3BP, IFIT3, IFI30, DDX60, LAP3, CMTR1, SAMD9L, HELZ2, CASP8, IFITM3, TRIM14, EIF2AK2, TDRD7, GBP4, PSMB9, PARP14	http://www.gsea-msigdb.org/gsea/msigdb/cards/HALLMARK_INTERFERON_ALPHA_RESPONSE
HALLMARK_INTERFERON_GAMMA_RESPONSE	0.000162364	0.00265604	0.619691	1.79592	0	150	CDKN1A, IFI27, SERPING1, IL10RA, SOD2, OASL, SECTM1, XAF1, MX2, EPSTI1, IFI44L, IFIT1, PARP12, MYD88, PIM1, IRF7, OAS3, ICAM1, RSAD2, LY6E, NAMPT, ISG15, ADAR, LCP2, UBE2L6, PLSCR1, OAS2, IFI44, STAT1, ZBP1, CMPK2, FAS, HIF1A, ISG20, MX1, STAT2, USP18, IFI35, IFIH1, SP110, IFITM2, RNF213, MTHFD2, IRF1, IRF9, ST3GAL5, PNPT1, LGALS3BP, IFIT3, IFI30, DDX60, LAP3, CMTR1, SAMD9L, HELZ2, CASP8, IFITM3,…	http://www.gsea-msigdb.org/gsea/msigdb/cards/HALLMARK_INTERFERON_GAMMA_RESPONSE
HALLMARK_APICAL_JUNCTION	0.405997	0.520509	0.393571	1.02719	2355	69	ICAM1, INSIG1, NEXN, NF2, JUP, RHOF, VASP, MYL12B, SHC1, GNAI2, GTF2F1, FYB1, PTPRC, WASL, MVD, MAP4K2	http://www.gsea-msigdb.org/gsea/msigdb/cards/HALLMARK_APICAL_JUNCTION
HALLMARK_APICAL_SURFACE	0.301496	0.418745	0.592968	1.14531	1631	13	PLAUR, LYN	http://www.gsea-msigdb.org/gsea/msigdb/cards/HALLMARK_APICAL_SURFACE
HALLMARK_HEDGEHOG_SIGNALING	0.25569	0.389632	-0.701513	-1.21808	1201	7	ETS2, RASA1, CDK6	http://www.gsea-msigdb.org/gsea/msigdb/cards/HALLMARK_HEDGEHOG_SIGNALING
HALLMARK_COMPLEMENT	0.0232364	0.0968182	0.504527	1.40181	138	109	SERPING1, PIK3CG, GRB2, PLAUR, PIM1, IRF7, SH2B3, DUSP5, LCP2, RBSN, PLSCR1, TIMP1, GNB4, IRF1, RHOG, GNAI3, PLEK, LAMP2, LAP3, LYN, USP15, GMFB, KYNU, CASP7, AKAP10, KIF2A	http://www.gsea-msigdb.org/gsea/msigdb/cards/HALLMARK_COMPLEMENT
HALLMARK_UNFOLDED_PROTEIN_RESPONSE	0.27406	0.403029	-0.39166	-1.09537	1121	85	DDIT4, HERPUD1, NPM1, EXOSC5, BANF1, LSM1, EEF2, EIF4EBP1, RPS14, PAIP1, SRPRB, WIPI1, NHP2, EXOC2, EIF4A3, NOP56, HSP90B1, FUS, SEC31A, SSR1, ATP6V0D1, SPCS1	http://www.gsea-msigdb.org/gsea/msigdb/cards/HALLMARK_UNFOLDED_PROTEIN_RESPONSE
HALLMARK_PI3K_AKT_MTOR_SIGNALING	0.13786	0.273648	0.472236	1.2325	799	69	CDKN1A, DDIT3, GRB2, MYD88, SQSTM1, STAT2, MKNK2, GRK2, ARF1, MAP2K3, CDKN1B, RALB	http://www.gsea-msigdb.org/gsea/msigdb/cards/HALLMARK_PI3K_AKT_MTOR_SIGNALING
HALLMARK_MTORC1_SIGNALING	0.420207	0.525258	0.353379	1.01382	2561	138	CDKN1A, DDIT3, SQSTM1, P4HA1, PPP1R15A, NAMPT, SLC2A3, INSIG1, BTG2, GSR, UFM1, MTHFD2, ACLY, LDHA, ALDOA, ARPC5L, MAP2K3, IFI30, IMMT, MTHFD2L, CACYBP, SLC1A5, TFRC	http://www.gsea-msigdb.org/gsea/msigdb/cards/HALLMARK_MTORC1_SIGNALING
HALLMARK_E2F_TARGETS	0.0681253	0.189237	-0.442052	-1.27931	273	106	MYC, HMGB2, RAD51C, DCK, TUBG1, PPP1R8, NAP1L1, PHF5A, SSRP1, DUT, LUC7L3, RPA2, CDK4, PSIP1, IPO7, NOP56, RANBP1	http://www.gsea-msigdb.org/gsea/msigdb/cards/HALLMARK_E2F_TARGETS
HALLMARK_MYC_TARGETS_V1	0.000265604	0.00265604	-0.60477	-1.86346	0	178	MYC, PABPC4, VBP1, RPLP0, EEF1B2, VDAC3, RPS2, RACK1, ERH, NPM1, RPL6, PHB2, IMPDH2, RPS5, PRDX3, PPIA, SNRPA, TUFM, RPL14, PSMB2, APEX1, RPL18, EIF2S2, FBL, NAP1L1, SERBP1, RPS6, SNRPD2, SF3B3, DUT, SNRPD3, RPS3, ODC1, PSMD1, NHP2, RUVBL2, RPL22, PSMD14, RSL1D1, CDK4, CANX, PABPC1, ILF2, HNRNPA1, NOP56, RPS10, SLC25A3, UBA2, EXOSC7, RANBP1, PRPF31, TOMM70, TCP1, AIMP2, MRPL23, NOP16	http://www.gsea-msigdb.org/gsea/msigdb/cards/HALLMARK_MYC_TARGETS_V1
HALLMARK_MYC_TARGETS_V2	0.1223	0.265464	-0.520245	-1.28662	520	41	MYC, NPM1, EXOSC5, NIP7, PPAN, PRMT3, CDK4, NOP56, AIMP2, NOP16	http://www.gsea-msigdb.org/gsea/msigdb/cards/HALLMARK_MYC_TARGETS_V2
HALLMARK_EPITHELIAL_MESENCHYMAL_TRANSITION	0.383847	0.505062	0.432558	1.04434	2190	42	JUN, PLAUR, GADD45B, WIPF1, TIMP1, FAS, SAT1, CD44, NOTCH2, EMP3, BASP1	http://www.gsea-msigdb.org/gsea/msigdb/cards/HALLMARK_EPITHELIAL_MESENCHYMAL_TRANSITION
HALLMARK_INFLAMMATORY_RESPONSE	0.127423	0.265464	0.448344	1.22271	755	94	CDKN1A, IL10RA, MEFV, PLAUR, IFITM1, MXD1, C5AR1, IRF7, KIF1B, ABCA1, ICAM1, LY6E, NAMPT, LCP2, TIMP1, BTG2, HIF1A, IFNAR1, FFAR2, IRF1, RHOG, GNAI3, EMP3, LYN, GABBR1, BEST1	http://www.gsea-msigdb.org/gsea/msigdb/cards/HALLMARK_INFLAMMATORY_RESPONSE
HALLMARK_XENOBIOTIC_METABOLISM	0.115083	0.261553	-0.442124	-1.23852	469	86	PDK4, UPP1, ETS2, SHMT2, SPINT2, SLC46A3, AHCY, CYB5A, MCCC2, LPIN2, CAT, GSTO1, CD36, ECH1	http://www.gsea-msigdb.org/gsea/msigdb/cards/HALLMARK_XENOBIOTIC_METABOLISM
HALLMARK_FATTY_ACID_METABOLISM	0.0170497	0.0774985	-0.511978	-1.45596	68	95	IDI1, ACAA2, MDH1, ACADVL, SUCLG1, ECHS1, HSD17B7, MDH2, APEX1, MLYCD, METAP1, CD1D, NTHL1, ODC1, CD36, ECH1, SDHD, DECR1, GSTZ1, UROD, HADH, IDH3B, ACSS1, PCBD1, CPT2, OSTC, SUCLG2, XIST, GCDH, HSD17B4, HMGCS1, GLUL, ALAD, NBN, ACOT8, UROS, CPT1A	http://www.gsea-msigdb.org/gsea/msigdb/cards/HALLMARK_FATTY_ACID_METABOLISM
HALLMARK_OXIDATIVE_PHOSPHORYLATION	0.000264971	0.00265604	-0.584394	-1.80995	0	186	PDK4, MRPL15, ACAA2, ATP5MC2, NDUFV1, MDH1, VDAC3, ACADVL, SUCLG1, LDHB, SLC25A20, COX7A2L, NDUFB5, PHB2, ATP5PB, ECHS1, ETFA, ATP5MC3, PRDX3, SLC25A5, NDUFC1, OXA1L, GPX4, MDH2, NDUFB3, SLC25A11, MRPS30, BCKDHA, CYB5A, MRPL35, ATP6V0E1, NDUFA8, SURF1, NDUFV2, NDUFS2, ECH1, FXN, ATP5MG, SDHD, ATP5F1A, SLC25A3, DECR1, ATP5PF, COX17, ATP6V1E1, TOMM70, MTX2, IDH3B, ATP5F1C, TIMM13, HADHA, NDUFB7, ID…	http://www.gsea-msigdb.org/gsea/msigdb/cards/HALLMARK_OXIDATIVE_PHOSPHORYLATION
HALLMARK_GLYCOLYSIS	0.000244798	0.00265604	-0.647514	-1.82001	0	88	PKP2, DDIT4, CITED2, CXCR4, IRS2, MDH1, FAM162A, PGM2, PPIA, GLCE, MDH2, TALDO1, PKM, ALG1, CYB5A, PYGL	http://www.gsea-msigdb.org/gsea/msigdb/cards/HALLMARK_GLYCOLYSIS
HALLMARK_REACTIVE_OXYGEN_SPECIES_PATHWAY	0.0610033	0.179422	0.582196	1.3921	348	39	CDKN2D, SOD2, JUNB, GSR, SBNO2, SCAF4	http://www.gsea-msigdb.org/gsea/msigdb/cards/HALLMARK_REACTIVE_OXYGEN_SPECIES_PATHWAY
HALLMARK_P53_PATHWAY	0.222315	0.370525	0.403471	1.1289	1332	115	CDKN1A, ATF3, JUN, SERTAD3, IER5, DDIT3, ZFP36L1, MXD1, KLF4, PPP1R15A, FAS, BTG2, SAT1, CCNK, NINJ1, PLK3, MKNK2, CYFIP2, DDB2, HMOX1, RPS27L, HEXIM1, IFI30	http://www.gsea-msigdb.org/gsea/msigdb/cards/HALLMARK_P53_PATHWAY
HALLMARK_UV_RESPONSE_UP	0.00643196	0.0535996	0.568982	1.53286	37	85	ATF3, NR4A1, PPIF, SOD2, MARK2, JUNB, EIF5, SQSTM1, ICAM1, FOSB, BTG2, CDKN1C, HNRNPU, PPP1R2, ARRB2, IRF1, ALDOA, HMOX1, PRKACA, LYN, DNAJA1, TFRC, ATP6V1F, NXF1, CCND3, CREG1, DDX21, CNP, GLS, GRPEL1	http://www.gsea-msigdb.org/gsea/msigdb/cards/HALLMARK_UV_RESPONSE_UP
HALLMARK_UV_RESPONSE_DN	0.0119076	0.0661533	-0.598767	-1.57092	49	58	MYC, CITED2, DUSP1, TGFBR2, KCNMA1, MAP2K5, CELF2, MAPK14, MRPS31, MT1E, SCAF8	http://www.gsea-msigdb.org/gsea/msigdb/cards/HALLMARK_UV_RESPONSE_DN
HALLMARK_ANGIOGENESIS	0.575746	0.669472	0.57385	0.948744	3066	6	TIMP1, S100A4	http://www.gsea-msigdb.org/gsea/msigdb/cards/HALLMARK_ANGIOGENESIS
HALLMARK_HEME_METABOLISM	0.0168558	0.0774985	0.516078	1.42617	100	104	SLC30A1, KLF3, NARF, DCAF11, RBM38, BTG2, CIR1, ADIPOR1, SYNJ1, YPEL5, MAP2K3, HDGF, LAMP2, USP15, RIOK3, SLC66A2, TFRC, TRAK2, ATP6V0A1, PPP2R5B, PSMD9, DCUN1D1, LRP10, VEZF1, MARK3, NFE2, EIF2AK1, CCND3, RNF123	http://www.gsea-msigdb.org/gsea/msigdb/cards/HALLMARK_HEME_METABOLISM
HALLMARK_COAGULATION	0.689704	0.733727	0.361975	0.857369	3931	37	SERPING1, CAPN2, TIMP1, SH2B2, PLEK, LAMP2	http://www.gsea-msigdb.org/gsea/msigdb/cards/HALLMARK_COAGULATION
HALLMARK_IL2_STAT5_SIGNALING	0.0507229	0.169076	-0.480248	-1.34829	206	87	MYC, ARL4A, PLIN2, MAP3K8, IFNGR1, RHOB, KLF6, IL3RA, PTRH2	http://www.gsea-msigdb.org/gsea/msigdb/cards/HALLMARK_IL2_STAT5_SIGNALING
HALLMARK_BILE_ACID_METABOLISM	0.770862	0.786594	-0.341685	-0.799226	3380	30	IDI1, MLYCD, CAT, ABCD3, IDH2, HSD17B4, SOD1	http://www.gsea-msigdb.org/gsea/msigdb/cards/HALLMARK_BILE_ACID_METABOLISM
HALLMARK_PEROXISOME	0.339003	0.458112	-0.414896	-1.06582	1434	50	IDI1, CLN8, MLYCD, TSPO, VPS4B, CAT, PABPC1, ECH1, ABCD3, PEX11B, IDH2, IDE, HSD17B4, MVP, SOD1, ACOT8, FDPS, FIS1	http://www.gsea-msigdb.org/gsea/msigdb/cards/HALLMARK_PEROXISOME
HALLMARK_ALLOGRAFT_REJECTION	0.639572	0.696244	0.330382	0.910944	3823	102	BCL3, CCR1, IRF7, ICAM1, TNF, LCP2, STAT1, TIMP1, FAS, HIF1A, RPS19, DEGS1, LYN, TAP2, TAPBP, SRGN, GALNT1, CCND3, HLA-E, EIF3A, JAK2, IL12RB1, ELF4, TAP1	http://www.gsea-msigdb.org/gsea/msigdb/cards/HALLMARK_ALLOGRAFT_REJECTION
HALLMARK_SPERMATOGENESIS	0.107973	0.257078	-0.581313	-1.34927	473	29	ARL4A, VDAC3, SPATA6, TALDO1, MLLT10	http://www.gsea-msigdb.org/gsea/msigdb/cards/HALLMARK_SPERMATOGENESIS
HALLMARK_KRAS_SIGNALING_UP	0.082205	0.205513	-0.476398	-1.30153	339	73	TNFAIP3, CXCR4, BIRC3, MAFB, HDAC9, MAP4K1	http://www.gsea-msigdb.org/gsea/msigdb/cards/HALLMARK_KRAS_SIGNALING_UP
HALLMARK_KRAS_SIGNALING_DN	0.0562771	0.175866	0.653134	1.42889	311	24	SKIL, MEFV, IFI44L, RSAD2, BTG2, MX1, SNN, GPRC5C	http://www.gsea-msigdb.org/gsea/msigdb/cards/HALLMARK_KRAS_SIGNALING_DN
HALLMARK_PANCREAS_BETA_CELLS	0.174474	0.31156	-0.6956	-1.30271	811	10	MAFB, SRPRB	http://www.gsea-msigdb.org/gsea/msigdb/cards/HALLMARK_PANCREAS_BETA_CELLS

## Sheet: CD4 Naive T Cells
pathway	pval	padj	ES	NES	nMoreExtreme	size	leadingEdge	Source
HALLMARK_TNFA_SIGNALING_VIA_NFKB	0.432926	0.618465	-0.390559	-1.01315	2655	63	BIRC3, IL7R, BTG1, IL6ST, NFKBIA, GPR183, ID2, SQSTM1, KLF9, TNFAIP3, ATP2B1, PTGER4, PPP1R15A, KLF6	http://www.gsea-msigdb.org/gsea/msigdb/cards/HALLMARK_TNFA_SIGNALING_VIA_NFKB
HALLMARK_HYPOXIA	0.0628264	0.209421	-0.522834	-1.3523	384	62	CITED2, DDIT4, BTG1, WSB1, GLRX, HDLBP, TNFAIP3, GAPDH, PLIN2, PPP1R15A, PGM1, RBPJ, S100A4, KLF6, CASP6	http://www.gsea-msigdb.org/gsea/msigdb/cards/HALLMARK_HYPOXIA
HALLMARK_CHOLESTEROL_HOMEOSTASIS	0.0627827	0.209421	-0.684956	-1.4417	346	19	ECH1, CTNNB1, ACTG1, S100A11, EBP, FDPS	http://www.gsea-msigdb.org/gsea/msigdb/cards/HALLMARK_CHOLESTEROL_HOMEOSTASIS
HALLMARK_MITOTIC_SPINDLE	0.538242	0.708213	-0.358954	-0.955405	3391	74	TUBA4A, MID1IP1, ROCK1, NCK2	http://www.gsea-msigdb.org/gsea/msigdb/cards/HALLMARK_MITOTIC_SPINDLE
HALLMARK_WNT_BETA_CATENIN_SIGNALING	0.850149	0.904414	-0.368053	-0.697176	4549	11	CTNNB1, RBPJ	http://www.gsea-msigdb.org/gsea/msigdb/cards/HALLMARK_WNT_BETA_CATENIN_SIGNALING
HALLMARK_TGF_BETA_SIGNALING	0.248489	0.421066	-0.579245	-1.19291	1356	17	CTNNB1, ID2, PPP1R15A, MAP3K7	http://www.gsea-msigdb.org/gsea/msigdb/cards/HALLMARK_TGF_BETA_SIGNALING
HALLMARK_IL6_JAK_STAT3_SIGNALING	0.153521	0.333742	0.506712	1.24914	653	30	JUN, GRB2, PIM1, SOCS3, IRF1, STAT1, ITGA4, STAT2, IRF9	http://www.gsea-msigdb.org/gsea/msigdb/cards/HALLMARK_IL6_JAK_STAT3_SIGNALING
HALLMARK_DNA_REPAIR	0.663207	0.808789	-0.32749	-0.894188	4280	89	POLR2C, DAD1, POLR3GL, POLD4, GMPR2, GTF2A2, DUT, SURF1, POLR2H, APRT, AK3, NME3, PNP, HCLS1, MRPL40, VPS28	http://www.gsea-msigdb.org/gsea/msigdb/cards/HALLMARK_DNA_REPAIR
HALLMARK_G2M_CHECKPOINT	0.00817661	0.11891	0.520604	1.52968	29	80	TRA2B, RAD21, ODF2, CDKN1B, SRSF10, CUL1, HNRNPU, KIF5B, SS18, SFPQ, NOTCH2, DDX39A, CHMP1A, RBL1, CTCF, CCNT1, DBF4, SMARCC1, KPNB1, ATRX, RBM14, FOXN3, SYNCRIP, TGFB1, NCL, ILF3, CDC25B, NOLC1, GSPT1, PAFAH1B1, MT2A, HIF1A	http://www.gsea-msigdb.org/gsea/msigdb/cards/HALLMARK_G2M_CHECKPOINT
HALLMARK_APOPTOSIS	0.271377	0.437705	-0.434459	-1.12372	1662	62	TXNIP, BIRC3, HMGB2, CASP1, CTNNB1, ANXA1, SQSTM1, ROCK1, CD2, CASP6	http://www.gsea-msigdb.org/gsea/msigdb/cards/HALLMARK_APOPTOSIS
HALLMARK_NOTCH_SIGNALING	0.051029	0.209421	0.77966	1.46971	242	9	CUL1, NOTCH2, APH1A, FBXW11	http://www.gsea-msigdb.org/gsea/msigdb/cards/HALLMARK_NOTCH_SIGNALING
HALLMARK_ADIPOGENESIS	0.178947	0.372807	-0.439874	-1.18898	1138	83	ECH1, GRPEL1, ACAA2, TOB1, ARAF, ETFB, CHCHD10, PLIN2, CS, PGM1, GHITM, PRDX3, UQCR11, CMPK1, UQCRC1, UQCR10, PREB, UCP2, DHRS7, ESYT1, DECR1, SLC25A1, TALDO1, REEP5, UQCRQ, SUCLG1, IDH3G	http://www.gsea-msigdb.org/gsea/msigdb/cards/HALLMARK_ADIPOGENESIS
HALLMARK_ESTROGEN_RESPONSE_EARLY	0.489321	0.679613	-0.412787	-0.976937	2840	36	IL6ST, TOB1, ELOVL5, FKBP5	http://www.gsea-msigdb.org/gsea/msigdb/cards/HALLMARK_ESTROGEN_RESPONSE_EARLY
HALLMARK_ESTROGEN_RESPONSE_LATE	0.0964519	0.26409	-0.567049	-1.34203	559	36	IL6ST, TOB1, ID2, ELOVL5, ETFB, FKBP5	http://www.gsea-msigdb.org/gsea/msigdb/cards/HALLMARK_ESTROGEN_RESPONSE_LATE
HALLMARK_ANDROGEN_RESPONSE	0.324946	0.492342	0.41439	1.07294	1342	39	DNAJB9, SLC38A2, VAPA, ADRM1, CCND3, SAT1, TNFAIP8, IDI1, CDK6	http://www.gsea-msigdb.org/gsea/msigdb/cards/HALLMARK_ANDROGEN_RESPONSE
HALLMARK_MYOGENESIS	0.888369	0.925384	0.294637	0.738234	3795	32	GADD45B, RB1, SPTAN1, SIRT2, TPM3, BIN1, TGFB1, BAG1	http://www.gsea-msigdb.org/gsea/msigdb/cards/HALLMARK_MYOGENESIS
HALLMARK_PROTEIN_SECRETION	0.932997	0.952038	0.273871	0.743566	3703	51	RAB2A, RAB5A, TMX1, VAMP4, USO1, AP2M1, TPD52, ARFGAP3, AP3B1, ERGIC3, ARCN1, GNAS, SEC22B, ATP6V1H, COPB1	http://www.gsea-msigdb.org/gsea/msigdb/cards/HALLMARK_PROTEIN_SECRETION
HALLMARK_INTERFERON_ALPHA_RESPONSE	0.0245694	0.136497	0.521681	1.44662	96	56	IFI44L, EPSTI1, IRF1, IFITM1, PARP9, MX1, SP110, LY6E, PNPT1, IRF7, ISG15, EIF2AK2, TRIM14, PARP12, STAT2, IRF9, IFI35, PSME2, NUB1, LGALS3BP, SAMD9, ADAR, GBP4, LAP3, DDX60, HLA-C, OAS1, IL4R	http://www.gsea-msigdb.org/gsea/msigdb/cards/HALLMARK_INTERFERON_ALPHA_RESPONSE
HALLMARK_INTERFERON_GAMMA_RESPONSE	0.011891	0.11891	0.482663	1.45877	40	98	PDE4B, IFI44L, XAF1, PIM1, EPSTI1, SOCS3, IRF1, STAT1, MX1, SP110, LY6E, ZNFX1, PNPT1, IRF7, RNF213, ISG15, EIF2AK2, TRIM14, PARP12, MVP, STAT2, IRF9, IFI35, PSME2, NLRC5, LGALS3BP, ADAR, GBP4, LAP3, DDX60, SAMHD1, IL4R, IFNAR2, TAPBP, MX2	http://www.gsea-msigdb.org/gsea/msigdb/cards/HALLMARK_INTERFERON_GAMMA_RESPONSE
HALLMARK_APICAL_JUNCTION	0.119532	0.284599	-0.552076	-1.30659	693	36	SORBS3, ACTG1, GAMT, ARHGEF6, ARPC2, ZYX, ICAM2, ITGB1, MAP4K2, LDLRAP1, STX4, GNAI2, MYH9, SHC1, HADH, PTPRC, FYB1, ACTB	http://www.gsea-msigdb.org/gsea/msigdb/cards/HALLMARK_APICAL_JUNCTION
HALLMARK_APICAL_SURFACE	0.0407624	0.203812	-0.804609	-1.49303	215	10	CRYBG1, GATA3, AKAP7	http://www.gsea-msigdb.org/gsea/msigdb/cards/HALLMARK_APICAL_SURFACE
HALLMARK_HEDGEHOG_SIGNALING	0.788786	0.867538	0.510482	0.758618	3924	3	CDK6, PML	http://www.gsea-msigdb.org/gsea/msigdb/cards/HALLMARK_HEDGEHOG_SIGNALING
HALLMARK_COMPLEMENT	0.25264	0.421066	0.395448	1.1126	980	61	GRB2, PIM1, USP15, IRF1, CTSB, GNG2, IRF7	http://www.gsea-msigdb.org/gsea/msigdb/cards/HALLMARK_COMPLEMENT
HALLMARK_UNFOLDED_PROTEIN_RESPONSE	0.352893	0.518961	-0.407401	-1.06581	2176	67	DDIT4, BAG3, TSPYL2, HERPUD1, IMP3	http://www.gsea-msigdb.org/gsea/msigdb/cards/HALLMARK_UNFOLDED_PROTEIN_RESPONSE
HALLMARK_PI3K_AKT_MTOR_SIGNALING	0.75104	0.856119	-0.32917	-0.830802	4512	53	SLA, SQSTM1	http://www.gsea-msigdb.org/gsea/msigdb/cards/HALLMARK_PI3K_AKT_MTOR_SIGNALING
HALLMARK_MTORC1_SIGNALING	0.0785332	0.245416	-0.468552	-1.29323	513	97	TUBA4A, SLA, DDIT4, GLRX, SQSTM1, ELOVL5, GAPDH, PPP1R15A, PGM1, PRDX1, SERP1, EBP	http://www.gsea-msigdb.org/gsea/msigdb/cards/HALLMARK_MTORC1_SIGNALING
HALLMARK_E2F_TARGETS	0.240791	0.421066	0.380383	1.10981	888	77	TRA2B, RAD21, CDKN1B, MCM7, DDX39A, PNN, CTCF, SMC3, CBX5, DNMT1, AK2, RPA1, SYNCRIP, PSIP1, ILF3, CDC25B, NOLC1, GSPT1, PA2G4, POLD2	http://www.gsea-msigdb.org/gsea/msigdb/cards/HALLMARK_E2F_TARGETS
HALLMARK_MYC_TARGETS_V1	0.313192	0.489363	0.321628	1.04713	932	166	TRA2B, VDAC1, MCM7, LDHA, CBX3, DDX21, CUL1, HNRNPU, HNRNPA3, HDAC2, SRPK1, SRSF3, PTGES3, GNL3, HNRNPA2B1, ACP1, PSMC4, TARDBP, STARD7, SNRPB2, PSMA1, PSMD7, CCT3, YWHAQ, EIF4A1, EXOSC7, SMARCC1, KPNB1, COPS5, PHB, SRSF7, EIF3J	http://www.gsea-msigdb.org/gsea/msigdb/cards/HALLMARK_MYC_TARGETS_V1
HALLMARK_MYC_TARGETS_V2	0.711828	0.847415	0.341615	0.847282	3020	31	CBX3, GNL3, MPHOSPH10, IMP4, PES1, LAS1L, PHB, DUSP2, DDX18, NOLC1, PA2G4, SRM, NDUFAF4	http://www.gsea-msigdb.org/gsea/msigdb/cards/HALLMARK_MYC_TARGETS_V2
HALLMARK_EPITHELIAL_MESENCHYMAL_TRANSITION	0.527895	0.708213	0.396115	0.948458	2251	26	JUN, MCM7, GADD45B, NOTCH2, SAT1, WIPF1	http://www.gsea-msigdb.org/gsea/msigdb/cards/HALLMARK_EPITHELIAL_MESENCHYMAL_TRANSITION
HALLMARK_INFLAMMATORY_RESPONSE	0.206045	0.396241	0.427283	1.16008	817	51	PDE4B, BTG2, IRF1, KCNA3, RELA, IFITM1, LY6E, ADRM1, IRF7, EIF2AK2, ABI1	http://www.gsea-msigdb.org/gsea/msigdb/cards/HALLMARK_INFLAMMATORY_RESPONSE
HALLMARK_XENOBIOTIC_METABOLISM	0.105636	0.26409	-0.543646	-1.32566	625	42	ECH1, ID2, ELOVL5, LPIN2, GSS, GART, CASP6, ARPP19, TMBIM6, SPINT2, DHRS7	http://www.gsea-msigdb.org/gsea/msigdb/cards/HALLMARK_XENOBIOTIC_METABOLISM
HALLMARK_FATTY_ACID_METABOLISM	0.0236143	0.136497	-0.572807	-1.4692	143	59	CPT1A, ECH1, ACAA2, ACADVL, ELOVL5, SUCLA2, ECI2, ODC1, MDH1, GLUL, S100A10, DECR1, ADSL, XIST, PDHB, SUCLG1, METAP1, ENO2, IDH3G, ERP29	http://www.gsea-msigdb.org/gsea/msigdb/cards/HALLMARK_FATTY_ACID_METABOLISM
HALLMARK_OXIDATIVE_PHOSPHORYLATION	0.101974	0.26409	-0.41763	-1.2242	712	162	CPT1A, ECH1, GRPEL1, ACAA2, MRPL34, ACADVL, SUCLA2, ETFB, ATP5MC2, SLC25A3, VDAC3, CS, NDUFC2, ATP6V0E1, NDUFA8, COX5A, SLC25A11, MDH1, PRDX3, UQCR11, GLUD1, SURF1, NDUFV1, COX6B1, ATP5MC1, VDAC2, UQCRC1, MRPL11, UQCR10, ATP6V0B, TIMM9, MRPS12, NDUFS2, MPC1, DECR1, NDUFA9, CYB5R3, NDUFA7	http://www.gsea-msigdb.org/gsea/msigdb/cards/HALLMARK_OXIDATIVE_PHOSPHORYLATION
HALLMARK_GLYCOLYSIS	0.00231481	0.115741	-0.652192	-1.66118	13	57	CITED2, DDIT4, HAX1, GLRX, HDLBP, PGAM1	http://www.gsea-msigdb.org/gsea/msigdb/cards/HALLMARK_GLYCOLYSIS
HALLMARK_REACTIVE_OXYGEN_SPECIES_PATHWAY	0.245385	0.421066	-0.509518	-1.17169	1408	30	GLRX, STK25, PRDX1, PRDX2, HMOX2, NDUFS2, EGLN2	http://www.gsea-msigdb.org/gsea/msigdb/cards/HALLMARK_REACTIVE_OXYGEN_SPECIES_PATHWAY
HALLMARK_P53_PATHWAY	0.0096432	0.11891	-0.578453	-1.52954	59	71	TXNIP, DDIT4, SESN1, BTG1, CASP1, CD82, ZFP36L1, TSPYL2, TOB1, SOCS1, PPP1R15A, S100A4, HINT1, WWP1, IP6K2	http://www.gsea-msigdb.org/gsea/msigdb/cards/HALLMARK_P53_PATHWAY
HALLMARK_UV_RESPONSE_UP	0.0198216	0.136497	-0.585513	-1.49033	119	56	TUBA4A, PPP1R2, BTG1, IL6ST, GRPEL1, NFKBIA, HLA-F, MGAT1, SQSTM1, STK25	http://www.gsea-msigdb.org/gsea/msigdb/cards/HALLMARK_UV_RESPONSE_UP
HALLMARK_UV_RESPONSE_DN	0.135722	0.308458	-0.541768	-1.2822	787	36	CITED2, CELF2, ATP2B1, SFMBT1, TGFBR2, DUSP1, INPP4B, FBLN5	http://www.gsea-msigdb.org/gsea/msigdb/cards/HALLMARK_UV_RESPONSE_DN
HALLMARK_ANGIOGENESIS	0.186661	0.373323	-0.784783	-1.26653	945	5	S100A4, TIMP1	http://www.gsea-msigdb.org/gsea/msigdb/cards/HALLMARK_ANGIOGENESIS
HALLMARK_HEME_METABOLISM	0.0527958	0.209421	0.473102	1.34877	202	66	BTG2, USP15, CTSB, RBM38, FBXO7, NARF, ISCA1, CCND3, PSMD9, TNRC6B, MAP2K3, CIR1, YPEL5, OPTN	http://www.gsea-msigdb.org/gsea/msigdb/cards/HALLMARK_HEME_METABOLISM
HALLMARK_COAGULATION	0.798135	0.867538	0.347549	0.769948	3593	18	CTSB, SIRT2	http://www.gsea-msigdb.org/gsea/msigdb/cards/HALLMARK_COAGULATION
HALLMARK_IL2_STAT5_SIGNALING	0.0171978	0.136497	0.535749	1.49414	67	57	SLC2A3, NFKBIZ, ICOS, PIM1, RHOH, FLT3LG, GADD45B, DCPS, CCND3, SOCS2, GBP4, CISH, DHRS3, IL4R	http://www.gsea-msigdb.org/gsea/msigdb/cards/HALLMARK_IL2_STAT5_SIGNALING
HALLMARK_BILE_ACID_METABOLISM	0.587552	0.753272	0.430448	0.911726	2680	15	EPHX2, IDI1, OPTN	http://www.gsea-msigdb.org/gsea/msigdb/cards/HALLMARK_BILE_ACID_METABOLISM
HALLMARK_PEROXISOME	0.0880667	0.25902	-0.584512	-1.36176	506	33	ECH1, FIS1, ELOVL5, PEX11B, ECI2, PRDX1, FDPS	http://www.gsea-msigdb.org/gsea/msigdb/cards/HALLMARK_PEROXISOME
HALLMARK_ALLOGRAFT_REJECTION	0.0561586	0.209421	-0.498891	-1.34455	356	81	CD40LG, ITK, CD96, GPR65, CD3E, DEGS1, SOCS1, SRGN, CD2, EIF3D, CD3D, CD47, TIMP1, MAP3K7, ABCE1, ITGB2, WAS, SIT1, STAT4, CD28	http://www.gsea-msigdb.org/gsea/msigdb/cards/HALLMARK_ALLOGRAFT_REJECTION
HALLMARK_SPERMATOGENESIS	0.95935	0.95935	0.280612	0.603697	4365	16	COIL, DBF4, BRAF, TLE4, PHKG2	http://www.gsea-msigdb.org/gsea/msigdb/cards/HALLMARK_SPERMATOGENESIS
HALLMARK_KRAS_SIGNALING_UP	0.00839041	0.11891	-0.673482	-1.6096	48	38	BIRC3, IL7R, GLRX, ID2, TNFAIP3, PPP1R15A	http://www.gsea-msigdb.org/gsea/msigdb/cards/HALLMARK_KRAS_SIGNALING_UP
HALLMARK_KRAS_SIGNALING_DN	0.651398	0.808789	0.437311	0.86246	3028	11	IFI44L, BTG2, MX1	http://www.gsea-msigdb.org/gsea/msigdb/cards/HALLMARK_KRAS_SIGNALING_DN
HALLMARK_PANCREAS_BETA_CELLS	0.753385	0.856119	0.436289	0.772857	3616	7	FOXO1, SEC11A	http://www.gsea-msigdb.org/gsea/msigdb/cards/HALLMARK_PANCREAS_BETA_CELLS

## Sheet: CD4 Memory T Cells
pathway	pval	padj	ES	NES	nMoreExtreme	size	leadingEdge	Source
HALLMARK_TNFA_SIGNALING_VIA_NFKB	0.00624025	0.0536719	0.533835	1.56666	23	78	PDE4B, SLC2A3, SOCS3, BTG2, BHLHE40, JUN, IRF1, GADD45B, IER2, SGK1, DUSP2, SOD2, BTG3, NR4A2, JUNB, NAMPT, SMAD3, TNFAIP8, MCL1, FOSB, ZFP36, CCNL1, CD69	http://www.gsea-msigdb.org/gsea/msigdb/cards/HALLMARK_TNFA_SIGNALING_VIA_NFKB
HALLMARK_HYPOXIA	0.0574324	0.172618	0.464086	1.33966	220	72	SLC2A3, BHLHE40, JUN, CDKN1B, PIM1, PFKP, IDS, PGK1, LDHA, BCL2, ZFP36, HSPA5	http://www.gsea-msigdb.org/gsea/msigdb/cards/HALLMARK_HYPOXIA
HALLMARK_CHOLESTEROL_HOMEOSTASIS	0.336552	0.538972	-0.480937	-1.08881	1916	24	ECH1, ACTG1, ATXN2, S100A11	http://www.gsea-msigdb.org/gsea/msigdb/cards/HALLMARK_CHOLESTEROL_HOMEOSTASIS
HALLMARK_MITOTIC_SPINDLE	0.0511336	0.170445	-0.494693	-1.37397	317	86	TUBA4A, MID1IP1, NCK2	http://www.gsea-msigdb.org/gsea/msigdb/cards/HALLMARK_MITOTIC_SPINDLE
HALLMARK_WNT_BETA_CATENIN_SIGNALING	0.586569	0.752011	-0.473991	-0.913465	3187	11	HDAC5, RBPJ, TCF7, CCND2, LEF1	http://www.gsea-msigdb.org/gsea/msigdb/cards/HALLMARK_WNT_BETA_CATENIN_SIGNALING
HALLMARK_TGF_BETA_SIGNALING	0.566474	0.745361	0.395397	0.919342	2449	22	JUNB, SMAD3, PPM1A, SPTBN1, ARID4B, HDAC1	http://www.gsea-msigdb.org/gsea/msigdb/cards/HALLMARK_TGF_BETA_SIGNALING
HALLMARK_IL6_JAK_STAT3_SIGNALING	0.0270853	0.123115	0.591901	1.52503	112	36	SOCS3, JUN, IRF1, PIM1, IRF9, STAT1, BAK1, STAT2, CD44, IL4R	http://www.gsea-msigdb.org/gsea/msigdb/cards/HALLMARK_IL6_JAK_STAT3_SIGNALING
HALLMARK_DNA_REPAIR	0.894888	0.932175	-0.276441	-0.775827	5601	94	DUT, AK3, DDB2, POLD4, DAD1, PRIM1, POLR2E, MRPL40, SURF1, VPS28, EDF1, HPRT1, RPA2, IMPDH2	http://www.gsea-msigdb.org/gsea/msigdb/cards/HALLMARK_DNA_REPAIR
HALLMARK_G2M_CHECKPOINT	0.00346113	0.0432641	0.526376	1.57152	12	88	CDKN1B, DDX39A, TRA2B, SFPQ, SRSF10, DBF4, CCNT1, GSPT1, PRPF4B, SMAD3, SYNCRIP, NUP98, NASP, KIF5B, HNRNPD, SMC4, HUS1, KATNA1, LBR, HNRNPU, MT2A, KPNB1, PML, AMD1, SLC38A1, SS18, PAFAH1B1	http://www.gsea-msigdb.org/gsea/msigdb/cards/HALLMARK_G2M_CHECKPOINT
HALLMARK_APOPTOSIS	0.258836	0.462207	0.373459	1.09935	995	79	BTG2, JUN, IRF1, CDKN1B, GADD45B, SOD2, BTG3, MCL1, BID, CD69, DNAJA1, CD44, ETF1, SC5D	http://www.gsea-msigdb.org/gsea/msigdb/cards/HALLMARK_APOPTOSIS
HALLMARK_NOTCH_SIGNALING	0.344942	0.538972	-0.59177	-1.11996	1871	10	FBXW11, PSENEN, RBX1, PRKCA, DTX2	http://www.gsea-msigdb.org/gsea/msigdb/cards/HALLMARK_NOTCH_SIGNALING
HALLMARK_ADIPOGENESIS	0.104127	0.270736	-0.448716	-1.26309	655	96	ECH1, SUCLG1, SLC25A1, TOB1, ATP5PO, PREB, ETFB, ACAA2, CHCHD10, CAT, SCP2, DECR1, AK2, UCP2, PGM1, LPCAT3, STAT5A, POR, SOD1, PRDX3, EPHX2, SDHC, NDUFAB1, TALDO1, UQCRQ, ECHS1	http://www.gsea-msigdb.org/gsea/msigdb/cards/HALLMARK_ADIPOGENESIS
HALLMARK_ESTROGEN_RESPONSE_EARLY	0.200777	0.401554	0.439006	1.17696	826	45	BHLHE40, BCL11B, NXT1, BAG1, ISG20L2, BCL2, MYBL1, CD44, RASGRP1, RARA, XBP1, B4GALT1, NADSYN1, FOS	http://www.gsea-msigdb.org/gsea/msigdb/cards/HALLMARK_ESTROGEN_RESPONSE_EARLY
HALLMARK_ESTROGEN_RESPONSE_LATE	0.64123	0.785165	-0.353968	-0.885799	3772	43	BATF, IL6ST, ID2, TOB1, ETFB, FKBP5, AFF1, FAM102A, HPRT1	http://www.gsea-msigdb.org/gsea/msigdb/cards/HALLMARK_ESTROGEN_RESPONSE_LATE
HALLMARK_ANDROGEN_RESPONSE	0.00705424	0.0536719	0.607898	1.62335	28	44	SLC38A2, SGK1, IDI1, MAF, GNAI3, VAPA, TNFAIP8, INSIG1, NGLY1, UBE2J1, DNAJB9, SAT1, CCND3, ARID5B, CDK6, B4GALT1	http://www.gsea-msigdb.org/gsea/msigdb/cards/HALLMARK_ANDROGEN_RESPONSE
HALLMARK_MYOGENESIS	0.0321729	0.134054	0.568154	1.47905	133	38	BHLHE40, GADD45B, PRNP, BAG1, RB1, IFRD1	http://www.gsea-msigdb.org/gsea/msigdb/cards/HALLMARK_MYOGENESIS
HALLMARK_PROTEIN_SECRETION	0.40874	0.583914	-0.381327	-1.01965	2487	66	BNIP3, COPE, BET1, GOSR2, VPS45, CD63, ANP32E, GBF1, AP3S1, CLTA, SOD1, TMED10, AP3B1	http://www.gsea-msigdb.org/gsea/msigdb/cards/HALLMARK_PROTEIN_SECRETION
HALLMARK_INTERFERON_ALPHA_RESPONSE	0.037484	0.144169	0.490796	1.40312	145	67	IRF1, EPSTI1, IFITM1, IFI44L, EIF2AK2, PARP12, IFI44, LY6E, PARP9, DDX60, IRF9, SP110, IRF7, MX1, ISG15, IFIT3, CMTR1, PLSCR1, NUB1, PARP14, OAS1, STAT2, IL4R, IFI35, LAP3, HLA-C, ADAR, HELZ2	http://www.gsea-msigdb.org/gsea/msigdb/cards/HALLMARK_INTERFERON_ALPHA_RESPONSE
HALLMARK_INTERFERON_GAMMA_RESPONSE	0.000559597	0.0113302	0.541537	1.69015	1	118	PDE4B, SOCS3, IRF1, PIM1, SOD2, EPSTI1, XAF1, PFKP, IFI44L, EIF2AK2, MTHFD2, IL2RB, PELI1, PARP12, IFI44, LY6E, MX2, NAMPT, DDX60, TAPBP, SAMHD1, IRF9, SP110, IRF7, STAT1, MX1, ISG15, IFIT3, CD69, CMTR1, PLSCR1, PARP14, STAT4, STAT2, IL4R, IFI35, LAP3, ADAR, HELZ2	http://www.gsea-msigdb.org/gsea/msigdb/cards/HALLMARK_INTERFERON_GAMMA_RESPONSE
HALLMARK_APICAL_JUNCTION	0.0825611	0.229336	-0.52836	-1.35391	489	49	ACTG1, SORBS3, ARHGEF6, RASA1, SYMPK, STX4, ICAM2, LIMA1, LDLRAP1, MYL12B, CAP1, MSN	http://www.gsea-msigdb.org/gsea/msigdb/cards/HALLMARK_APICAL_JUNCTION
HALLMARK_APICAL_SURFACE	0.845446	0.926748	-0.36908	-0.711282	4594	11	CRYBG1, IL2RG	http://www.gsea-msigdb.org/gsea/msigdb/cards/HALLMARK_APICAL_SURFACE
HALLMARK_HEDGEHOG_SIGNALING	0.742792	0.863711	-0.524712	-0.814037	3889	4	RASA1	http://www.gsea-msigdb.org/gsea/msigdb/cards/HALLMARK_HEDGEHOG_SIGNALING
HALLMARK_COMPLEMENT	0.0465116	0.166113	0.467455	1.36286	179	75	IRF1, PIM1, PDP1, USP15, GNG2, GNAI3, IRF7, CTSB, HSPA5, PLSCR1, RASGRP1, ZEB1, LAP3, RHOG, VCPIP1, LAMP2, RABIF	http://www.gsea-msigdb.org/gsea/msigdb/cards/HALLMARK_COMPLEMENT
HALLMARK_UNFOLDED_PROTEIN_RESPONSE	0.643836	0.785165	-0.328378	-0.895323	3947	75	BAG3, PREB, SERP1, GOSR2, HERPUD1, CXXC1, DDIT4, DCP2, RPS14, EEF2, NHP2, TSPYL2, IMP3, DKC1	http://www.gsea-msigdb.org/gsea/msigdb/cards/HALLMARK_UNFOLDED_PROTEIN_RESPONSE
HALLMARK_PI3K_AKT_MTOR_SIGNALING	0.404459	0.583914	-0.385017	-1.02078	2448	62	SLA, PRKAG1, IL2RG, CFL1, MAPKAP1, ARPC3, TIAM1	http://www.gsea-msigdb.org/gsea/msigdb/cards/HALLMARK_PI3K_AKT_MTOR_SIGNALING
HALLMARK_MTORC1_SIGNALING	0.328052	0.538972	0.339032	1.05158	1200	111	SLC2A3, BTG2, BHLHE40, DDX39A, IDI1, PSMD14, MTHFD2, PSMA4, NAMPT, PGK1, M6PR, IFRD1, LDHA, HSPA9, CACYBP, RAB1A, HSPA5, ETF1, SC5D, PFKL, HSPE1, SEC11A, PSME3, INSIG1, CALR	http://www.gsea-msigdb.org/gsea/msigdb/cards/HALLMARK_MTORC1_SIGNALING
HALLMARK_E2F_TARGETS	0.719958	0.857092	0.294591	0.886306	2719	91	CDKN1B, DDX39A, TRA2B, MTHFD2, CBX5, GSPT1, ING3, SYNCRIP, NUP153, NASP, HNRNPD, IPO7, SMC4, HUS1	http://www.gsea-msigdb.org/gsea/msigdb/cards/HALLMARK_E2F_TARGETS
HALLMARK_MYC_TARGETS_V1	0.930484	0.939422	-0.262061	-0.79334	6290	173	SLC25A3, DUT, CLNS1A, RAN, APEX1, RPS5, PSMA6, RPL6, RPS3, RPL18, RPLP0, EEF1B2, RACK1, RPS2, XPO1, PSMA7, SRSF1, RPL14, HPRT1, IMPDH2, AP3S1, PPIA, VDAC3, RANBP1, NHP2, PHB2, PSMC4, PRDX3, PSMD1, NDUFAB1, NAP1L1, BUB3, EIF1AX, PRDX4, CCT7, SRPK1, RUVBL2, SNRPD2, G3BP1, RPL34, RPS6, COX5A, TUFM, DEK, NPM1, ODC1, SNRPA, FBL, PSMC6, YWHAE	http://www.gsea-msigdb.org/gsea/msigdb/cards/HALLMARK_MYC_TARGETS_V1
HALLMARK_MYC_TARGETS_V2	0.369205	0.559401	0.403733	1.04556	1536	37	DUSP2, HSPE1, WDR43, NOP56, SUPV3L1, MRTO4, MCM5	http://www.gsea-msigdb.org/gsea/msigdb/cards/HALLMARK_MYC_TARGETS_V2
HALLMARK_EPITHELIAL_MESENCHYMAL_TRANSITION	0.251602	0.462207	0.45663	1.14858	1059	32	JUN, GADD45B, CD44, SAT1, WIPF1, COPA, TPM4	http://www.gsea-msigdb.org/gsea/msigdb/cards/HALLMARK_EPITHELIAL_MESENCHYMAL_TRANSITION
HALLMARK_INFLAMMATORY_RESPONSE	0.0586902	0.172618	0.479872	1.35075	232	60	PDE4B, OSM, BTG2, IRF1, IFITM1, KCNA3, EIF2AK2, IL2RB, LY6E, GNAI3, NAMPT, TAPBP, IRF7, CD69, IL4R, RASGRP1, SELENOS, RHOG, PTGER2, ABI1	http://www.gsea-msigdb.org/gsea/msigdb/cards/HALLMARK_INFLAMMATORY_RESPONSE
HALLMARK_XENOBIOTIC_METABOLISM	0.140657	0.305776	-0.497237	-1.26356	830	47	ECH1, ID2, SSR3, LPIN2, CAT, PSMB10, HPRT1, POR, GSTO1	http://www.gsea-msigdb.org/gsea/msigdb/cards/HALLMARK_XENOBIOTIC_METABOLISM
HALLMARK_FATTY_ACID_METABOLISM	0.18689	0.389354	-0.438439	-1.18748	1148	71	ECH1, OSTC, SUCLG1, ERP29, APEX1, ACAA2, CPT1A, ACADVL, ADSL, DECR1, GCDH, UROD, SMS, CRYZ, SDHC, ENO2, SUCLG2, ECHS1, UROS, PRDX6, LGALS1, MIF, PCBD1, ODC1	http://www.gsea-msigdb.org/gsea/msigdb/cards/HALLMARK_FATTY_ACID_METABOLISM
HALLMARK_OXIDATIVE_PHOSPHORYLATION	0.0085875	0.0536719	-0.483125	-1.46304	57	174	ECH1, SLC25A3, ATP5MC1, SUCLG1, ATP5PB, ATP5PO, LDHB, NDUFS7, ATP5MC2, ETFB, MRPL34, ACAA2, HADHA, ATP5PF, CPT1A, OXA1L, NDUFB6, ACADVL, SURF1, COX4I1, DECR1, NDUFA8, ATP5MC3, MPC1, TIMM13, SLC25A11, ATP5MG, CYB5R3, NDUFS6, NDUFA9, VDAC3, POR, NDUFC2, SLC25A6, PHB2, COX5B, PRDX3, SDHC, NDUFS2, NDUFAB1, COX6C, ATP5F1A, NDUFB2, NDUFC1, COX7A2L, NDUFB8, UQCRQ	http://www.gsea-msigdb.org/gsea/msigdb/cards/HALLMARK_OXIDATIVE_PHOSPHORYLATION
HALLMARK_GLYCOLYSIS	0.0245781	0.12289	-0.556183	-1.49442	149	68	CITED2, GNPDA1, HAX1, AK3, GMPPB, GMPPA, GLRX, DDIT4, UGP2, PMM2, HDLBP, PPIA, SOD1, PSMC4, SDHC, G6PD, POLR3K, TALDO1, ENO2	http://www.gsea-msigdb.org/gsea/msigdb/cards/HALLMARK_GLYCOLYSIS
HALLMARK_REACTIVE_OXYGEN_SPECIES_PATHWAY	0.564458	0.745361	0.362453	0.927845	2359	35	SOD2, PFKP, CDKN2D, PRNP, JUNB	http://www.gsea-msigdb.org/gsea/msigdb/cards/HALLMARK_REACTIVE_OXYGEN_SPECIES_PATHWAY
HALLMARK_P53_PATHWAY	0.229458	0.441266	-0.409333	-1.13689	1426	86	TXNIP, SESN1, TOB1, LDHB, WRAP73, BTG1, DDB2, ZFP36L1, RPL18, RACK1, DDIT4, VAMP8, NOL8, RPS12, CD82	http://www.gsea-msigdb.org/gsea/msigdb/cards/HALLMARK_P53_PATHWAY
HALLMARK_UV_RESPONSE_UP	0.11553	0.270736	-0.47744	-1.27321	702	65	TUBA4A, PPP1R2, NFKBIA, IL6ST, BTG1, HLA-F, ARRB2	http://www.gsea-msigdb.org/gsea/msigdb/cards/HALLMARK_UV_RESPONSE_UP
HALLMARK_UV_RESPONSE_DN	0.119124	0.270736	-0.505483	-1.29529	706	49	CITED2, CELF2, SRI, TGFBR2, SPOP, ATP2B1, SFMBT1, WDR37, AGGF1	http://www.gsea-msigdb.org/gsea/msigdb/cards/HALLMARK_UV_RESPONSE_DN
HALLMARK_ANGIOGENESIS	0.833369	0.926748	0.412641	0.686343	3940	5	LRPAP1, APP	http://www.gsea-msigdb.org/gsea/msigdb/cards/HALLMARK_ANGIOGENESIS
HALLMARK_HEME_METABOLISM	0.00780031	0.0536719	0.522793	1.53425	29	78	TENT5C, BTG2, RBM38, USP15, MARK3, ISCA1, RIOK3, YPEL5, KLF3, CTSB, NUDT4, FBXO7, FBXO9	http://www.gsea-msigdb.org/gsea/msigdb/cards/HALLMARK_HEME_METABOLISM
HALLMARK_COAGULATION	0.939422	0.939422	0.282731	0.657381	4062	22	CTSB, LAMP2, RABIF	http://www.gsea-msigdb.org/gsea/msigdb/cards/HALLMARK_COAGULATION
HALLMARK_IL2_STAT5_SIGNALING	0.000260552	0.0113302	0.652936	1.9263	0	80	ICOS, SLC2A3, BHLHE40, NFKBIZ, GADD45B, PIM1, RHOH, PRNP, IL2RB, SNX9, GABARAPL1, BCL2, ADAM19, SOCS2, PLSCR1, CD44, IL4R, RORA	http://www.gsea-msigdb.org/gsea/msigdb/cards/HALLMARK_IL2_STAT5_SIGNALING
HALLMARK_BILE_ACID_METABOLISM	0.871143	0.926748	-0.319838	-0.718633	4968	23	CAT, SCP2, PRDX5, GNPAT, SOD1, EPHX2	http://www.gsea-msigdb.org/gsea/msigdb/cards/HALLMARK_BILE_ACID_METABOLISM
HALLMARK_PEROXISOME	0.331974	0.538972	-0.436553	-1.08041	1953	40	ECH1, PEX11B, CAT, SCP2, PRDX5, FIS1, GNPAT	http://www.gsea-msigdb.org/gsea/msigdb/cards/HALLMARK_PEROXISOME
HALLMARK_ALLOGRAFT_REJECTION	0.0236649	0.12289	-0.5193	-1.45562	147	93	RIPK2, ITK, CD40LG, DEGS1, CD3E, IL12RB1, MRPL3, PSMB10, RPS19, CD3D, RPL9, ITGB2, PRF1, IL2RG, SIT1, WAS	http://www.gsea-msigdb.org/gsea/msigdb/cards/HALLMARK_ALLOGRAFT_REJECTION
HALLMARK_SPERMATOGENESIS	0.867977	0.926748	0.312574	0.726768	3753	22	DBF4, CHFR, COIL	http://www.gsea-msigdb.org/gsea/msigdb/cards/HALLMARK_SPERMATOGENESIS
HALLMARK_KRAS_SIGNALING_UP	0.00067981	0.0113302	-0.712975	-1.78421	3	43	BIRC3, PRDM1, IL7R, ID2, GYPC, GLRX, ITGB2, IL2RG, RBM4	http://www.gsea-msigdb.org/gsea/msigdb/cards/HALLMARK_KRAS_SIGNALING_UP
HALLMARK_KRAS_SIGNALING_DN	0.108623	0.270736	0.631424	1.37428	484	16	TENT5C, BTG2, SGK1, NR4A2, IFI44L, MX1	http://www.gsea-msigdb.org/gsea/msigdb/cards/HALLMARK_KRAS_SIGNALING_DN
HALLMARK_PANCREAS_BETA_CELLS	0.461987	0.641649	0.551086	1.02096	2138	8	SEC11A, FOXO1, SRP9, AKT3	http://www.gsea-msigdb.org/gsea/msigdb/cards/HALLMARK_PANCREAS_BETA_CELLS

## Sheet: CD8 Activated T Cells
pathway	pval	padj	ES	NES	nMoreExtreme	size	leadingEdge	Source
HALLMARK_TNFA_SIGNALING_VIA_NFKB	0.000148412	0.00293582	0.766519	2.09793	0	87	SLC2A3, BTG2, MAP3K8, PDE4B, RHOB, IER2, NAMPT, IRF1, BHLHE40, SOCS3, JUN, SAT1, DUSP5, GADD45B, NR4A2, RELB, ZC3H12A, NR4A3, MAFF, BIRC2, DUSP2, CD44, TNFSF9, REL, FOSL2, BTG3, LITAF, JUNB, KLF10, TNFAIP3, KDM6B, NFE2L2, EIF1, FOSB, B4GALT1, CCNL1, TNIP1, PER1, NFKB1, NFKB2	http://www.gsea-msigdb.org/gsea/msigdb/cards/HALLMARK_TNFA_SIGNALING_VIA_NFKB
HALLMARK_HYPOXIA	0.00152648	0.0103337	0.621671	1.65011	9	70	SLC2A3, BHLHE40, JUN, IDS, JMJD6, MAFF, VHL, DDIT3, HSPA5, CDKN1B, FOSL2, LDHA, NR3C1, GPI, TNFAIP3, CXCR4, NDRG1	http://www.gsea-msigdb.org/gsea/msigdb/cards/HALLMARK_HYPOXIA
HALLMARK_CHOLESTEROL_HOMEOSTASIS	0.3111	0.5185	0.507958	1.1152	1846	23	MVD, SREBF2, PLSCR1, FDFT1, IDI1, CTNNB1	http://www.gsea-msigdb.org/gsea/msigdb/cards/HALLMARK_CHOLESTEROL_HOMEOSTASIS
HALLMARK_MITOTIC_SPINDLE	0.257245	0.443526	0.414071	1.1208	1721	80	ARHGDIA, ABR, KIF5B, DOCK2, PCGF5, RASA2, EZR, PREX1, WASF2, KLC1, DYNC1H1, ATG4B, MYO9B, LATS1, STAU1, CSNK1D, ACTN4, NOTCH2, PAFAH1B1, SPTAN1, KIFAP3, ARFGEF1, CD2AP, RHOF	http://www.gsea-msigdb.org/gsea/msigdb/cards/HALLMARK_MITOTIC_SPINDLE
HALLMARK_WNT_BETA_CATENIN_SIGNALING	0.702836	0.798677	0.428795	0.826827	3989	12	CTNNB1, CCND2, NCOR2	http://www.gsea-msigdb.org/gsea/msigdb/cards/HALLMARK_WNT_BETA_CATENIN_SIGNALING
HALLMARK_TGF_BETA_SIGNALING	0.201277	0.387071	0.55006	1.22017	1197	24	SMAD7, TGFB1, JUNB, KLF10, ARID4B, CTNNB1, UBE2D3, NCOR2, TGIF1, PPP1R15A	http://www.gsea-msigdb.org/gsea/msigdb/cards/HALLMARK_TGF_BETA_SIGNALING
HALLMARK_IL6_JAK_STAT3_SIGNALING	0.0103009	0.046822	0.664232	1.5781	62	35	MAP3K8, IRF1, SOCS3, JUN, CD44, GRB2, TGFB1, STAT1, ITGA4, TNFRSF1B, IRF9, IFNGR1, PTPN11, CBL, BAK1, IFNAR1	http://www.gsea-msigdb.org/gsea/msigdb/cards/HALLMARK_IL6_JAK_STAT3_SIGNALING
HALLMARK_DNA_REPAIR	0.612227	0.746618	0.336686	0.924033	4145	89	PDE4B, VPS37B, RNMT, SEC61A1, ARL6IP1, SRSF6, DCTN4, POLR2H, NUDT21, GUK1, POLR2K, GTF3C5, ERCC3, NT5C3A	http://www.gsea-msigdb.org/gsea/msigdb/cards/HALLMARK_DNA_REPAIR
HALLMARK_G2M_CHECKPOINT	0.0726299	0.181575	0.474183	1.29423	487	85	TRA2B, AMD1, KPNA2, DBF4, GSPT1, CDKN1B, NCL, PRPF4B, TGFB1, KIF5B, DDX39A, SLC38A1, SFPQ, CCNT1, HUS1, NUP98, SRSF10	http://www.gsea-msigdb.org/gsea/msigdb/cards/HALLMARK_G2M_CHECKPOINT
HALLMARK_APOPTOSIS	0.0206062	0.0735937	0.526012	1.43074	137	83	BTG2, RHOB, IRF1, JUN, SMAD7, SAT1, GADD45B, CD44, DDIT3, CDKN1B, MADD, BTG3, TGFBR3, DNAJA1, PMAIP1, ETF1, CYLD, CTNNB1, MCL1, CCND2, SATB1, GCH1, IFNGR1, SOD2, F2R, PRF1, RARA, CASP3, IGF2R, VDAC2	http://www.gsea-msigdb.org/gsea/msigdb/cards/HALLMARK_APOPTOSIS
HALLMARK_NOTCH_SIGNALING	0.902026	0.927734	-0.342248	-0.623089	4050	8	MAML2, RBX1	http://www.gsea-msigdb.org/gsea/msigdb/cards/HALLMARK_NOTCH_SIGNALING
HALLMARK_ADIPOGENESIS	0.352885	0.518949	-0.340005	-1.03481	1112	93	ECH1, ACAA2, SUCLG1, STAT5A, ATP5PO, PREB, PTCD3, ESYT1, GPX4, CS, PFKL, DHRS7, TALDO1, MTCH2, TOB1, CAT, JAGN1, NMT1, YWHAG, NDUFS3, CHCHD10, SLC66A3, PRDX3, DECR1	http://www.gsea-msigdb.org/gsea/msigdb/cards/HALLMARK_ADIPOGENESIS
HALLMARK_ESTROGEN_RESPONSE_EARLY	0.04592	0.120842	0.581414	1.42133	286	41	NXT1, BHLHE40, CD44, RASGRP1, FDFT1, PMAIP1, KLF10, B4GALT1, ISG20L2, NCOR2, AREG, RARA, ELF1, FOS, BAG1	http://www.gsea-msigdb.org/gsea/msigdb/cards/HALLMARK_ESTROGEN_RESPONSE_EARLY
HALLMARK_ESTROGEN_RESPONSE_LATE	0.144471	0.300981	0.504355	1.24616	907	44	NXT1, DUSP2, CD44, BTG3, FDFT1	http://www.gsea-msigdb.org/gsea/msigdb/cards/HALLMARK_ESTROGEN_RESPONSE_LATE
HALLMARK_ANDROGEN_RESPONSE	0.0454763	0.120842	0.576416	1.41789	284	43	SAT1, UBE2J1, ARID5B, SPCS3, IDI1, SLC38A2, INSIG1, B4GALT1, NDRG1, MAF, TMEM50A, DBI, VAPA, DNAJB9	http://www.gsea-msigdb.org/gsea/msigdb/cards/HALLMARK_ANDROGEN_RESPONSE
HALLMARK_MYOGENESIS	0.00114848	0.00957069	0.746461	1.73047	6	30	BHLHE40, IFRD1, GADD45B, MEF2D, TGFB1, COL6A3, LPIN1, FDPS, SPTAN1, BAG1	http://www.gsea-msigdb.org/gsea/msigdb/cards/HALLMARK_MYOGENESIS
HALLMARK_PROTEIN_SECRETION	0.901121	0.927734	0.289633	0.755841	5868	62	MON2, NAPA, RAB5A, NAPG, LAMP2, AP2B1, ARF1	http://www.gsea-msigdb.org/gsea/msigdb/cards/HALLMARK_PROTEIN_SECRETION
HALLMARK_INTERFERON_ALPHA_RESPONSE	0.0318756	0.0953387	0.544817	1.4162	206	60	IRF1, HELZ2, OAS1, IFITM1, MX1, OASL, IFI44L, PLSCR1, ISG15, NUB1, ADAR, EPSTI1, SAMD9, PARP12, IFI44, EIF2AK2, LAP3, IRF7, NCOA7, GBP4, SP110, HLA-C, PARP9	http://www.gsea-msigdb.org/gsea/msigdb/cards/HALLMARK_INTERFERON_ALPHA_RESPONSE
HALLMARK_INTERFERON_GAMMA_RESPONSE	0.00424628	0.0235905	0.538801	1.53559	29	119	PDE4B, NAMPT, IRF1, SOCS3, HELZ2, XAF1, MX1, OASL, MX2, IFI44L, PLSCR1, TAPBP, ARID5B, ISG15, APOL6, ADAR, EPSTI1, PARP12, TNFAIP3, AUTS2, IFI44, RNF213, EIF2AK2, LAP3, IRF7, ARL4A, VAMP5, STAT1, GBP4, SP110, NFKB1	http://www.gsea-msigdb.org/gsea/msigdb/cards/HALLMARK_INTERFERON_GAMMA_RESPONSE
HALLMARK_APICAL_JUNCTION	0.744956	0.811481	-0.316958	-0.850478	2768	44	ACTG1, CNN2, VASP, MAPK13, LDLRAP1, ACTB, SYMPK, ZYX, PECAM1, ICAM2, ARPC2, TIAL1, RAC2, RSU1, CAP1, MYL12B	http://www.gsea-msigdb.org/gsea/msigdb/cards/HALLMARK_APICAL_JUNCTION
HALLMARK_APICAL_SURFACE	0.331886	0.518571	-0.571711	-1.12049	1451	11	CRYBG1, HSPB1	http://www.gsea-msigdb.org/gsea/msigdb/cards/HALLMARK_APICAL_SURFACE
HALLMARK_HEDGEHOG_SIGNALING	0.255311	0.443526	0.785696	1.20826	1309	4	PML, ADGRG1, CDK6	http://www.gsea-msigdb.org/gsea/msigdb/cards/HALLMARK_HEDGEHOG_SIGNALING
HALLMARK_COMPLEMENT	0.000150557	0.00293582	0.688823	1.84898	0	75	IRF1, DUSP5, MAFF, GNG2, PLSCR1, HSPA5, USP15, RABIF, GRB2, RASGRP1, SPOCK2, CTSS, TNFAIP3, LAMP2, LAP3, PIK3CG, IRF7, CALM1, RHOG, GNAI2, GZMB, ZEB1	http://www.gsea-msigdb.org/gsea/msigdb/cards/HALLMARK_COMPLEMENT
HALLMARK_UNFOLDED_PROTEIN_RESPONSE	0.456552	0.570689	0.378372	1.0026	2999	69	LSM1, HSPA5, SPCS3, MTREX, ATF6, KIF5B, EIF4A1, YWHAZ, HSPA9, CALR, CEBPG, DNAJB9, ATF4, EIF4A3, SLC30A5, HERPUD1, HYOU1, DCP1A	http://www.gsea-msigdb.org/gsea/msigdb/cards/HALLMARK_UNFOLDED_PROTEIN_RESPONSE
HALLMARK_PI3K_AKT_MTOR_SIGNALING	0.350169	0.518949	0.411631	1.07	2273	60	ARHGDIA, DDIT3, CDKN1B, GRB2, GSK3B, NFKBIB, CXCR4, CALR, SMAD2, PIN1, UBE2D3, ARF1, PRKAR2A, PTPN11, MKNK2, UBE2N, RIPK1, ACTR2	http://www.gsea-msigdb.org/gsea/msigdb/cards/HALLMARK_PI3K_AKT_MTOR_SIGNALING
HALLMARK_MTORC1_SIGNALING	0.00674028	0.0337014	0.531549	1.49876	46	109	SLC2A3, BTG2, NAMPT, BHLHE40, IFRD1, DDIT3, HSPA5, LDHA, GPI, GSK3B, IDI1, DDX39A, ETF1, NFKBIB, CXCR4, HSPA9, INSIG1, CALR	http://www.gsea-msigdb.org/gsea/msigdb/cards/HALLMARK_MTORC1_SIGNALING
HALLMARK_E2F_TARGETS	0.656884	0.782004	-0.305155	-0.914457	2170	83	SRSF1, LUC7L3, NUP107, CDK4, XPO1, NAP1L1, NBN, NOLC1, CTCF, TUBB, RBBP7, SMC1A, EXOSC8, SSRP1, DUT, DCK, MYC, PNN, POP7, PMS2, PSIP1	http://www.gsea-msigdb.org/gsea/msigdb/cards/HALLMARK_E2F_TARGETS
HALLMARK_MYC_TARGETS_V1	0.746562	0.811481	0.297957	0.882149	5537	168	IFRD1, SRSF7, TRA2B, SNRPB2, KPNA2, GSPT1, SRSF3, DDX21, LDHA, EIF4A1, EIF4H, HNRNPC, ETF1, SNRPA1, RNPS1, HNRNPA3, STARD7	http://www.gsea-msigdb.org/gsea/msigdb/cards/HALLMARK_MYC_TARGETS_V1
HALLMARK_MYC_TARGETS_V2	0.974508	0.974508	-0.263195	-0.64659	3860	29	CDK4, FARSA, NOLC1, PHB, PES1, MYC	http://www.gsea-msigdb.org/gsea/msigdb/cards/HALLMARK_MYC_TARGETS_V2
HALLMARK_EPITHELIAL_MESENCHYMAL_TRANSITION	0.00100033	0.00957069	0.764663	1.73483	5	27	RHOB, JUN, SAT1, GADD45B, WIPF1, CD44, TGFBR3, TGFB1, TNFAIP3	http://www.gsea-msigdb.org/gsea/msigdb/cards/HALLMARK_EPITHELIAL_MESENCHYMAL_TRANSITION
HALLMARK_INFLAMMATORY_RESPONSE	0.0198604	0.0735937	0.565054	1.45515	127	57	BTG2, PDE4B, NAMPT, IRF1, IFITM1, TNFSF9, TAPBP, RASGRP1, EIF2AK2, IRF7, RHOG, NFKB1, TNFRSF1B, PTPRE, SELENOS, GCH1, HIF1A	http://www.gsea-msigdb.org/gsea/msigdb/cards/HALLMARK_INFLAMMATORY_RESPONSE
HALLMARK_XENOBIOTIC_METABOLISM	0.181967	0.363934	-0.437083	-1.18068	667	46	ECH1, ADH5, DHPS, DHRS7, DDAH2, ID2, SPINT2, CAT, SHMT2, NMT1, NPC1, TNFRSF1A, LPIN2, ALDH9A1, GART, PGD, GSTO1, SSR3, PSMB10, POR, SAR1B	http://www.gsea-msigdb.org/gsea/msigdb/cards/HALLMARK_XENOBIOTIC_METABOLISM
HALLMARK_FATTY_ACID_METABOLISM	0.0306447	0.0953387	-0.48554	-1.39691	105	66	GLUL, ECH1, ACAA2, CPT1A, SUCLG1, ACOT8, SDHD, ACADVL, GRHPR, ENO2, NBN, UROD	http://www.gsea-msigdb.org/gsea/msigdb/cards/HALLMARK_FATTY_ACID_METABOLISM
HALLMARK_OXIDATIVE_PHOSPHORYLATION	0.0150929	0.062887	-0.399154	-1.31914	38	168	COX7A2L, SLC25A20, ECH1, ACAA2, ATP5MC1, CPT1A, SUCLG1, SDHD, ACADVL, ATP5PO, NDUFS4, ATP5MC2, GOT2, LRPPRC, ATP5PB, ATP5F1A, GPX4, COX11, UQCRC2, CS, TIMM8B, RHOT2, TOMM70, LDHB, OXA1L, NDUFC1, ATP5PF, NDUFS2, ISCU, SUCLA2, ETFA, PHB2, NDUFA8, VDAC3, TIMM13, MRPL34, NDUFS3, SURF1, NDUFV2, PRDX3, DECR1, ATP5F1C, SLC25A11, NDUFS6, COX4I1, MGST3, UQCR11, ATP5MC3	http://www.gsea-msigdb.org/gsea/msigdb/cards/HALLMARK_OXIDATIVE_PHOSPHORYLATION
HALLMARK_GLYCOLYSIS	0.694413	0.798677	-0.314075	-0.889467	2435	60	CITED2, GLRX, ANKZF1, GOT2, ENO2, B3GAT3, TALDO1, COPB2	http://www.gsea-msigdb.org/gsea/msigdb/cards/HALLMARK_GLYCOLYSIS
HALLMARK_REACTIVE_OXYGEN_SPECIES_PATHWAY	0.0914477	0.217733	-0.525726	-1.33926	354	34	GCLM, IPCEF1, GLRX, HMOX2, GPX4, PRDX2, EGLN2	http://www.gsea-msigdb.org/gsea/msigdb/cards/HALLMARK_REACTIVE_OXYGEN_SPECIES_PATHWAY
HALLMARK_P53_PATHWAY	0.401722	0.547519	0.376007	1.02789	2705	86	BTG2, JUN, SAT1, TNFSF9, DDIT3, DNTTIP2, SERTAD3, PLK3, CCNK, SEC61A1, TGFB1, CD81, HDAC3, NDRG1	http://www.gsea-msigdb.org/gsea/msigdb/cards/HALLMARK_P53_PATHWAY
HALLMARK_UV_RESPONSE_UP	0.0324152	0.0953387	0.527692	1.39827	212	69	BTG2, RHOB, IRF1, AMD1, DNAJB1, DDX21, BTG3, RASGRP1, DNAJA1, JUNB, CDC5L, FOSB, POLR2H, CEBPG, MARK2, GCH1, AGO2, SOD2, NXF1, HNRNPU, EIF5, SIGMAR1, CASP3	http://www.gsea-msigdb.org/gsea/msigdb/cards/HALLMARK_UV_RESPONSE_UP
HALLMARK_UV_RESPONSE_DN	0.243217	0.443526	0.471306	1.1565	1523	42	BHLHE40, SMAD7, CDKN1B, TGFBR3, NR3C1, RUNX1, RASA2, INSIG1, NFKB1	http://www.gsea-msigdb.org/gsea/msigdb/cards/HALLMARK_UV_RESPONSE_DN
HALLMARK_ANGIOGENESIS	0.909179	0.927734	0.385088	0.592198	4664	4	CCND2, LRPAP1	http://www.gsea-msigdb.org/gsea/msigdb/cards/HALLMARK_ANGIOGENESIS
HALLMARK_HEME_METABOLISM	0.00165339	0.0103337	0.608243	1.63146	10	74	TENT5C, BTG2, RBM38, YPEL5, USP15, NR3C1, RNF19A, LAMP2, RIOK3, TNRC6B, ISCA1, KLF3, RBM5, FBXO7	http://www.gsea-msigdb.org/gsea/msigdb/cards/HALLMARK_HEME_METABOLISM
HALLMARK_COAGULATION	0.416114	0.547519	0.477909	1.03794	2447	22	MAFF, RABIF, ARF4, LAMP2, CSRP1	http://www.gsea-msigdb.org/gsea/msigdb/cards/HALLMARK_COAGULATION
HALLMARK_IL2_STAT5_SIGNALING	0.000901849	0.00957069	0.639253	1.71463	5	74	NFKBIZ, SLC2A3, MAP3K8, RHOB, BHLHE40, GADD45B, MAFF, CD44, PLSCR1, CDC42SE2, GABARAPL1, CD81, CST7, ARL4A, NDRG1, GBP4, CCND2, TNFRSF1B	http://www.gsea-msigdb.org/gsea/msigdb/cards/HALLMARK_IL2_STAT5_SIGNALING
HALLMARK_BILE_ACID_METABOLISM	0.32168	0.518571	-0.488776	-1.10367	1324	20	GCLM, PRDX5, LCK, CAT, NPC1, PEX16, ACSL5, ALDH9A1, GNPAT, SLC35B2	http://www.gsea-msigdb.org/gsea/msigdb/cards/HALLMARK_BILE_ACID_METABOLISM
HALLMARK_PEROXISOME	0.118435	0.257467	-0.488214	-1.27416	450	38	ECH1, PEX11B, ACOT8, CNBP, PRDX5, ECI2, CAT, PRDX1, ACSL5, ALDH9A1, GNPAT, TSPO, SLC35B2	http://www.gsea-msigdb.org/gsea/msigdb/cards/HALLMARK_PEROXISOME
HALLMARK_ALLOGRAFT_REJECTION	0.406088	0.547519	-0.328472	-1.00961	1253	99	ITK, SOCS1, PTPN6, SIT1, ETS1, WAS, CCL4, CD2, IKBKB, TIMP1, LCK, MRPL3, NCK1, IL16, ABCE1, CD3E, CSK, KLRD1, EIF3D, RPL9	http://www.gsea-msigdb.org/gsea/msigdb/cards/HALLMARK_ALLOGRAFT_REJECTION
HALLMARK_SPERMATOGENESIS	0.428206	0.548981	0.48766	1.03233	2507	19	DBF4, ARL4A, TSN, PRKAR2A, COIL, BRAF, LPIN1	http://www.gsea-msigdb.org/gsea/msigdb/cards/HALLMARK_SPERMATOGENESIS
HALLMARK_KRAS_SIGNALING_UP	0.408693	0.547519	-0.388707	-1.01956	1541	39	PRDM1, BIRC3, GLRX, IKZF1, ETS1	http://www.gsea-msigdb.org/gsea/msigdb/cards/HALLMARK_KRAS_SIGNALING_UP
HALLMARK_KRAS_SIGNALING_DN	0.000176149	0.00293582	0.924065	1.78183	0	12	TENT5C, BTG2, NR4A2, MX1, IFI44L	http://www.gsea-msigdb.org/gsea/msigdb/cards/HALLMARK_KRAS_SIGNALING_DN
HALLMARK_PANCREAS_BETA_CELLS	0.109471	0.248797	-0.820381	-1.33866	518	5	SRPRB, SPCS1	http://www.gsea-msigdb.org/gsea/msigdb/cards/HALLMARK_PANCREAS_BETA_CELLS

## Sheet: Plasma Cells
pathway	pval	padj	ES	NES	nMoreExtreme	size	leadingEdge	Source
HALLMARK_TNFA_SIGNALING_VIA_NFKB	0.0296831	0.123679	0.502664	1.36267	250	102	CCND1, ATF3, TGIF1, RHOB, TNIP2, DUSP5, NFE2L2, NR4A1, CDKN1A, PDE4B, IER2, ABCA1, NR4A2, EGR1, PNRC1, BCL2A1, KDM6B, NFAT5, IL6ST, GADD45A, IRF1, BHLHE40, DUSP4, FOSB, BTG2, CEBPB, BCL3, SOCS3, LDLR, BIRC2, IER5, MCL1, KLF2, PMEPA1, KLF9, GEM	http://www.gsea-msigdb.org/gsea/msigdb/cards/HALLMARK_TNFA_SIGNALING_VIA_NFKB
HALLMARK_HYPOXIA	0.477906	0.676979	0.366906	0.996535	4044	104	IDS, ATF3, CDKN1A, CCN2, GPI, FAM162A, MAP3K1, ALDOA, LDHA, NDRG1, RRAGD, DDIT3, PNRC1, PAM, NR3C1, KLHL24, BHLHE40, UGP2	http://www.gsea-msigdb.org/gsea/msigdb/cards/HALLMARK_HYPOXIA
HALLMARK_CHOLESTEROL_HOMEOSTASIS	0.285194	0.528137	0.449768	1.11904	2191	52	ATF3, PLSCR1, PNRC1, IDI1, ANTXR2, SREBF2, ACAT2, CYP51A1, LDLR, HMGCR, HMGCS1, DHCR7	http://www.gsea-msigdb.org/gsea/msigdb/cards/HALLMARK_CHOLESTEROL_HOMEOSTASIS
HALLMARK_MITOTIC_SPINDLE	0.0121107	0.0863868	0.505294	1.39986	104	127	ARHGAP5, ARHGEF2, DST, ARHGAP4, MID1IP1, ARHGEF3, PPP4R2, NUMA1, CD2AP, RAPGEF6, ARF6, CKAP5, SMC1A, RASA1, PCM1, MAP3K11, CLIP1, PXN, ARHGEF12, NCK1, SPTBN1, RAPGEF5, EZR, ARFGEF1, RASA2, ACTN4, TLK1, RAB3GAP1, SPTAN1, PCGF5, HOOK3, EPB41, MYH9, SMC3, CLASP1, ROCK1, MAPRE1, ITSN1, SMC4, RICTOR, CCDC88A	http://www.gsea-msigdb.org/gsea/msigdb/cards/HALLMARK_MITOTIC_SPINDLE
HALLMARK_WNT_BETA_CATENIN_SIGNALING	0.0163678	0.0863868	0.706904	1.51401	114	21	HEY2, DKK1, CUL1, HDAC2	http://www.gsea-msigdb.org/gsea/msigdb/cards/HALLMARK_WNT_BETA_CATENIN_SIGNALING
HALLMARK_TGF_BETA_SIGNALING	0.110433	0.291517	0.552207	1.29255	813	35	TGIF1, TJP1, SMAD1, BMPR2, CDK9, SPTBN1, SKIL, SLC20A1, BCAR3, PMEPA1, MAP3K7, ARID4B, HIPK2, HDAC1, NCOR2, RHOA, TGFB1, PPP1R15A, SMAD7	http://www.gsea-msigdb.org/gsea/msigdb/cards/HALLMARK_TGF_BETA_SIGNALING
HALLMARK_IL6_JAK_STAT3_SIGNALING	0.0207135	0.0941521	-0.564452	-1.53222	53	36	SOCS1, CD38, PTPN1, PTPN2, IL2RG, IFNGR2, PIM1, IFNAR1, CSF2RB	http://www.gsea-msigdb.org/gsea/msigdb/cards/HALLMARK_IL6_JAK_STAT3_SIGNALING
HALLMARK_DNA_REPAIR	0.262407	0.507204	0.400641	1.10673	2262	123	NT5C3A, HPRT1, PDE4B, GTF2H1, CMPK2, RNMT, DUT, BCAP31, POLR2I, PCNA, DDB1, SUPT5H, TYMS, COX17, RPA3, DDB2, SMAD5, EIF1B	http://www.gsea-msigdb.org/gsea/msigdb/cards/HALLMARK_DNA_REPAIR
HALLMARK_G2M_CHECKPOINT	0.0172774	0.0863868	0.497456	1.37417	148	123	CCND1, ILF3, CUL1, CASP8AP2, SFPQ, AMD1, G3BP1, HSPA8, NUMA1, MCM3, LIG3, TMPO, CUL5, MCM6, SS18, SMC1A, NUP98, KPNA2, XPO1, NASP, PRPF4B, NOLC1, SRSF10, PURA, BCL3, STAG1, SLC38A1, ODC1, HNRNPU, STMN1, HMGN2, EWSR1, RBM14, HMGB3, MAD2L1, CKS2, NCL, PRMT5, PDS5B, DBF4, TGFB1, CKS1B, SMC4, ARID4A, SYNCRIP, SRSF2, CDKN1B	http://www.gsea-msigdb.org/gsea/msigdb/cards/HALLMARK_G2M_CHECKPOINT
HALLMARK_APOPTOSIS	0.089404	0.262953	0.463728	1.25711	755	102	DPYD, CCND1, ATF3, DNAJA1, RHOB, CDKN1A, HSPB1, ANXA1, HGF, CASP1, TNFSF10, BCAP31, DDIT3, VDAC2, RARA, GADD45A, IRF1, LMNA, SOD1, IFITM3, BTG2, SLC20A1, ETF1, DAP3, MCL1, F2R, RETSAT, PPT1	http://www.gsea-msigdb.org/gsea/msigdb/cards/HALLMARK_APOPTOSIS
HALLMARK_NOTCH_SIGNALING	0.00993571	0.0827976	0.774018	1.54896	67	15	CCND1, ST3GAL6, CUL1, MAML2, WNT5A, SKP1, APH1A	http://www.gsea-msigdb.org/gsea/msigdb/cards/HALLMARK_NOTCH_SIGNALING
HALLMARK_ADIPOGENESIS	0.418877	0.675609	0.366179	1.02489	3678	144	RNF11, STOM, ABCA1, ALDOA, UBQLN1, SULT1A1, NDUFA5, MGST3, COX7B, GADD45A, DECR1, SUCLG1, EPHX2, UCP2, SOD1, ESRRA, MAP4K3, COX8A, POR, ESYT1, AIFM1, ATL2, TOB1, G3BP2, IDH3A, DHCR7, RETSAT, SDHB, IDH3G, UCK1, GPX4, REEP5, UQCR11	http://www.gsea-msigdb.org/gsea/msigdb/cards/HALLMARK_ADIPOGENESIS
HALLMARK_ESTROGEN_RESPONSE_EARLY	0.139636	0.349091	0.455821	1.21098	1151	86	CCND1, RHOBTB3, FKBP4, NADSYN1, CBFA2T3, RARA, FKBP5, SLC39A6, PDLIM3, IL6ST, ABLIM1, BHLHE40, SLC1A4, DYNLT3, SLC16A1, TOB1, GAB2, RRP12, MYOF, DHCR7	http://www.gsea-msigdb.org/gsea/msigdb/cards/HALLMARK_ESTROGEN_RESPONSE_EARLY
HALLMARK_ESTROGEN_RESPONSE_LATE	0.433606	0.676979	0.379977	1.01872	3604	93	CCND1, HPRT1, FKBP4, LSR, DNAJC1, FKBP5, PDLIM3, IL6ST, MOCS2, SLC1A4, DYNLT3, COX6C, HSPA4L, UNC13B, SLC16A1, TOB1, MDK, MYOF, DHCR7, ASS1, CISH, RABEP1, BTG3	http://www.gsea-msigdb.org/gsea/msigdb/cards/HALLMARK_ESTROGEN_RESPONSE_LATE
HALLMARK_ANDROGEN_RESPONSE	0.0653448	0.204203	0.504489	1.31478	523	73	MYL12A, CCND1, SELENOP, PA2G4, ELK4, CCND3, NDRG1, FKBP5, IDI1, ITGAV, IQGAP2, B2M, PLPP1, SMS, VAPA, BMPR1B, HMGCR, HMGCS1, RRP12, PMEPA1	http://www.gsea-msigdb.org/gsea/msigdb/cards/HALLMARK_ANDROGEN_RESPONSE
HALLMARK_MYOGENESIS	0.684954	0.815422	0.348865	0.884182	5330	59	CDKN1A, CNN3, IGF1, ABLIM1, BHLHE40, MEF2C, SPTAN1, MYH9, BAG1, EIF4A2, TGFB1, PTP4A3	http://www.gsea-msigdb.org/gsea/msigdb/cards/HALLMARK_MYOGENESIS
HALLMARK_PROTEIN_SECRETION	0.722303	0.839887	0.32847	0.872649	5958	86	DST, TMX1, VPS4B, ABCA1, SCAMP1, AP2M1, MAPK1, PAM, RAB14, CAV2, SOD1, ADAM10, SNAP23, COPB1, ARFGEF1, STX7, CLTA, PPT1, CLCN3, VAMP7, STX16, RPS6KA3	http://www.gsea-msigdb.org/gsea/msigdb/cards/HALLMARK_PROTEIN_SECRETION
HALLMARK_INTERFERON_ALPHA_RESPONSE	0.00234684	0.0600343	0.596288	1.56393	18	76	GMPR, PARP9, IFIT3, PLSCR1, HLA-C, CD47, PARP14, CASP1, CMPK2, LAMP3, IRF9, EIF2AK2, IFI27, ADAR, IFITM1, IFI44L, RSAD2, USP18, TRIM5, PARP12, IFI44, MX1, IRF1, RNF31, B2M, IFITM2, LAP3, IFITM3, LPAR6, TRIM21, OAS1, SAMD9L	http://www.gsea-msigdb.org/gsea/msigdb/cards/HALLMARK_INTERFERON_ALPHA_RESPONSE
HALLMARK_INTERFERON_GAMMA_RESPONSE	0.149386	0.355681	0.42185	1.17952	1313	141	APOL6, IFIT3, PLSCR1, XAF1, OAS2, PARP14, CDKN1A, PELI1, IFIT1, ZNFX1, SPPL2A, PDE4B, CASP1, CMPK2, IRF9, TNFSF10, EIF2AK2, IFI27, ADAR, HLA-A, HLA-B, IFI44L, CD86, RSAD2, RAPGEF6, USP18, ISOC1, OAS3, STAT1, PARP12, IFI44, ST8SIA4, NLRC5, MX1, LYSMD2, IRF1, RNF31, B2M, IFITM2, LAP3, STAT4, BANK1	http://www.gsea-msigdb.org/gsea/msigdb/cards/HALLMARK_INTERFERON_GAMMA_RESPONSE
HALLMARK_APICAL_JUNCTION	0.064711	0.204203	0.500427	1.31466	524	78	CNN2, MSN, MYL12B, HRAS, TJP1, ACTB, YWHAH, CD86, CNTN1, RASA1	http://www.gsea-msigdb.org/gsea/msigdb/cards/HALLMARK_APICAL_JUNCTION
HALLMARK_APICAL_SURFACE	0.631356	0.769946	0.447536	0.895604	4320	15	LYN, HSPB1, ADAM10	http://www.gsea-msigdb.org/gsea/msigdb/cards/HALLMARK_APICAL_SURFACE
HALLMARK_HEDGEHOG_SIGNALING	0.0591439	0.204203	0.77089	1.38822	390	9	HEY2, RASA1, MYH9	http://www.gsea-msigdb.org/gsea/msigdb/cards/HALLMARK_HEDGEHOG_SIGNALING
HALLMARK_COMPLEMENT	0.314694	0.561953	-0.328525	-1.04585	528	92	TNFAIP3, APOBEC3G, GNG2, PRCP, CTSH, PIK3CG, PLAUR, IRF2, CTSS, LGALS3, CASP3, PIM1, APOBEC3F	http://www.gsea-msigdb.org/gsea/msigdb/cards/HALLMARK_COMPLEMENT
HALLMARK_UNFOLDED_PROTEIN_RESPONSE	0.950535	0.965142	0.271482	0.733975	7993	100	HSPA9, ATF3, IFIT1, EXOSC2, CEBPG, LSM4, SLC1A4, KHSRP, YWHAZ, NOLC1, PSAT1, SHC1, CEBPB, FUS	http://www.gsea-msigdb.org/gsea/msigdb/cards/HALLMARK_UNFOLDED_PROTEIN_RESPONSE
HALLMARK_PI3K_AKT_MTOR_SIGNALING	0.449358	0.676979	0.386278	1.01312	3637	76	HRAS, CDKN1A, MKNK2, PRKAR2A, DDIT3, AP2M1, MAPK1, PIN1, CFL1, NCK1, ATF1, RAC1, MAP3K7, ACTR3, ECSIT	http://www.gsea-msigdb.org/gsea/msigdb/cards/HALLMARK_PI3K_AKT_MTOR_SIGNALING
HALLMARK_MTORC1_SIGNALING	0.50604	0.676979	0.349123	0.987401	4523	161	HSPA9, ARPC5L, CDKN1A, HPRT1, GTF2H1, CCT6A, GPI, GMPS, ALDOA, LDHA, LTA4H, DDIT3, RPA1, ABCF2, IDI1, PPIA, BHLHE40, SLC1A4, GOT1, CORO1A, HSPE1, DHFR, PSAT1, BTG2, MTHFD2L, CANX, ETF1, CYP51A1, LDLR, RDH11, HMGCR, HMGCS1	http://www.gsea-msigdb.org/gsea/msigdb/cards/HALLMARK_MTORC1_SIGNALING
HALLMARK_E2F_TARGETS	0.00240137	0.0600343	0.531527	1.48105	20	136	TUBB, PA2G4, USP1, ILF3, CDKN1A, NAP1L1, DUT, MCM3, PSIP1, IPO7, TMPO, DONSON, MCM6, RPA1, PCNA, SMC1A, ASF1B, PRKDC, RPA3, DNMT1, NBN, KPNA2, PAN2, XPO1, SNRPB, NASP, NOLC1, UBE2T, CCNE1, DCTPP1, STAG1, SHMT1, TIMELESS, STMN1, NUP205, DCK, HELLS, MCM7, SMC3, LUC7L3, HMGB3, MAD2L1, CKS2, PRPS1, PDS5B, TP53, CKS1B, SMC4, RNASEH2A, SYNCRIP, SRSF2, CDKN1B, UBR7, CSE1L, ING3, CTCF	http://www.gsea-msigdb.org/gsea/msigdb/cards/HALLMARK_E2F_TARGETS
HALLMARK_MYC_TARGETS_V1	0.00483304	0.0693963	0.491345	1.40837	43	189	PA2G4, USP1, POLE3, CUL1, HNRNPA3, HPRT1, NAP1L1, CCT5, HNRNPC, CCT3, G3BP1, HSP90AB1, LDHA, DUT, EIF4G2, PSMD1, PSMA7, HNRNPR, SRSF3, CBX3, MCM6, PCNA, CCT7, PPIA, EIF4H, HDGF, TYMS, HDAC2, EIF3D, KPNA2, SSBP1, FAM120A, HSPE1, XPO1, NOLC1, CCT4, DDX21, CANX, PRPF31, ETF1, RPS6, ABCE1, ODC1, HNRNPU, VDAC1, TOMM70, RSL1D1, EIF4A1, CNBP, FBL, PSMA1, TARDBP, HDDC2, HSPD1, MCM7, IMPDH2, HNRNPA2B1, SN…	http://www.gsea-msigdb.org/gsea/msigdb/cards/HALLMARK_MYC_TARGETS_V1
HALLMARK_MYC_TARGETS_V2	0.171883	0.390644	0.488431	1.21229	1317	51	PA2G4, NDUFAF4, PPRC1, TCOF1, CBX3, HSPE1, NOLC1, DCTPP1, RRP12, IMP4, NOP2, HSPD1, PUS1	http://www.gsea-msigdb.org/gsea/msigdb/cards/HALLMARK_MYC_TARGETS_V2
HALLMARK_EPITHELIAL_MESENCHYMAL_TRANSITION	0.514504	0.676979	0.389095	0.975926	3972	55	DST, DKK1, RHOB, CCN2, WIPF1, WNT5A, CADM1, ITGAV, GADD45A, FBLN2, TPM4, GPX7, PMEPA1, COPA, GEM	http://www.gsea-msigdb.org/gsea/msigdb/cards/HALLMARK_EPITHELIAL_MESENCHYMAL_TRANSITION
HALLMARK_INFLAMMATORY_RESPONSE	0.263746	0.507204	0.435464	1.12643	2100	69	LYN, CALCRL, CDKN1A, PDE4B, ABCA1, LAMP3, TNFSF10, EIF2AK2, IFITM1, IRF1, CYBB, SLC31A2, ADM, BTG2, LDLR, RHOG	http://www.gsea-msigdb.org/gsea/msigdb/cards/HALLMARK_INFLAMMATORY_RESPONSE
HALLMARK_XENOBIOTIC_METABOLISM	0.965142	0.965142	-0.245685	-0.771917	1771	82	ETFDH, CYB5A, SAR1B, ECH1, PSMB10, PYCR1, MT2A, SLC46A3, ADH5, SLC12A4, TMBIM6, SLC35B1	http://www.gsea-msigdb.org/gsea/msigdb/cards/HALLMARK_XENOBIOTIC_METABOLISM
HALLMARK_FATTY_ACID_METABOLISM	0.933513	0.965142	0.275818	0.754001	7988	110	SERINC1, ALDOA, LDHA, HCCS, YWHAH, HSP90AA1, PTPRG, GABARAPL1, HADHB, IDI1, DECR1, SUCLG1, NBN, ACAT2, SDHD, SMS, RDH11, BMPR1B, HMGCS1, ODC1, RETSAT, SDHA	http://www.gsea-msigdb.org/gsea/msigdb/cards/HALLMARK_FATTY_ACID_METABOLISM
HALLMARK_OXIDATIVE_PHOSPHORYLATION	0.487634	0.676979	0.347235	0.998393	4455	196	HSPA9, ABCB7, GPI, ATP5PD, LDHA, HCCS, NDUFB1, NDUFA5, ATP6V1E1, MGST3, COX7B, VDAC2, HADHB, NDUFA3, ATP1B1, NDUFA2, DECR1, SUCLG1, NDUFS7, SLC25A5, COX17, ATP5F1D, COX6C, NDUFA4, MFN2, COX7C, NQO2, COX8A, POR, AIFM1, NDUFA8, SDHD, ATP6V1G1, COX5B, IDH3A, VDAC1, TOMM70, RETSAT, SDHA, SDHB, IDH3G, ACADSB, GPX4, UQCR11, NDUFB3	http://www.gsea-msigdb.org/gsea/msigdb/cards/HALLMARK_OXIDATIVE_PHOSPHORYLATION
HALLMARK_GLYCOLYSIS	0.0055517	0.0693963	-0.439419	-1.44211	7	112	PLOD1, P4HA1, AKR1A1, CHST12, GLRX, DDIT4, CHPF, GALK1, CYB5A, HDLBP, SPAG4, B4GALT1, CXCR4, CHPF2, CITED2, GMPPB, KDELR3, SLC16A3, ERO1A, ME2, GALE, GMPPA, ISG20, HAX1, BPNT1, FUT8, ENO2, GNPDA1, GALK2, GFPT1	http://www.gsea-msigdb.org/gsea/msigdb/cards/HALLMARK_GLYCOLYSIS
HALLMARK_REACTIVE_OXYGEN_SPECIES_PATHWAY	0.0157269	0.0863868	-0.576824	-1.5658	40	36	PRDX4, PRDX1, GLRX, MBP, MSRA, EGLN2, SELENOS, ATOX1	http://www.gsea-msigdb.org/gsea/msigdb/cards/HALLMARK_REACTIVE_OXYGEN_SPECIES_PATHWAY
HALLMARK_P53_PATHWAY	0.890498	0.965142	0.286716	0.796203	7749	130	HRAS, ATF3, CDKN1A, RAP2B, CASP1, FAM162A, STOM, CCND3, NDRG1, MKNK2, TM7SF3, DDIT3, ZFP36L1, PCNA, GADD45A, DDB2, BTG2, HSPA4L, TOB1, IER5, MAPKAPK3, F2R, RETSAT, RPS27L, TRIAP1, RPL36, BTG1, WWP1, PVT1, TP53, EPHX1, TRIB3, TGFB1, AEN, ZMAT3, VDR, XPC, PPP1R15A, BLCAP, TAP1, SERTAD3, S100A10, CCNG1	http://www.gsea-msigdb.org/gsea/msigdb/cards/HALLMARK_P53_PATHWAY
HALLMARK_UV_RESPONSE_UP	0.0422968	0.16268	0.490193	1.33139	357	104	ATF3, DNAJA1, LYN, POLE3, RHOB, NR4A1, AGO2, FKBP4, AMD1, DNAJB1, CCND3, ALDOA, SULT1A1, CREG1, GRINA, CEBPG, GGH, MARK2, PDLIM3, IL6ST, IRF1, FOSB, CYB5R1, BTG2, CCNE1, DDX21, SIGMAR1, GLS, HNRNPU, PPT1, HLA-F	http://www.gsea-msigdb.org/gsea/msigdb/cards/HALLMARK_UV_RESPONSE_UP
HALLMARK_UV_RESPONSE_DN	0.617465	0.769946	0.351931	0.924104	4998	77	KIT, TJP1, LTBP1, NR1D2, RND3, NR3C1, RUNX1, ADGRL2, BHLHE40, MAGI2, LDLR, NIPBL, RASA2, GRK5, ARHGEF9	http://www.gsea-msigdb.org/gsea/msigdb/cards/HALLMARK_UV_RESPONSE_DN
HALLMARK_ANGIOGENESIS	0.249883	0.507204	0.71788	1.18732	1594	6	ITGAV, CCND2	http://www.gsea-msigdb.org/gsea/msigdb/cards/HALLMARK_ANGIOGENESIS
HALLMARK_HEME_METABOLISM	0.835178	0.927975	0.298787	0.828442	7245	128	CAST, SLC6A9, CCND3, GMPS, CLIC2, RAD23A, SLC30A1, MGST3, NR3C1, ABCB6, HDGF, UCP2, KDM7A, RBM5, ARHGEF12, KHNYN, MARK3, SIDT2, BTG2, ATG4A, DAAM1, HTATIP2, YPEL5, TFDP2, CLCN3, EPB41, RNF123, SMOX, DCAF10	http://www.gsea-msigdb.org/gsea/msigdb/cards/HALLMARK_HEME_METABOLISM
HALLMARK_COAGULATION	0.504785	0.676979	0.415016	0.980606	3744	37	C2, ANXA1, LTA4H, CAPN2, DUSP6, CSRP1, SH2B2, RAC1	http://www.gsea-msigdb.org/gsea/msigdb/cards/HALLMARK_COAGULATION
HALLMARK_IL2_STAT5_SIGNALING	0.411573	0.675609	-0.309128	-1.00201	632	104	SOCS1, CD81, P4HA1, DCPS, XBP1, ITGA6, PLIN2, CASP3, MYO1C, CDC42SE2, PIM1, FLT3LG, CD79B, EEF1AKMT1	http://www.gsea-msigdb.org/gsea/msigdb/cards/HALLMARK_IL2_STAT5_SIGNALING
HALLMARK_BILE_ACID_METABOLISM	0.82349	0.927975	0.326976	0.786206	6176	42	ABCA1, RBP1, ISOC1, NUDT12, HACL1, IDI1, EPHX2, SOD1, BMP6, PXMP2, BCAR3, RETSAT	http://www.gsea-msigdb.org/gsea/msigdb/cards/HALLMARK_BILE_ACID_METABOLISM
HALLMARK_PEROXISOME	0.596648	0.764934	0.365623	0.930701	4663	61	HRAS, VPS4B, YWHAH, ISOC1, UGT2B17, CADM1, IDI1, EPHX2, SOD1	http://www.gsea-msigdb.org/gsea/msigdb/cards/HALLMARK_PEROXISOME
HALLMARK_ALLOGRAFT_REJECTION	0.110777	0.291517	-0.37045	-1.18928	183	96	SOCS1, IFNAR2, ITGB2, HIF1A, NCF4, CD79A, CD74, IL16, HLA-DMA, IL2RG, CTSS, IFNGR2, PSMB10	http://www.gsea-msigdb.org/gsea/msigdb/cards/HALLMARK_ALLOGRAFT_REJECTION
HALLMARK_SPERMATOGENESIS	0.345374	0.595472	0.458273	1.08738	2571	38	GMCL1, PRKAR2A, HSPA4L, TOPBP1, STRBP, CLPB, SLC2A5, ARL4A, DBF4, PSMG1, TLE4, BRAF, GSTM3, IP6K1, PEBP1	http://www.gsea-msigdb.org/gsea/msigdb/cards/HALLMARK_SPERMATOGENESIS
HALLMARK_KRAS_SIGNALING_UP	0.221687	0.481928	-0.367294	-1.1126	459	67	TNFAIP3, ITGB2, GLRX, PLAUR, BIRC3, USP12, CXCR4, IL2RG, CTSS, PRDM1, MAP4K1, IKZF1, WDR33, ERO1A, ADAM8, DOCK2	http://www.gsea-msigdb.org/gsea/msigdb/cards/HALLMARK_KRAS_SIGNALING_UP
HALLMARK_KRAS_SIGNALING_DN	0.00754976	0.0754976	0.675566	1.56266	54	33	SELENOP, CAMK1D, VPS50, NR4A2, IFI44L, RSAD2, UGT2B17, MX1, BTG2, SKIL, BMPR1B, SLC16A7	http://www.gsea-msigdb.org/gsea/msigdb/cards/HALLMARK_KRAS_SIGNALING_DN
HALLMARK_PANCREAS_BETA_CELLS	0.943253	0.965142	0.335628	0.590172	6199	8	SRP9, VDR, SRP14	http://www.gsea-msigdb.org/gsea/msigdb/cards/HALLMARK_PANCREAS_BETA_CELLS

## Sheet: Immature Neutrophils
pathway	pval	padj	ES	NES	nMoreExtreme	size	leadingEdge	Source
HALLMARK_TNFA_SIGNALING_VIA_NFKB	0.0868639	0.331298	0.406092	1.24303	366	103	IER2, IRF1, CDKN1A, KLF10, LDLR, EGR1, EHD1, PLAUR, BIRC2, BTG2, PTPRE, SQSTM1, HBEGF, PLEK, NR4A1, MXD1, TNFAIP2, SOD2, BHLHE40, CD44, NINJ1, BCL3, CCNL1, KDM6B, RIPK2	http://www.gsea-msigdb.org/gsea/msigdb/cards/HALLMARK_TNFA_SIGNALING_VIA_NFKB
HALLMARK_HYPOXIA	0.00524659	0.0655824	-0.542034	-1.5564	29	88	CXCR4, SAP30, DUSP1, TNFAIP3, WSB1, VHL, IRS2, FOS, KLF6, GYS1, DDIT4, HEXA	http://www.gsea-msigdb.org/gsea/msigdb/cards/HALLMARK_HYPOXIA
HALLMARK_CHOLESTEROL_HOMEOSTASIS	0.122929	0.331298	0.494808	1.27796	563	38	LDLR, PLAUR, ATF5, PLSCR1, EBP, SQLE, FABP5, GUSB, FADS2, NFIL3, SREBF2, ALCAM, ACAT2	http://www.gsea-msigdb.org/gsea/msigdb/cards/HALLMARK_CHOLESTEROL_HOMEOSTASIS
HALLMARK_MITOTIC_SPINDLE	0.0699324	0.331298	-0.408959	-1.25592	413	146	CEP57, BUB1, NDC80, RAPGEF6, AURKA, ROCK1, SMC4, CDK1, KIF23, TPX2, SSH2, APC, CEP192, KIF4A, TTK, BRCA2, KLC1, KIF11, KIF2C, KATNA1, TUBA4A, DLGAP5, MYO1E, SPTBN1, AKAP13, NET1, CKAP5, TOP2A, SPTAN1, RACGAP1, PLK1, CENPF, KIF20B, GSN, CNTRL, ECT2, CCNB2, TUBGCP6, MAP3K11, MAPRE1, PDLIM5, PIF1, NOTCH2, CDC27, RAB3GAP1	http://www.gsea-msigdb.org/gsea/msigdb/cards/HALLMARK_MITOTIC_SPINDLE
HALLMARK_WNT_BETA_CATENIN_SIGNALING	0.102599	0.331298	-0.640229	-1.36328	532	17	MYC, SKP2, FRAT1, HDAC5	http://www.gsea-msigdb.org/gsea/msigdb/cards/HALLMARK_WNT_BETA_CATENIN_SIGNALING
HALLMARK_TGF_BETA_SIGNALING	0.353611	0.528986	0.436694	1.0636	1644	28	KLF10, HIPK2, RHOA, SKI, UBE2D3, FURIN, PPM1A, PPP1R15A	http://www.gsea-msigdb.org/gsea/msigdb/cards/HALLMARK_TGF_BETA_SIGNALING
HALLMARK_IL6_JAK_STAT3_SIGNALING	0.510456	0.648209	0.364298	0.96408	2318	43	IRF1, STAT1, GRB2, CD44, CCR1, LTBR, IRF9	http://www.gsea-msigdb.org/gsea/msigdb/cards/HALLMARK_IL6_JAK_STAT3_SIGNALING
HALLMARK_DNA_REPAIR	0.411665	0.571756	0.323528	1.01206	1693	121	CMPK2, SSRP1, TSG101, ADRM1, LIG1, DUT, POLR2F, RBX1, POLR2E, TMED2, NELFCD, ALYREF, TAF1C, DDB2, PRIM1, EDF1, RFC3	http://www.gsea-msigdb.org/gsea/msigdb/cards/HALLMARK_DNA_REPAIR
HALLMARK_G2M_CHECKPOINT	0.0562115	0.331298	-0.403611	-1.26449	337	174	MYC, SAP30, KNL1, BUB1, NDC80, UCK2, AURKA, SMC4, CDK1, KIF23, TPX2, CTCF, SLC7A1, KIF4A, CDKN2C, TTK, BRCA2, KIF11, MKI67, XPO1, TACC3, KIF2C, KATNA1, CENPA, CKS1B, ODC1, HMMR, RBM14, CHMP1A, BARD1, STAG1, KMT5A, SS18, TMPO, BUB3, CUL5, TOP2A, CDC20, POLA2, RACGAP1, CCNA2, CCNF, MAD2L1, SLC38A1, PLK1, CENPF, KIF20B, FOXN3	http://www.gsea-msigdb.org/gsea/msigdb/cards/HALLMARK_G2M_CHECKPOINT
HALLMARK_APOPTOSIS	0.0256049	0.229636	0.459374	1.38587	108	94	IRF1, CDKN1A, RARA, EMP1, CCND2, CYLD, BTG2, SQSTM1, IFITM3, TIMP1, EBP, SOD2, CD44, DDIT3, BAX, VDAC2, DAP3, BCL10, BID	http://www.gsea-msigdb.org/gsea/msigdb/cards/HALLMARK_APOPTOSIS
HALLMARK_NOTCH_SIGNALING	0.165795	0.376094	-0.640955	-1.28909	855	13	SAP30	http://www.gsea-msigdb.org/gsea/msigdb/cards/HALLMARK_NOTCH_SIGNALING
HALLMARK_ADIPOGENESIS	0.630505	0.733145	-0.30633	-0.923239	3707	123	GPAT4, ARL4A, IFNGR1, TANK, BCL2L13, BAZ2A, IDH3A, CDKN2C, ECH1, NDUFA5, SULT1A1, CPT2, AK2, SLC66A3, DRAM2, PPM1B, ECHS1, SQOR, IDH1, NMT1, CD302, BCL6, NDUFB7	http://www.gsea-msigdb.org/gsea/msigdb/cards/HALLMARK_ADIPOGENESIS
HALLMARK_ESTROGEN_RESPONSE_EARLY	0.531532	0.648209	-0.349686	-0.952815	2949	63	MYC, FKBP5, OPN3, FOS, ALDH3B1, KLF4	http://www.gsea-msigdb.org/gsea/msigdb/cards/HALLMARK_ESTROGEN_RESPONSE_EARLY
HALLMARK_ESTROGEN_RESPONSE_LATE	0.679873	0.755414	-0.315476	-0.888756	3843	77	FKBP5, SGK1, OPN3, DCXR, FOS, ALDH3B1, KLF4, IMPA2, ABHD2, ST14, KIF20A, SLC1A4, ATP2B4, SERPINA1, TOP2A, CDC20, DNAJC1, RNASEH2A	http://www.gsea-msigdb.org/gsea/msigdb/cards/HALLMARK_ESTROGEN_RESPONSE_LATE
HALLMARK_ANDROGEN_RESPONSE	0.0514362	0.331298	0.512951	1.38919	230	49	FADS1, RAB4A, SPCS3, ADRM1, SMS, GNAI3, INSIG1, SRP19, SEC24D, PA2G4, NDRG1, CCND3, UBE2I	http://www.gsea-msigdb.org/gsea/msigdb/cards/HALLMARK_ANDROGEN_RESPONSE
HALLMARK_MYOGENESIS	0.160062	0.376094	0.447582	1.20884	718	48	CDKN1A, TPM3, HBEGF, BAG1, BHLHE40, ATP6AP1, MEF2C, SORBS3, PDLIM7, PLXNB2, MYL6B, TNNI2, GADD45B, EIF4A2, COL6A3, AKT2	http://www.gsea-msigdb.org/gsea/msigdb/cards/HALLMARK_MYOGENESIS
HALLMARK_PROTEIN_SECRETION	0.173003	0.376094	0.407721	1.17425	768	70	NAPG, RAB5A, TSG101, TMED10, USO1, SEC22B, CLTA, SEC24D, ARF1, VAMP3, SEC31A, TMED2, DNM1L, AP2B1, GNAS, DST, LMAN1, SCAMP3, STX12, AP3B1	http://www.gsea-msigdb.org/gsea/msigdb/cards/HALLMARK_PROTEIN_SECRETION
HALLMARK_INTERFERON_ALPHA_RESPONSE	0.000451365	0.0225683	0.622509	1.75497	1	62	IRF1, CMPK2, IFI44L, IFITM1, IFI30, IFITM3, PLSCR1, MX1, SP110, ISG15, PARP9, EIF2AK2, LY6E, IRF9, RIPK2, HLA-C	http://www.gsea-msigdb.org/gsea/msigdb/cards/HALLMARK_INTERFERON_ALPHA_RESPONSE
HALLMARK_INTERFERON_GAMMA_RESPONSE	0.00170068	0.042517	0.510395	1.59278	6	119	IRF1, STAT1, CMPK2, CDKN1A, LYSMD2, IFI44L, IFI30, IFITM3, TNFAIP2, PLSCR1, IL10RA, SOD2, MX1, SP110, HIF1A, MX2, ISG15, EIF2AK2, LY6E, IRF9, ITGB7, RIPK2, NCOA3, SRI	http://www.gsea-msigdb.org/gsea/msigdb/cards/HALLMARK_INTERFERON_GAMMA_RESPONSE
HALLMARK_APICAL_JUNCTION	0.985347	0.985347	-0.241948	-0.675078	5513	73	LDLRAP1, NF2, SHC1, GNAI2, LIMA1, TIAL1, ICAM2	http://www.gsea-msigdb.org/gsea/msigdb/cards/HALLMARK_APICAL_JUNCTION
HALLMARK_APICAL_SURFACE	0.70889	0.770533	-0.407693	-0.819956	3659	13	CRYBG1, NCOA6, APP	http://www.gsea-msigdb.org/gsea/msigdb/cards/HALLMARK_APICAL_SURFACE
HALLMARK_HEDGEHOG_SIGNALING	0.494488	0.648209	-0.568452	-0.998511	2556	7	ETS2, MYH9, TLE3, DPYSL2	http://www.gsea-msigdb.org/gsea/msigdb/cards/HALLMARK_HEDGEHOG_SIGNALING
HALLMARK_COMPLEMENT	0.0666509	0.331298	0.420115	1.27664	281	98	IRF1, EHD1, SH2B3, PLAUR, RCE1, PLEK, APOC1, PLSCR1, TIMP1, GRB2, GNAI3, PRKCD, CALM1, CASP4, DOCK10, S100A13, IRF7	http://www.gsea-msigdb.org/gsea/msigdb/cards/HALLMARK_COMPLEMENT
HALLMARK_UNFOLDED_PROTEIN_RESPONSE	0.303783	0.485784	0.361446	1.06607	1308	82	HSPA9, EIF4A1, SPCS3, HERPUD1, EIF4EBP1, EXOSC5, SLC7A5, LSM1, SRPRA, FUS, NPM1, SEC31A, YWHAZ, SSR1, ATF4, RPS14, POP4, EDEM1, EIF4A2, PARN, ATP6V0D1	http://www.gsea-msigdb.org/gsea/msigdb/cards/HALLMARK_UNFOLDED_PROTEIN_RESPONSE
HALLMARK_PI3K_AKT_MTOR_SIGNALING	0.132519	0.331298	-0.450381	-1.23868	737	66	CXCR4, SLA, VAV3, CAB39, TSC2, CDK1, ACTR2, MKNK1, MAPK1	http://www.gsea-msigdb.org/gsea/msigdb/cards/HALLMARK_PI3K_AKT_MTOR_SIGNALING
HALLMARK_MTORC1_SIGNALING	0.00421627	0.0655824	0.446135	1.44002	16	157	CDKN1A, FADS1, ALDOA, LDLR, DHFR, HMBS, HSPA9, HSPD1, BTG2, SLC9A3R1, GAPDH, UCHL5, SQSTM1, IFI30, USO1, EBP, PSMB5, HSPE1, BHLHE40, SQLE, PSMD12, INSIG1, ATP2A2, DDIT3, SLC7A5, GPI, NFKBIB, DDX39A, SDF2L1, RPN1, RPA1, PNO1, PSMD14, TFRC, UBE2D3, CYB5B, PSME3, SSR1, PSMC4, PPP1R15A, CCNG1, FADS2, ENO1, NFIL3, EIF2S2, MCM2, PSMA3, PITPNB, G6PD, PDAP1, EDEM1	http://www.gsea-msigdb.org/gsea/msigdb/cards/HALLMARK_MTORC1_SIGNALING
HALLMARK_E2F_TARGETS	0.59671	0.710369	-0.299627	-0.942298	3590	181	MYC, DCK, HMGB2, NCAPD2, NUP205, IPO7, AURKA, SMC4, CDK1, CTCF, EED, KIF18B, KIF4A, CDKN2C, BRCA2, CDCA8, MKI67, XPO1, TACC3, NUP107, KIF2C, CKS1B, HMMR, DLGAP5, SPAG5, GINS1, BARD1, STAG1, LYAR, AK2, TMPO, POLD2, TOP2A, CDC20, POLA2, RACGAP1, CBX5, MAD2L1	http://www.gsea-msigdb.org/gsea/msigdb/cards/HALLMARK_E2F_TARGETS
HALLMARK_MYC_TARGETS_V1	0.0810197	0.331298	0.360285	1.19405	320	192	HNRNPD, SRSF3, POLE3, HSPD1, EIF3J, EIF4A1, PCBP1, CUL1, HSPE1, PRDX4, UBA2, SERBP1, DUT, CDC45, KPNB1, PA2G4, DDX21, RPL22, COX5A, NPM1, EIF1AX, MCM7, SNRPD1, HNRNPU, PSMB3, SET, PSMD14, SNRPG, DDX18, RPS3, YWHAE, VDAC1, SNRPA, IMPDH2, PSMC4, HSP90AB1, NCBP1, GLO1, EIF2S2, RPL14, MCM2, APEX1, RANBP1, RPL6, TRA2B, USP1, LDHA, TXNL4A, PSMA1, PSMD8, TCP1, SNRPD2, CBX3, PPM1G, EIF3D, HDAC2, CLNS1A, …	http://www.gsea-msigdb.org/gsea/msigdb/cards/HALLMARK_MYC_TARGETS_V1
HALLMARK_MYC_TARGETS_V2	0.272066	0.485784	-0.434922	-1.12283	1494	45	MYC, PES1	http://www.gsea-msigdb.org/gsea/msigdb/cards/HALLMARK_MYC_TARGETS_V2
HALLMARK_EPITHELIAL_MESENCHYMAL_TRANSITION	0.25828	0.478296	0.418548	1.12068	1161	46	DAB2, CAPG, PLAUR, GPX7, TIMP1, VIM, CD44, EMP3, MCM7, PLOD3, TPM4, DST, LRP1, GADD45B	http://www.gsea-msigdb.org/gsea/msigdb/cards/HALLMARK_EPITHELIAL_MESENCHYMAL_TRANSITION
HALLMARK_INFLAMMATORY_RESPONSE	0.114279	0.331298	0.415023	1.22165	496	80	IRF1, CDKN1A, LDLR, IFITM1, PLAUR, BTG2, PTPRE, HBEGF, MXD1, TIMP1, IL10RA, ADRM1, HIF1A, GNAI3, EIF2AK2, ATP2A2, LY6E, RIPK2, EMP3	http://www.gsea-msigdb.org/gsea/msigdb/cards/HALLMARK_INFLAMMATORY_RESPONSE
HALLMARK_XENOBIOTIC_METABOLISM	0.187245	0.381603	-0.418578	-1.17389	1053	75	UPP1, DCXR, GSTO1, ASL, MCCC2, ECH1, GSR, GCLC, TKFC, ETFDH, LONP1, CBR1, IDH1, NMT1, SAR1B, BLVRB, GSTM4, ETS2, PDLIM5, PGD, TNFRSF1A, POR, DHPS, ALAS1, SPINT2, CYFIP2, TMBIM6	http://www.gsea-msigdb.org/gsea/msigdb/cards/HALLMARK_XENOBIOTIC_METABOLISM
HALLMARK_FATTY_ACID_METABOLISM	0.773687	0.801525	-0.29546	-0.855689	4433	93	HSD17B7, DLST, ACADVL, GLUL, HMGCL, ACOT8, ECH1, ODC1, HSD17B4, CPT2, HSDL2, ETFDH, KMT5A, CBR3, ECI2, CBR1, ECHS1, IDH1, ACSL4	http://www.gsea-msigdb.org/gsea/msigdb/cards/HALLMARK_FATTY_ACID_METABOLISM
HALLMARK_OXIDATIVE_PHOSPHORYLATION	0.303	0.485784	0.321098	1.05384	1211	178	NDUFB8, HSPA9, TIMM10, AFG3L2, CYCS, ATP6V0C, TIMM50, POLR2F, GPI, ATP6AP1, ACAT1, BAX, VDAC2, SDHB, ATP5F1D, SDHD, COX5A, NDUFS6, MGST3, LDHB, MRPS12, ATP5PF, ATP5MC3, NDUFA3, VDAC1, SLC25A11, COX5B, NDUFA4, MRPL35, NDUFA6, COX7A2, RHOT2, LDHA, OGDH, NDUFB6, COX17, ATP5MF, IDH3G, ISCU, ABCB7, ATP5MC1, NDUFC1, ATP5ME, UQCR10, ATP6V1F, PHB2, COX6C, ACADM, HADHA, TIMM13, PDHB, MRPL15, ETFA, GRPEL1,…	http://www.gsea-msigdb.org/gsea/msigdb/cards/HALLMARK_OXIDATIVE_PHOSPHORYLATION
HALLMARK_GLYCOLYSIS	0.0275563	0.229636	-0.476357	-1.38666	158	96	CXCR4, SAP30, QSOX1, IRS2, GYS1, AURKA, DDIT4, CDK1, CENPA, SLC25A13, PHKA2, HMMR, KIF20A, CITED2, GCLC, CLN6, COG2, PYGB, B4GALT4	http://www.gsea-msigdb.org/gsea/msigdb/cards/HALLMARK_GLYCOLYSIS
HALLMARK_REACTIVE_OXYGEN_SPECIES_PATHWAY	0.117543	0.331298	0.48294	1.27805	533	43	CDKN2D, TXN, SOD2, PRDX4, SELENOS, PFKP, NDUFA6, HHEX, G6PD, OXSR1, PRDX1, MGST1	http://www.gsea-msigdb.org/gsea/msigdb/cards/HALLMARK_REACTIVE_OXYGEN_SPECIES_PATHWAY
HALLMARK_P53_PATHWAY	0.0848341	0.331298	0.409541	1.24649	357	99	CDKN1A, CCND2, BTG2, PTPRE, HBEGF, APAF1, IFI30, CCP110, MXD1, ELP1, SLC3A2, PLK3, NINJ1, HINT1, DDIT3, BAX, MXD4, NDRG1, CCND3, IER3, LDHB, DDB2, RPL36, SERTAD3, PLXNB2, PPP1R15A, CCNG1, EI24, NUDT15	http://www.gsea-msigdb.org/gsea/msigdb/cards/HALLMARK_P53_PATHWAY
HALLMARK_UV_RESPONSE_UP	0.112043	0.331298	0.410779	1.21703	480	84	IRF1, ALDOA, POLE3, BTG2, SQSTM1, NR4A1, CDC5L, EIF5, SOD2, PRKCD, GRINA, ARRB2, BID, DDX21, CCND3, HNRNPU, RPN1, AGO2, TFRC, CYB5B, FURIN	http://www.gsea-msigdb.org/gsea/msigdb/cards/HALLMARK_UV_RESPONSE_UP
HALLMARK_UV_RESPONSE_DN	0.310902	0.485784	-0.408186	-1.0849	1713	54	MYC, DUSP1	http://www.gsea-msigdb.org/gsea/msigdb/cards/HALLMARK_UV_RESPONSE_DN
HALLMARK_ANGIOGENESIS	0.290416	0.485784	0.668147	1.18451	1402	7	CCND2, TIMP1, LRPAP1	http://www.gsea-msigdb.org/gsea/msigdb/cards/HALLMARK_ANGIOGENESIS
HALLMARK_HEME_METABOLISM	0.392556	0.560795	0.339525	1.02143	1676	92	HMBS, BTG2, PICALM, EIF2AK1, ARL2BP, TFDP2, PSMD9, NR3C1, HTATIP2, CCND3, MGST3, FBXO7, TFRC, KLF3, RAD23A	http://www.gsea-msigdb.org/gsea/msigdb/cards/HALLMARK_HEME_METABOLISM
HALLMARK_COAGULATION	0.749892	0.797757	0.324508	0.835342	3462	37	PLEK, APOC1, TIMP1, S100A13, FURIN, LRP1, SERPINB2, CAPN2, ISCU, PREP, LAMP2	http://www.gsea-msigdb.org/gsea/msigdb/cards/HALLMARK_COAGULATION
HALLMARK_IL2_STAT5_SIGNALING	0.445779	0.602404	-0.344653	-0.999652	2560	94	MYC, IL4R, ARL4A, IFNGR1, AHNAK, PTRH2, KLF6, UCK2, GSTO1, LTB, CTSZ, ST3GAL4, ODC1, MYO1E	http://www.gsea-msigdb.org/gsea/msigdb/cards/HALLMARK_IL2_STAT5_SIGNALING
HALLMARK_BILE_ACID_METABOLISM	0.674809	0.755414	0.357155	0.860241	3176	26	FADS1, HSD17B11, PXMP2, PNPLA8, FADS2, RXRA, ATXN1, HACL1	http://www.gsea-msigdb.org/gsea/msigdb/cards/HALLMARK_BILE_ACID_METABOLISM
HALLMARK_PEROXISOME	0.785494	0.801525	-0.310395	-0.815463	4331	50	LONP2, HMGCL, ACOT8, PRDX5, ECH1, ERCC3, HSD17B4, TSPO, CLN6, TOP2A, CTBP1, ECI2, IDH1, ACSL4, VPS4B	http://www.gsea-msigdb.org/gsea/msigdb/cards/HALLMARK_PEROXISOME
HALLMARK_ALLOGRAFT_REJECTION	0.525468	0.648209	0.315113	0.961625	2217	101	STAT1, CCND2, CAPG, EIF3J, TIMP1, HIF1A, EIF3A, CCR1, BCL3, RIPK2, BCL10, MRPL3, NPM1, CCND3, FYB1, EIF5A, UBE2N, CD1D, RPS3A, IRF7	http://www.gsea-msigdb.org/gsea/msigdb/cards/HALLMARK_ALLOGRAFT_REJECTION
HALLMARK_SPERMATOGENESIS	0.190802	0.381603	-0.479738	-1.20204	1032	38	ARL4A, BUB1, AURKA, CDK1, NF2, CLPB, TTK, KIF2C, POMC, CHFR	http://www.gsea-msigdb.org/gsea/msigdb/cards/HALLMARK_SPERMATOGENESIS
HALLMARK_KRAS_SIGNALING_UP	0.239095	0.459799	-0.418496	-1.13874	1331	62	CXCR4, CBL, TNFAIP3	http://www.gsea-msigdb.org/gsea/msigdb/cards/HALLMARK_KRAS_SIGNALING_UP
HALLMARK_KRAS_SIGNALING_DN	0.128221	0.331298	0.58646	1.31841	611	19	IFI44L, MAST3, BTG2, MX1, KMT2D	http://www.gsea-msigdb.org/gsea/msigdb/cards/HALLMARK_KRAS_SIGNALING_DN
HALLMARK_PANCREAS_BETA_CELLS	0.359711	0.528986	0.609624	1.11469	1740	8	MAFB, SRPRB	http://www.gsea-msigdb.org/gsea/msigdb/cards/HALLMARK_PANCREAS_BETA_CELLS

## Sheet: CD14 Monocytes
pathway	pval	padj	ES	NES	nMoreExtreme	size	leadingEdge	Source
HALLMARK_TNFA_SIGNALING_VIA_NFKB	0.000129049	0.00335076	0.72447	1.9468	0	122	CD83, IL1B, PHLDA2, IER3, DUSP2, KDM6B, SOD2, NR4A1, BCL2A1, BCL6, IRF1, CCNL1, TRIB1, ICAM1, BHLHE40, ABCA1, RNF19B, IER5, MAP2K3, BCL3, IER2, PTPRE, GCH1, PPP1R15A, MXD1, EGR1, PLAUR, PTGS2, GADD45B, CDKN1A, LDLR, BTG2, MARCKS, KLF10, HBEGF, EHD1, NAMPT, PLEK, FOSL2, EGR2, NFKBIE, ZFP36, ATF3, CD44, SLC2A3, ATP2B1, FOSB, SAT1, ID2, SNN, SERPINB8, NINJ1, RELB, SPHK1	http://www.gsea-msigdb.org/gsea/msigdb/cards/HALLMARK_TNFA_SIGNALING_VIA_NFKB
HALLMARK_HYPOXIA	0.574227	0.65253	0.36426	0.941709	4250	87	IER3, BHLHE40, HSPA5, DDIT3, PPP1R15A, PLAUR, CDKN1A, NDRG1, FOSL2, NR3C1, ZFP36, ATF3, SLC2A3, HMOX1, PGK1, PLAC8, NFIL3, ENO1, ISG20, IDS, JUN, LDHA, PIM1, NDST2	http://www.gsea-msigdb.org/gsea/msigdb/cards/HALLMARK_HYPOXIA
HALLMARK_CHOLESTEROL_HOMEOSTASIS	0.0597683	0.166023	0.640765	1.39568	386	29	PLSCR1, PLAUR, LDLR, ATF3, FBXO6, NFIL3, SREBF2, S100A11, ATF5, GUSB	http://www.gsea-msigdb.org/gsea/msigdb/cards/HALLMARK_CHOLESTEROL_HOMEOSTASIS
HALLMARK_MITOTIC_SPINDLE	0.0367119	0.152966	0.523201	1.36972	275	95	ARHGDIA, ARF6, MAPRE1, KIF1B, MARCKS, FLNA, EZR, RAB3GAP1, DYNC1H1, CLIP1, RASA2, ARL8A, CDC42, KIF5B, PCGF5, CDC42EP2, DOCK2, NEDD9, CSNK1D, SUN2, MID1IP1, MYH9, KLC1, MYO9B, TUBGCP6, PDLIM5, DYNLL2, PREX1, ARHGEF2, SPTAN1	http://www.gsea-msigdb.org/gsea/msigdb/cards/HALLMARK_MITOTIC_SPINDLE
HALLMARK_WNT_BETA_CATENIN_SIGNALING	0.311961	0.472667	-0.567448	-1.13978	1264	13	MYC, FRAT1	http://www.gsea-msigdb.org/gsea/msigdb/cards/HALLMARK_WNT_BETA_CATENIN_SIGNALING
HALLMARK_TGF_BETA_SIGNALING	0.0510826	0.159633	0.628462	1.40413	334	33	ID1, PPP1R15A, KLF10, SKIL, SKI, ID2, CDK9, NCOR2, IFNGR2, TGFB1, HIPK2	http://www.gsea-msigdb.org/gsea/msigdb/cards/HALLMARK_TGF_BETA_SIGNALING
HALLMARK_IL6_JAK_STAT3_SIGNALING	0.114477	0.272563	0.551209	1.28975	770	44	IL1B, CCR1, IRF1, CD14, STAT1, IFNAR1, CD44, HMOX1, GRB2, MYD88, JUN, CSF2RB, IFNGR2, PIM1, BAK1, IL4R, TGFB1, STAT2	http://www.gsea-msigdb.org/gsea/msigdb/cards/HALLMARK_IL6_JAK_STAT3_SIGNALING
HALLMARK_DNA_REPAIR	0.842851	0.87797	-0.28454	-0.85064	2080	97	NT5C, POLL, DUT, ERCC5, RAE1, GMPR2, POLD4, NME3, AGO4, POLR1D, IMPDH2, POLB, VPS28, MPG, POLD3, TAF12, NELFE, XPC, POLR2F, RPA2, POLR3C	http://www.gsea-msigdb.org/gsea/msigdb/cards/HALLMARK_DNA_REPAIR
HALLMARK_G2M_CHECKPOINT	0.241389	0.412642	0.437575	1.13125	1786	87	BCL3, SFPQ, MARCKS, HIF1A, ILF3, TLE3, DDX39A, CUL1, SYNCRIP, CUL3, HMGA1, TMPO, PML, AMD1, SRSF10, HNRNPU, TRA2B, EWSR1, YTHDC1, HNRNPD, ATF5, NOLC1, HSPA8, KIF5B, CUL4A, NUP98, TGFB1, NCL	http://www.gsea-msigdb.org/gsea/msigdb/cards/HALLMARK_G2M_CHECKPOINT
HALLMARK_APOPTOSIS	0.0129111	0.0717284	0.56495	1.4539	94	85	IL1B, IER3, SOD2, IRF1, CD14, ETF1, DDIT3, GCH1, GADD45B, RARA, CDKN1A, BTG2, ATF3, TIMP1, BCL10, CD44, SAT1, HMOX1, LMNA, DNAJA1, HSPB1, PMAIP1, DNAJC3, ISG20, CYLD, JUN	http://www.gsea-msigdb.org/gsea/msigdb/cards/HALLMARK_APOPTOSIS
HALLMARK_NOTCH_SIGNALING	0.0423601	0.153599	-0.726226	-1.51132	167	15	SAP30	http://www.gsea-msigdb.org/gsea/msigdb/cards/HALLMARK_NOTCH_SIGNALING
HALLMARK_ADIPOGENESIS	0.222175	0.411436	-0.360818	-1.10349	524	114	IFNGR1, PPM1B, ARL4A, CCNG2, ECH1, TOB1, CD36, MRPL15, PLIN2, BCKDHA, TKT, DHRS7B, ALDH2, CAT, GPAT4, CD302, ELMOD3, TALDO1, PRDX3, TST, SLC27A1, ECHS1, SLC66A3	http://www.gsea-msigdb.org/gsea/msigdb/cards/HALLMARK_ADIPOGENESIS
HALLMARK_ESTROGEN_RESPONSE_EARLY	0.27214	0.425219	0.466329	1.12686	1895	53	PPIF, BHLHE40, RARA, KLF10, NXT1, ELF1, RRP12, CD44, SLC9A3R1, MED13L, PMAIP1, NCOR2, GLA, NRIP1	http://www.gsea-msigdb.org/gsea/msigdb/cards/HALLMARK_ESTROGEN_RESPONSE_EARLY
HALLMARK_ESTROGEN_RESPONSE_LATE	0.247585	0.412642	0.4671	1.14662	1742	59	DUSP2, PPIF, NXT1, ZFP36, CD44, ID2, COX6C, SLC9A3R1, NCOR2, ISG20, GLA, NRIP1	http://www.gsea-msigdb.org/gsea/msigdb/cards/HALLMARK_ESTROGEN_RESPONSE_LATE
HALLMARK_ANDROGEN_RESPONSE	0.347171	0.492133	0.454444	1.07875	2374	48	SRF, INSIG1, GNAI3, NDRG1, RRP12, SAT1, SPCS3, ADRM1, ZMIZ1, SLC38A2	http://www.gsea-msigdb.org/gsea/msigdb/cards/HALLMARK_ANDROGEN_RESPONSE
HALLMARK_MYOGENESIS	0.0175901	0.0879507	0.632121	1.49582	119	47	TPM3, BHLHE40, MEF2D, GADD45B, CDKN1A, HBEGF, PRNP, SIRT2, SPHK1, COL6A3, RB1, MEF2C, TGFB1, PDLIM7, MYH9, NOTCH1, AKT2	http://www.gsea-msigdb.org/gsea/msigdb/cards/HALLMARK_MYOGENESIS
HALLMARK_PROTEIN_SECRETION	0.0984017	0.246004	0.511925	1.28385	707	69	ABCA1, ATP1A1, KIF1B, NAPA, VAMP3, AP2B1, NAPG, CD63, GLA, SEC31A, AP1G1, YKT6, TMED2, ARFGAP3	http://www.gsea-msigdb.org/gsea/msigdb/cards/HALLMARK_PROTEIN_SECRETION
HALLMARK_INTERFERON_ALPHA_RESPONSE	0.000551724	0.00551724	0.675079	1.70989	3	75	OASL, IRF1, PLSCR1, IRF7, HELZ2, RSAD2, IFI44L, ELF1, IFITM1, EIF2AK2, ADAR, EPSTI1, IFI30, SLC25A28, GBP4, LY6E, CMPK2, IFIT3, MX1, LAP3, NCOA7, IFI35, PARP9, GBP2, ISG15, PARP14, PSMA3, IFIT2, ISG20, BST2, IFI44, SAMD9, UBE2L6, PSME2, SAMD9L, CMTR1, IL4R, LGALS3BP, HLA-C, STAT2, IFITM3, IFITM2	http://www.gsea-msigdb.org/gsea/msigdb/cards/HALLMARK_INTERFERON_ALPHA_RESPONSE
HALLMARK_INTERFERON_GAMMA_RESPONSE	0.000255754	0.00426257	0.630934	1.71331	1	138	OASL, SOD2, IRF1, ICAM1, PLSCR1, GCH1, PTGS2, CDKN1A, IL10RA, NAMPT, MX2, LCP2, OAS3, HIF1A, PNP, APOL6, IRF7, HELZ2, SERPING1, STAT1, RSAD2, IFI44L, NLRC5, ITGB7, SECTM1, EIF2AK2, RNF213, ADAR, EPSTI1, IFI30, SLC25A28, GBP4, ZNFX1, LY6E, CMPK2, TOR1B, IFIT3, MX1, LAP3, PML, IFI35, MYD88, ISG15, PARP14, PSMA3, IFIT2, ISG20, BST2, IFI44, UBE2L6, NFKBIA, PSME2, SAMD9L, CSF2RB, IFIT1, EIF4E3, PIM1, …	http://www.gsea-msigdb.org/gsea/msigdb/cards/HALLMARK_INTERFERON_GAMMA_RESPONSE
HALLMARK_APICAL_JUNCTION	0.0460797	0.153599	0.560666	1.38121	324	61	ICAM1, INSIG1, VASP, SHC1, MSN, ICAM2, STX4, PBX2, EVL, PTPRC, NEXN, GTF2F1, MYH9, AKT2, CTNNA1, SKAP2, ADAM15, VCAN, JUP, ACTN4, WASL, ADAM9, PFN1, CD86, SYMPK, ACTB, NF1, RHOF	http://www.gsea-msigdb.org/gsea/msigdb/cards/HALLMARK_APICAL_JUNCTION
HALLMARK_APICAL_SURFACE	0.613029	0.681144	0.487312	0.90181	3603	12	PLAUR, HSPB1, LYN	http://www.gsea-msigdb.org/gsea/msigdb/cards/HALLMARK_APICAL_SURFACE
HALLMARK_HEDGEHOG_SIGNALING	0.465029	0.597711	0.621142	1.03853	2612	7	TLE3, PML, MYH9	http://www.gsea-msigdb.org/gsea/msigdb/cards/HALLMARK_HEDGEHOG_SIGNALING
HALLMARK_COMPLEMENT	0.00212342	0.0151673	0.604207	1.58808	15	98	DUSP6, IRF1, HSPA5, PLSCR1, PLAUR, CTSL, EHD1, LCP2, CD55, GNAI3, PLEK, IRF7, SERPING1, TIMP1, SH2B3, GMFB, GRB2, LAP3, LYN, CALM1, PIK3CG, STX4, PIM1, USP16, PSEN1, USP14, FCER1G	http://www.gsea-msigdb.org/gsea/msigdb/cards/HALLMARK_COMPLEMENT
HALLMARK_UNFOLDED_PROTEIN_RESPONSE	0.185918	0.371836	0.469277	1.18423	1343	73	YWHAZ, HSPA5, ATF4, EDEM1, HSPA9, ATF3, SHC1, EIF4A1, EIF4G1, CALR, DNAJC3, SPCS3, EIF2S1, NABP1, KHSRP, SEC31A, SSR1, IFIT1, EIF4E, NOLC1, HSP90B1, KIF5B	http://www.gsea-msigdb.org/gsea/msigdb/cards/HALLMARK_UNFOLDED_PROTEIN_RESPONSE
HALLMARK_PI3K_AKT_MTOR_SIGNALING	0.35299	0.492133	0.426866	1.06561	2531	66	ARHGDIA, MAP2K3, DDIT3, CDKN1A, GRB2, CALR, ACTR3, MYD88, CFL1, EIF4E, HSP90B1, PRKAR2A, NFKBIB, STAT2, ACTR2	http://www.gsea-msigdb.org/gsea/msigdb/cards/HALLMARK_PI3K_AKT_MTOR_SIGNALING
HALLMARK_MTORC1_SIGNALING	0.00920952	0.0575595	0.530772	1.43629	71	131	ETF1, BHLHE40, HSPA5, MAP2K3, DDIT3, PPP1R15A, INSIG1, CDKN1A, LDLR, UFM1, BTG2, NAMPT, RAB1A, EDEM1, PNP, HSPA9, DDX39A, SLC2A3, IFI30, PSME3, PSMD14, FKBP2, PGK1, SLC9A3R1, NFIL3, CALR, ACTR3, ENO1, PSMA3, GLA, SSR1, GGA2, HSP90B1, LDHA, SDF2L1, ARPC5L, NFKBIB, YKT6, CACYBP	http://www.gsea-msigdb.org/gsea/msigdb/cards/HALLMARK_MTORC1_SIGNALING
HALLMARK_E2F_TARGETS	0.572784	0.65253	-0.324321	-0.940411	1569	77	MYC, HMGB2, LUC7L3, NOP56, DUT, USP1, CTCF, NAP1L1, LYAR, TACC3, POLD3, DCK, PSIP1	http://www.gsea-msigdb.org/gsea/msigdb/cards/HALLMARK_E2F_TARGETS
HALLMARK_MYC_TARGETS_V1	0.525342	0.64064	0.352019	0.974893	4228	169	ETF1, SRSF3, DDX21, EIF4G2, HNRNPA3, CUL1, SYNCRIP, PSMD14, PGK1, EIF4A1, ILF2, HNRNPU, TRA2B, HNRNPD, EIF2S1, HNRNPA2B1, HNRNPC, EIF4E, NOLC1, EIF4H, HSP90AB1, LDHA, NCBP2, YWHAQ, DHX15, FAM120A, SNRPG	http://www.gsea-msigdb.org/gsea/msigdb/cards/HALLMARK_MYC_TARGETS_V1
HALLMARK_MYC_TARGETS_V2	0.71754	0.779935	-0.345478	-0.83861	2519	30	MYC, AIMP2, NOP56	http://www.gsea-msigdb.org/gsea/msigdb/cards/HALLMARK_MYC_TARGETS_V2
HALLMARK_EPITHELIAL_MESENCHYMAL_TRANSITION	0.0583582	0.166023	0.598876	1.3817	390	40	TPM4, PLAUR, GADD45B, ITGA5, EMP3, FLNA, TIMP1, CD44, SAT1, ID2, COL6A3, COPA, JUN, BASP1	http://www.gsea-msigdb.org/gsea/msigdb/cards/HALLMARK_EPITHELIAL_MESENCHYMAL_TRANSITION
HALLMARK_INFLAMMATORY_RESPONSE	0.00013403	0.00335076	0.667193	1.73835	0	92	IL1B, FFAR2, IRF1, CD14, ICAM1, ABCA1, PTPRE, GCH1, MXD1, PLAUR, KIF1B, CDKN1A, ITGA5, LDLR, EMP3, BTG2, HBEGF, IL10RA, NAMPT, LCP2, CD55, GNAI3, HIF1A, IRF7, OSM, TIMP1, IFNAR1, ATP2B1, IFITM1, EIF2AK2, SELENOS, LY6E, SPHK1, BEST1, LYN, BST2, AHR, NFKBIA, ADRM1, IFNGR2, IL4R, PSEN1, GPR183, EREG, P2RX4, SEMA4D, RELA, CD82, C5AR1, GNA15, NFKB1, FPR1, SRI	http://www.gsea-msigdb.org/gsea/msigdb/cards/HALLMARK_INFLAMMATORY_RESPONSE
HALLMARK_XENOBIOTIC_METABOLISM	0.900208	0.900208	0.301841	0.756985	6476	69	SERTAD1, GCH1, PTS, ID2, HMOX1, DDAH2, NINJ1, CNDP2	http://www.gsea-msigdb.org/gsea/msigdb/cards/HALLMARK_XENOBIOTIC_METABOLISM
HALLMARK_FATTY_ACID_METABOLISM	0.260474	0.420119	-0.378502	-1.09429	714	76	ECH1, CD1D, CD36, ETFDH, ERP29, CPT1A, EPHX1, ODC1, APEX1, HSDL2, SUCLA2, ALDH1A1, ACOT8, ACADVL, ECHS1, HSD17B4, ALDH9A1, HSD17B10	http://www.gsea-msigdb.org/gsea/msigdb/cards/HALLMARK_FATTY_ACID_METABOLISM
HALLMARK_OXIDATIVE_PHOSPHORYLATION	0.408947	0.552632	-0.312735	-1.00723	776	172	PDK4, SLC25A20, ECH1, MRPL15, MRPL34, ETFDH, MRPS11, NDUFV2, CPT1A, BCKDHA, TIMM9, NDUFS4, TIMM13, MRPL35, NDUFS2, NDUFB5, PRDX3, SUCLA2, ATP6V0E1, ATP5PB, ACADVL, OXA1L, ECHS1, ATP5F1C	http://www.gsea-msigdb.org/gsea/msigdb/cards/HALLMARK_OXIDATIVE_PHOSPHORYLATION
HALLMARK_GLYCOLYSIS	0.020916	0.0950726	-0.496898	-1.42364	57	73	SAP30, CXCR4, CITED2, DDIT4, IRS2	http://www.gsea-msigdb.org/gsea/msigdb/cards/HALLMARK_GLYCOLYSIS
HALLMARK_REACTIVE_OXYGEN_SPECIES_PATHWAY	0.23791	0.412642	0.505036	1.1652	1593	40	SOD2, PRNP, OXSR1, CDKN2D, SELENOS, PTPA, NDUFA6	http://www.gsea-msigdb.org/gsea/msigdb/cards/HALLMARK_REACTIVE_OXYGEN_SPECIES_PATHWAY
HALLMARK_P53_PATHWAY	0.0458728	0.153599	0.506167	1.34017	348	105	IER3, RAP2B, PLK3, RNF19B, IER5, PTPRE, DDIT3, PPP1R15A, MXD1, CDKN1A, BTG2, RALGDS, DNTTIP2, SERTAD3, HBEGF, NDRG1, ATF3, IRAK1, CCNK, ZFP36L1, SAT1, GM2A, IFI30, HMOX1, SLC3A2, NINJ1, SPHK1	http://www.gsea-msigdb.org/gsea/msigdb/cards/HALLMARK_P53_PATHWAY
HALLMARK_UV_RESPONSE_UP	0.000544736	0.00551724	0.64706	1.65993	3	82	PPIF, SOD2, NR4A1, IRF1, ICAM1, DDX21, GCH1, BTG2, NXF1, ATF3, FOSB, EIF5, HMOX1, DNAJA1, NUP58, GLS, GRPEL1, AMD1, HNRNPU, LYN, PPP1R2, NFKBIA	http://www.gsea-msigdb.org/gsea/msigdb/cards/HALLMARK_UV_RESPONSE_UP
HALLMARK_UV_RESPONSE_DN	0.354336	0.492133	-0.389347	-1.04684	1090	51	CITED2, MYC, TGFBR2, CELF2, MRPS31, DUSP1, ADD3, AGGF1, SPOP	http://www.gsea-msigdb.org/gsea/msigdb/cards/HALLMARK_UV_RESPONSE_DN
HALLMARK_ANGIOGENESIS	0.0779989	0.20526	0.844444	1.37407	434	6	THBD, TIMP1, VCAN, S100A4	http://www.gsea-msigdb.org/gsea/msigdb/cards/HALLMARK_ANGIOGENESIS
HALLMARK_HEME_METABOLISM	0.538137	0.64064	0.373466	0.959762	3957	83	KLF3, MAP2K3, BTG2, NR3C1, RNF19A, RIOK3, SLC66A2, DCAF11	http://www.gsea-msigdb.org/gsea/msigdb/cards/HALLMARK_HEME_METABOLISM
HALLMARK_COAGULATION	0.00197448	0.0151673	0.739287	1.66858	12	35	DUSP6, THBD, PLEK, SERPING1, TIMP1, ARF4, SIRT2, CAPN2, SH2B2, WDR1	http://www.gsea-msigdb.org/gsea/msigdb/cards/HALLMARK_COAGULATION
HALLMARK_IL2_STAT5_SIGNALING	0.147986	0.319195	0.477101	1.21948	1083	80	CD83, BHLHE40, MAPKAPK2, PLSCR1, MXD1, GADD45B, IL10RA, PRNP, NDRG1, PNP, PLEC, CD44, SLC2A3, GBP4, NFIL3, AHR, CKAP4, SWAP70, PIM1, IL4R, GSTO1, NFKBIZ, P2RX4, HIPK2, HUWE1, DENND5A, IFITM3	http://www.gsea-msigdb.org/gsea/msigdb/cards/HALLMARK_IL2_STAT5_SIGNALING
HALLMARK_BILE_ACID_METABOLISM	0.515373	0.64064	0.452158	0.972436	3318	27	ABCA1, PNPLA8, ATXN1, ACSL5, AQP9, FADS1	http://www.gsea-msigdb.org/gsea/msigdb/cards/HALLMARK_BILE_ACID_METABOLISM
HALLMARK_PEROXISOME	0.885469	0.900208	0.315211	0.739849	5983	45	SOD2, BCL10, MVP, CTBP1, ATXN1, ACSL5, ACSL4, ERCC3, FADS1	http://www.gsea-msigdb.org/gsea/msigdb/cards/HALLMARK_PEROXISOME
HALLMARK_ALLOGRAFT_REJECTION	0.120138	0.273041	0.471301	1.23712	904	97	IL1B, CCR1, ICAM1, BCL3, SRGN, LCP2, FLNA, HIF1A, IRF7, TIMP1, STAT1, BCL10, EIF5A, LYN, GBP2, HLA-E, RPS19, TAP2, IFNGR2, IL4R, ELF4, PTPRC, EIF4G3, EREG, TGFB1	http://www.gsea-msigdb.org/gsea/msigdb/cards/HALLMARK_ALLOGRAFT_REJECTION
HALLMARK_SPERMATOGENESIS	0.466214	0.597711	-0.46002	-0.992604	1786	18	ARL4A, TALDO1	http://www.gsea-msigdb.org/gsea/msigdb/cards/HALLMARK_SPERMATOGENESIS
HALLMARK_KRAS_SIGNALING_UP	0.153213	0.319195	0.491638	1.22731	1098	66	IL1B, DUSP6, TRIB1, PPP1R15A, PLAUR, PTGS2, HBEGF, IL10RA, USP12, EPB41L3, ID2, IKZF1, MAFB, G0S2, RBM4, FCER1G, DOCK2, EREG, TMEM176A, LAPTM5, KCNN4, AKT2	http://www.gsea-msigdb.org/gsea/msigdb/cards/HALLMARK_KRAS_SIGNALING_UP
HALLMARK_KRAS_SIGNALING_DN	0.203923	0.392159	0.61874	1.23836	1257	18	BTG2, SKIL, RSAD2, IFI44L, SNN, MX1, KMT2D	http://www.gsea-msigdb.org/gsea/msigdb/cards/HALLMARK_KRAS_SIGNALING_DN
HALLMARK_PANCREAS_BETA_CELLS	0.752316	0.800337	-0.450479	-0.770952	3328	6	LMO2, SPCS1, SEC11A	http://www.gsea-msigdb.org/gsea/msigdb/cards/HALLMARK_PANCREAS_BETA_CELLS

[truncated: 14 more sheets: CD8 Memory T Cells, Memory B Cells, CD4 Activated Memory T Cells, CD1C DCs, CD56 Bright NK Cells, NK Cells, PrePro B Cells, CD8 Cytotoxic T Cells, GD Cytotoxic T Cells, CD14 DCs, CD4 Cytotoxic T Cells, Tregs, MAIT Cytotoxic T Cells, Headers Desc]
