# Supplementary material for: Immunophenotypic changes in the tumor and tumor microenvironment during progression to multiple myeloma
Source: PLoS Genet. 2025 Oct 7;21(10):e1011848. doi: 10.1371/journal.pgen.1011848 (PMC12558612; doi:10.1371/journal.pgen.1011848)
Supplement: S5 File — Immune populations (sheet names) of MM patients are compared with immune populations of HVs, using muscat. (XLSX) [file pgen.1011848.s018.xlsx]

## Sheet: (MM) CD8 Naive T Cells
pathway	pval	padj	ES	NES	nMoreExtreme	size	leadingEdge	Source
HALLMARK_TNFA_SIGNALING_VIA_NFKB	0.00353565	0.0353565	0.645105	1.70775	17	64	PDE4B, SOCS3, JUN, SLC2A3, CCNL1, KLF6, FOSB, SAT1, BTG2, BIRC2, LITAF, NFE2L2, NR4A2, PER1, IRF1, EIF1, KLF2, CD44, PPP1R15A, ZFP36	http://www.gsea-msigdb.org/gsea/msigdb/cards/HALLMARK_TNFA_SIGNALING_VIA_NFKB
HALLMARK_HYPOXIA	0.242056	0.506195	0.428738	1.13766	1233	65	JUN, SLC2A3, KLF6, PIM1, ISG20, BCL2, LDHA, IDS, HSPA5, CDKN1B, TPI1, PLAC8, PPP1R15A, TPD52, ZFP36	http://www.gsea-msigdb.org/gsea/msigdb/cards/HALLMARK_HYPOXIA
HALLMARK_CHOLESTEROL_HOMEOSTASIS	0.855309	0.912195	-0.331273	-0.731673	4462	20	ACTG1, ATXN2, ECH1, GUSB, FDFT1, HSD17B7, FDPS, ACAT2	http://www.gsea-msigdb.org/gsea/msigdb/cards/HALLMARK_CHOLESTEROL_HOMEOSTASIS
HALLMARK_MITOTIC_SPINDLE	0.390384	0.656873	0.379453	1.02299	1972	73	PCGF5, HOOK3, EZR, DYNC1H1, ARF6, KLC1, CSNK1D	http://www.gsea-msigdb.org/gsea/msigdb/cards/HALLMARK_MITOTIC_SPINDLE
HALLMARK_WNT_BETA_CATENIN_SIGNALING	0.119083	0.403226	-0.67678	-1.33669	633	12	KAT2A, HDAC5, HDAC2, CUL1	http://www.gsea-msigdb.org/gsea/msigdb/cards/HALLMARK_WNT_BETA_CATENIN_SIGNALING
HALLMARK_TGF_BETA_SIGNALING	0.182254	0.486401	-0.563373	-1.24431	950	20	MAP3K7, FNTA, ID2, NOG, PPP1CA, HDAC1, CDK9	http://www.gsea-msigdb.org/gsea/msigdb/cards/HALLMARK_TGF_BETA_SIGNALING
HALLMARK_IL6_JAK_STAT3_SIGNALING	0.0202881	0.116833	0.698197	1.63164	99	30	SOCS3, JUN, PIM1, STAT1, IRF9, STAT3, IRF1, ITGA4, PTPN1, CD44, GRB2	http://www.gsea-msigdb.org/gsea/msigdb/cards/HALLMARK_IL6_JAK_STAT3_SIGNALING
HALLMARK_DNA_REPAIR	0.554354	0.769936	0.335129	0.938365	2819	95	PDE4B, GUK1, RNMT, PRIM1, VPS37B, ITPA, POLR2I, EIF1B, NT5C3A, GTF2H1, SUPT4H1	http://www.gsea-msigdb.org/gsea/msigdb/cards/HALLMARK_DNA_REPAIR
HALLMARK_G2M_CHECKPOINT	0.628667	0.79624	0.330208	0.901473	3192	80	HIF1A, PML, HNRNPU, SRSF2, PRPF4B, CDKN1B, NOLC1, SNRPD1, TRA2B, CTCF, KIF5B, TMPO, SFPQ, DBF4, TGFB1, HUS1	http://www.gsea-msigdb.org/gsea/msigdb/cards/HALLMARK_G2M_CHECKPOINT
HALLMARK_APOPTOSIS	0.0565406	0.257003	0.526413	1.4059	286	68	JUN, SC5D, ISG20, SAT1, IFITM3, BAX, TSPO, BTG2, CYLD, CDKN1B, IRF1, VDAC2, CD44, CREBBP, MCL1, CD69, TIMP1, GADD45B, BCAP31	http://www.gsea-msigdb.org/gsea/msigdb/cards/HALLMARK_APOPTOSIS
HALLMARK_NOTCH_SIGNALING	0.205099	0.488331	-0.657057	-1.24264	1085	10	KAT2A	http://www.gsea-msigdb.org/gsea/msigdb/cards/HALLMARK_NOTCH_SIGNALING
HALLMARK_ADIPOGENESIS	0.178687	0.486401	-0.406513	-1.16705	881	84	HADH, HIBCH, PTCD3, SAMM50, AK2, NMT1, UCP2, PRDX3, DECR1, ECH1, ACAA2, ETFB, DLD, ATP5PO, ESYT1, CMPK1, ECHS1, CS, DHRS7, ALDOA, NDUFAB1	http://www.gsea-msigdb.org/gsea/msigdb/cards/HALLMARK_ADIPOGENESIS
HALLMARK_ESTROGEN_RESPONSE_EARLY	0.27405	0.527019	0.467823	1.12865	1355	36	XBP1, BCL2, NADSYN1, RETREG1, ELF1, CD44	http://www.gsea-msigdb.org/gsea/msigdb/cards/HALLMARK_ESTROGEN_RESPONSE_EARLY
HALLMARK_ESTROGEN_RESPONSE_LATE	0.617496	0.79624	-0.362912	-0.905543	3126	37	PTPN6, SLC9A3R1, ID2, FKBP4, METTL3, MEST, ETFB	http://www.gsea-msigdb.org/gsea/msigdb/cards/HALLMARK_ESTROGEN_RESPONSE_LATE
HALLMARK_ANDROGEN_RESPONSE	0.034296	0.17148	0.619033	1.52821	170	41	PIAS1, SAT1, CCND3, ARID5B, SPCS3, CDK6, TPD52, SMS, TMEM50A, IDI1, VAPA, XRCC5, PTK2B	http://www.gsea-msigdb.org/gsea/msigdb/cards/HALLMARK_ANDROGEN_RESPONSE
HALLMARK_MYOGENESIS	0.60621	0.79624	-0.374244	-0.907766	3064	32	HDAC5, LSP1, EIF4A2, COL6A3, SIRT2	http://www.gsea-msigdb.org/gsea/msigdb/cards/HALLMARK_MYOGENESIS
HALLMARK_PROTEIN_SECRETION	0.190131	0.486401	-0.437774	-1.17731	943	56	ATP1A1, USO1, AP2B1, RAB14, BNIP3, CTSC, ERGIC3, VPS4B, SEC22B, COPB1, RPS6KA3, AP3B1, GOLGA4, COPB2, VAMP7, GOSR2, RER1	http://www.gsea-msigdb.org/gsea/msigdb/cards/HALLMARK_PROTEIN_SECRETION
HALLMARK_INTERFERON_ALPHA_RESPONSE	0.000199124	0.0049781	0.829466	2.128	0	52	IFI44L, MX1, EIF2AK2, IRF7, LY6E, IFITM1, ISG15, PARP9, ADAR, SP110, IRF9, ISG20, IFITM3, PSME2, ELF1, UBE2L6, LAP3, IRF1, PARP14, NUB1, PARP12	http://www.gsea-msigdb.org/gsea/msigdb/cards/HALLMARK_INTERFERON_ALPHA_RESPONSE
HALLMARK_INTERFERON_GAMMA_RESPONSE	0.000197433	0.0049781	0.758776	2.12513	0	96	IFI44L, XAF1, MX1, EIF2AK2, PDE4B, IRF7, LY6E, ISG15, SOCS3, ADAR, SP110, PIM1, STAT1, OAS2, IRF9, ISG20, IFITM3, PELI1, HIF1A, PML, PSME2, MX2, UBE2L6, NLRC5, ARID5B, STAT3, LAP3, IRF1, PARP14, VAMP5, PTPN1, PARP12	http://www.gsea-msigdb.org/gsea/msigdb/cards/HALLMARK_INTERFERON_GAMMA_RESPONSE
HALLMARK_APICAL_JUNCTION	0.00318979	0.0353565	-0.658335	-1.67488	15	41	HADH, LDLRAP1, ACTG1, SYMPK, MSN, SHC1, CAP1, FYB1, ARPC2, PFN1, ACTN1, ARHGEF6, ICAM2, PTPRC	http://www.gsea-msigdb.org/gsea/msigdb/cards/HALLMARK_APICAL_JUNCTION
HALLMARK_APICAL_SURFACE	0.449878	0.681634	-0.527936	-1.02494	2400	11	AKAP7, HSPB1, IL2RG, APP	http://www.gsea-msigdb.org/gsea/msigdb/cards/HALLMARK_APICAL_SURFACE
HALLMARK_HEDGEHOG_SIGNALING	0.120968	0.403226	0.884949	1.31966	584	3	PML, CDK6	http://www.gsea-msigdb.org/gsea/msigdb/cards/HALLMARK_HEDGEHOG_SIGNALING
HALLMARK_COMPLEMENT	0.0210299	0.116833	0.585989	1.54634	106	63	IRF7, PIM1, RHOG, ERAP2, FDX1, DPP4, HSPA5, CD55, CTSD, LAP3, IRF1, CPQ, GRB2, TIMP1, ZEB1, GNG2, CALM1, CTSB, KIF2A, RNF4	http://www.gsea-msigdb.org/gsea/msigdb/cards/HALLMARK_COMPLEMENT
HALLMARK_UNFOLDED_PROTEIN_RESPONSE	0.688494	0.815977	-0.31963	-0.881822	3374	66	DDIT4, IMP3, SHC1, RPS14, LSM4, EEF2, EIF4A2, EIF4E, TSPYL2, NHP2, DKC1, NOP56, EXOSC1, BANF1, POP4	http://www.gsea-msigdb.org/gsea/msigdb/cards/HALLMARK_UNFOLDED_PROTEIN_RESPONSE
HALLMARK_PI3K_AKT_MTOR_SIGNALING	0.23924	0.506195	-0.420194	-1.13301	1183	57	MAP2K3, SLA, MAP3K7, ATF1, PIKFYVE, CDK4, PPP1CA, EIF4E, MYD88, PFN1, NCK1, PRKCB, ECSIT, GRK2, TNFRSF1A, RPS6KA1, RPS6KA3, LCK	http://www.gsea-msigdb.org/gsea/msigdb/cards/HALLMARK_PI3K_AKT_MTOR_SIGNALING
HALLMARK_MTORC1_SIGNALING	0.420399	0.656873	-0.343595	-1.01042	2064	100	TUBA4A, DDIT4, MAP2K3, NFYC, SLA, USO1, SLC9A3R1, STIP1, GLRX, NMT1, PNP, G6PD, PSMD13	http://www.gsea-msigdb.org/gsea/msigdb/cards/HALLMARK_MTORC1_SIGNALING
HALLMARK_E2F_TARGETS	0.293377	0.54329	-0.379169	-1.08562	1443	83	RPA2, TACC3, LUC7L3, DNMT1, DUT, SRSF1, AK2, CDK4, PHF5A, PRPS1, MCM5, POLE4, NOP56, RPA1	http://www.gsea-msigdb.org/gsea/msigdb/cards/HALLMARK_E2F_TARGETS
HALLMARK_MYC_TARGETS_V1	0.533233	0.761762	0.318628	0.958281	2839	170	VDAC1, SET, HNRNPA3, LDHA, PSMD7, DDX21, EIF3J, COX5A, EIF4A1, NOP16, HNRNPU, SRSF2, COPS5, SSB, NOLC1, PSMA1, RAN, SNRPD1, RANBP1, ABCE1, TRA2B, SNRPB2, HNRNPC, PSMD14, ACP1, IFRD1	http://www.gsea-msigdb.org/gsea/msigdb/cards/HALLMARK_MYC_TARGETS_V1
HALLMARK_MYC_TARGETS_V2	0.875707	0.912195	0.302085	0.7288	4332	36	SUPV3L1, NOP16, NOLC1, WDR43, NIP7, MYBBP1A, WDR74	http://www.gsea-msigdb.org/gsea/msigdb/cards/HALLMARK_MYC_TARGETS_V2
HALLMARK_EPITHELIAL_MESENCHYMAL_TRANSITION	0.465135	0.684023	0.438619	0.982047	2267	24	JUN, SAT1, PPIB, TPM4, CD44, VIM, TIMP1, GADD45B, TGFB1	http://www.gsea-msigdb.org/gsea/msigdb/cards/HALLMARK_EPITHELIAL_MESENCHYMAL_TRANSITION
HALLMARK_INFLAMMATORY_RESPONSE	0.00457985	0.0381654	0.67638	1.72354	22	50	EIF2AK2, PDE4B, IRF7, LY6E, IFITM1, KLF6, RHOG, HIF1A, BTG2, GPR132, CD55, IRF1	http://www.gsea-msigdb.org/gsea/msigdb/cards/HALLMARK_INFLAMMATORY_RESPONSE
HALLMARK_XENOBIOTIC_METABOLISM	0.270883	0.527019	-0.439865	-1.12368	1361	42	DHPS, ID2, NMT1, ECH1, ADH5, DHRS7, TNFRSF1A, PSMB10, NINJ1, ARPP19	http://www.gsea-msigdb.org/gsea/msigdb/cards/HALLMARK_XENOBIOTIC_METABOLISM
HALLMARK_FATTY_ACID_METABOLISM	0.0114239	0.0815993	-0.540959	-1.49244	55	66	HADH, CPT1A, SDHA, PDHB, HIBCH, ACADVL, ADSL, OSTC, DECR1, ECH1, APEX1, ACAA2, DLD	http://www.gsea-msigdb.org/gsea/msigdb/cards/HALLMARK_FATTY_ACID_METABOLISM
HALLMARK_OXIDATIVE_PHOSPHORYLATION	0.807279	0.912195	0.285288	0.855999	4280	168	VDAC1, UQCRFS1, LDHA, BAX, TOMM22, COX7B, NDUFS4, OPA1, CYCS, FDX1, COX5A, SUPV3L1, MRPS15, VDAC2, NDUFV2, ISCA1, ATP6V0C, MRPS11, ATP5F1C, TIMM13, GLUD1, ATP6V1G1, OXA1L, ATP5PD, ATP5MC1, POR, GRPEL1, AFG3L2, MRPS12, NDUFV1, NDUFS1, NDUFS8, LRPPRC, PMPCA	http://www.gsea-msigdb.org/gsea/msigdb/cards/HALLMARK_OXIDATIVE_PHOSPHORYLATION
HALLMARK_GLYCOLYSIS	0.341682	0.610146	-0.387183	-1.06303	1677	64	DDIT4, CITED2, ANKZF1, HAX1, GLRX, AK3, FKBP4, G6PD, GUSB, DLD, PRPS1	http://www.gsea-msigdb.org/gsea/msigdb/cards/HALLMARK_GLYCOLYSIS
HALLMARK_REACTIVE_OXYGEN_SPECIES_PATHWAY	0.701741	0.815977	-0.351291	-0.85209	3547	32	GLRX, LSP1, G6PD, EGLN2, MSRA, NDUFS2, PRDX1, HMOX2, IPCEF1, GPX4	http://www.gsea-msigdb.org/gsea/msigdb/cards/HALLMARK_REACTIVE_OXYGEN_SPECIES_PATHWAY
HALLMARK_P53_PATHWAY	0.701293	0.815977	-0.314032	-0.881686	3469	73	DDIT4, BTG1, TXNIP, ZFP36L1, EI24, DEF6, LDHB, HINT1, BLCAP, TSPYL2	http://www.gsea-msigdb.org/gsea/msigdb/cards/HALLMARK_P53_PATHWAY
HALLMARK_UV_RESPONSE_UP	0.242974	0.506195	-0.416063	-1.13029	1192	60	TUBA4A, BTG1, HLA-F, PPP1R2, RASGRP1, DNAJA1, STIP1, FKBP4, STARD3, PSMC3	http://www.gsea-msigdb.org/gsea/msigdb/cards/HALLMARK_UV_RESPONSE_UP
HALLMARK_UV_RESPONSE_DN	0.19456	0.486401	-0.476854	-1.19462	979	38	FBLN5, SPOP, CITED2	http://www.gsea-msigdb.org/gsea/msigdb/cards/HALLMARK_UV_RESPONSE_DN
HALLMARK_ANGIOGENESIS	0.827396	0.912195	0.417035	0.683267	3901	5	TIMP1, CCND2, LRPAP1	http://www.gsea-msigdb.org/gsea/msigdb/cards/HALLMARK_ANGIOGENESIS
HALLMARK_HEME_METABOLISM	0.636992	0.79624	0.33297	0.891085	3226	69	YPEL5, BTG2, CCND3, ISCA1, PGLS, KLF3, TNRC6B, PRDX2, RNF19A, CIR1, SDCBP, CTSB, TRAK2, EIF2AK1, RIOK3, NARF, MKRN1	http://www.gsea-msigdb.org/gsea/msigdb/cards/HALLMARK_HEME_METABOLISM
HALLMARK_COAGULATION	0.410953	0.656873	0.474501	1.0254	1965	20	DPP4, CPQ, TIMP1, CAPN2, KLF7, CTSB, RAC1	http://www.gsea-msigdb.org/gsea/msigdb/cards/HALLMARK_COAGULATION
HALLMARK_IL2_STAT5_SIGNALING	0.0799525	0.333135	0.528001	1.37497	403	58	NFKBIZ, SLC2A3, KLF6, PIM1, XBP1, BCL2, IFITM3, CCND3, FLT3LG, CDC42SE2, CD44, SNX9, RHOH	http://www.gsea-msigdb.org/gsea/msigdb/cards/HALLMARK_IL2_STAT5_SIGNALING
HALLMARK_BILE_ACID_METABOLISM	0.419375	0.656873	0.476941	1.01935	1999	19	PNPLA8, PRDX5, IDI1	http://www.gsea-msigdb.org/gsea/msigdb/cards/HALLMARK_BILE_ACID_METABOLISM
HALLMARK_PEROXISOME	0.992891	0.992891	-0.240523	-0.600157	5027	37	ECH1, VPS4B, ECI2, PEX11B, PRDX1, FDPS, PEX2, HSD17B4, PABPC1	http://www.gsea-msigdb.org/gsea/msigdb/cards/HALLMARK_PEROXISOME
HALLMARK_ALLOGRAFT_REJECTION	0.107503	0.403226	-0.427961	-1.235	532	87	PTPN6, APBB1, CD3D, MAP3K7, RPS3A, CRTAM, MRPL3, CXCR3, CD2, SIT1, FYB1, RIPK2, CD247, ITK, NCK1, LTB, RPL9, TRAT1, MAP4K1, PRKCB, GPR65, IFNAR2, PRF1, ITGB2, PTPRC, CSK, CD3G, UBE2D1	http://www.gsea-msigdb.org/gsea/msigdb/cards/HALLMARK_ALLOGRAFT_REJECTION
HALLMARK_SPERMATOGENESIS	0.922515	0.941342	-0.309085	-0.666634	4797	18	PGS1, PHKG2	http://www.gsea-msigdb.org/gsea/msigdb/cards/HALLMARK_SPERMATOGENESIS
HALLMARK_KRAS_SIGNALING_UP	0.190172	0.486401	-0.47606	-1.19748	951	39	ST6GAL1, ID2, GLRX, IL7R, IL10RA, BIRC3, MAP4K1, ITGB2	http://www.gsea-msigdb.org/gsea/msigdb/cards/HALLMARK_KRAS_SIGNALING_UP
HALLMARK_KRAS_SIGNALING_DN	0.00278671	0.0353565	0.898922	1.72416	12	11	IFI44L, MX1, BTG2, NR4A2	http://www.gsea-msigdb.org/gsea/msigdb/cards/HALLMARK_KRAS_SIGNALING_DN
HALLMARK_PANCREAS_BETA_CELLS	0.864316	0.912195	0.377131	0.658617	4044	7	DPP4, SRP14, SPCS1	http://www.gsea-msigdb.org/gsea/msigdb/cards/HALLMARK_PANCREAS_BETA_CELLS

## Sheet: Naive B Cells
pathway	pval	padj	ES	NES	nMoreExtreme	size	leadingEdge	Source
HALLMARK_TNFA_SIGNALING_VIA_NFKB	0.000418644	0.00523304	0.673353	1.70263	2	70	PDE4B, TGIF1, CD83, SAT1, BTG2, IRF1, RHOB, ZFP36, JUN, GADD45B, SLC2A3, EIF1, NFE2L2, KDM6B, REL, SOD2, KLF6, PPP1R15A, CD69, JUNB, RELA, CCNL1, B4GALT1, DUSP1, TNIP2, NR4A2, NFKBIA, ATP2B1	http://www.gsea-msigdb.org/gsea/msigdb/cards/HALLMARK_TNFA_SIGNALING_VIA_NFKB
HALLMARK_HYPOXIA	0.136885	0.317307	0.500365	1.24793	965	63	PIM1, ZFP36, JUN, SLC2A3, CXCR4, ISG20, KLF6, PPP1R15A, GAPDH, IDS, SLC2A1, S100A4, HSPA5, DUSP1, CDKN1B	http://www.gsea-msigdb.org/gsea/msigdb/cards/HALLMARK_HYPOXIA
HALLMARK_CHOLESTEROL_HOMEOSTASIS	0.809508	0.899453	0.370789	0.747106	4818	17	PLSCR1, STX5, S100A11, IDI1	http://www.gsea-msigdb.org/gsea/msigdb/cards/HALLMARK_CHOLESTEROL_HOMEOSTASIS
HALLMARK_MITOTIC_SPINDLE	0.0483871	0.201613	0.535642	1.37038	350	76	EZR, ARHGDIA, MID1IP1, HOOK3, CCDC88A, SSH2, CNTRL, SEPTIN9, ARHGEF3, KIF5B, PCGF5, WASF2, DYNC1H1, ARHGEF7, CDC42, MAP3K11	http://www.gsea-msigdb.org/gsea/msigdb/cards/HALLMARK_MITOTIC_SPINDLE
HALLMARK_WNT_BETA_CATENIN_SIGNALING	0.668784	0.759982	-0.423982	-0.855337	2842	12	CTNNB1, MYC	http://www.gsea-msigdb.org/gsea/msigdb/cards/HALLMARK_WNT_BETA_CATENIN_SIGNALING
HALLMARK_TGF_BETA_SIGNALING	0.115272	0.292746	0.632728	1.33899	707	22	TGIF1, ARID4B, PPP1R15A, BMPR2, TGFB1, JUNB, SKIL, RHOA	http://www.gsea-msigdb.org/gsea/msigdb/cards/HALLMARK_TGF_BETA_SIGNALING
HALLMARK_IL6_JAK_STAT3_SIGNALING	0.139615	0.317307	0.578023	1.28664	891	30	STAT1, IRF9, IRF1, PIM1, JUN, PTPN1, TGFB1	http://www.gsea-msigdb.org/gsea/msigdb/cards/HALLMARK_IL6_JAK_STAT3_SIGNALING
HALLMARK_DNA_REPAIR	0.977353	0.977353	-0.246484	-0.758156	2502	92	IMPDH2, VPS28, GTF2H5, TSG101, POLD4, APRT, RPA2, SNAPC5, GPX4, NME4, TAF12, DAD1, PNP, SF3A3, SRSF6, GTF2F1	http://www.gsea-msigdb.org/gsea/msigdb/cards/HALLMARK_DNA_REPAIR
HALLMARK_G2M_CHECKPOINT	0.515205	0.644007	0.377374	0.969899	3760	79	DBF4, SRSF2, CUL5, TGFB1, ILF3, PML, TRA2B, KIF5B, HIF1A, FOXN3, SRSF10, CDKN1B, RAD21, NUP98, SMARCC1, KPNB1, PAFAH1B1, PDS5B, DDX39A, PURA, SFPQ	http://www.gsea-msigdb.org/gsea/msigdb/cards/HALLMARK_G2M_CHECKPOINT
HALLMARK_APOPTOSIS	0.0941691	0.276968	0.52093	1.30227	666	64	SAT1, BTG2, IRF1, RHOB, JUN, IFITM3, GADD45B, ISG20, SOD2, CD69, RELA, PMAIP1, RARA, LEF1, CDKN1B, ETF1	http://www.gsea-msigdb.org/gsea/msigdb/cards/HALLMARK_APOPTOSIS
HALLMARK_NOTCH_SIGNALING	0.606673	0.722229	-0.472683	-0.893744	2672	9	NOTCH2	http://www.gsea-msigdb.org/gsea/msigdb/cards/HALLMARK_NOTCH_SIGNALING
HALLMARK_ADIPOGENESIS	0.0713472	0.237824	-0.413108	-1.2555	187	85	CAT, ECH1, IFNGR1, ACAA2, ACO2, SAMM50, NMT1, JAGN1, DECR1, SCP2, PRDX3, TKT, MGST3, STAT5A, ATP5PO, DHRS7, GPX4, ECHS1, APLP2, CS, ETFB, HADH, DDT, REEP5, DRAM2	http://www.gsea-msigdb.org/gsea/msigdb/cards/HALLMARK_ADIPOGENESIS
HALLMARK_ESTROGEN_RESPONSE_EARLY	0.262879	0.488576	0.501556	1.15629	1734	37	XBP1, ELF1, PMAIP1, CBFA2T3, B4GALT1, SLC2A1, RARA, SLC37A1, BAG1, ENDOD1, KDM4B, NXT1, INPP5F, JAK2, FOS, BCL2	http://www.gsea-msigdb.org/gsea/msigdb/cards/HALLMARK_ESTROGEN_RESPONSE_EARLY
HALLMARK_ESTROGEN_RESPONSE_LATE	0.263831	0.488576	0.512244	1.15792	1711	33	XBP1, ZFP36, ISG20, DNAJC1, BAG1, COX6C, IDH2, NXT1, JAK2, FOS, BCL2	http://www.gsea-msigdb.org/gsea/msigdb/cards/HALLMARK_ESTROGEN_RESPONSE_LATE
HALLMARK_ANDROGEN_RESPONSE	0.0363112	0.181556	0.641625	1.47277	238	36	B2M, SAT1, CCND3, INSIG1, XRCC6, B4GALT1, IDI1, UBE2J1, PIAS1, DBI, ACSL3, VAPA, NGLY1, TMEM50A, ARID5B	http://www.gsea-msigdb.org/gsea/msigdb/cards/HALLMARK_ANDROGEN_RESPONSE
HALLMARK_MYOGENESIS	0.511504	0.644007	0.4346	0.967391	3267	30	GADD45B, TGFB1, SYNGR2, BAG1, IFRD1, FDPS, ITGB1, MEF2A, ATP6AP1, TPM3	http://www.gsea-msigdb.org/gsea/msigdb/cards/HALLMARK_MYOGENESIS
HALLMARK_PROTEIN_SECRETION	0.846519	0.920129	0.313912	0.772061	5884	57	ARF1, NAPA, AP1G1, CD63, TMED10, ATP1A1, SEC31A, ABCA1, M6PR, COPB1	http://www.gsea-msigdb.org/gsea/msigdb/cards/HALLMARK_PROTEIN_SECRETION
HALLMARK_INTERFERON_ALPHA_RESPONSE	0.000144259	0.00360646	0.861499	2.11243	0	56	IFI44L, MX1, IFITM1, LY6E, EIF2AK2, ISG15, IRF7, EPSTI1, IRF9, OAS1, B2M, PLSCR1, SAMD9L, PARP9, LAP3, IRF1, ADAR, PARP12, HLA-C, SP110, BST2, IFITM3, NMI, PSME2, UBE2L6, IFI35, ISG20	http://www.gsea-msigdb.org/gsea/msigdb/cards/HALLMARK_INTERFERON_ALPHA_RESPONSE
HALLMARK_INTERFERON_GAMMA_RESPONSE	0.000130124	0.00360646	0.809819	2.16206	0	109	IFI44L, MX1, XAF1, STAT1, LY6E, EIF2AK2, ISG15, IRF7, EPSTI1, IRF9, B2M, PDE4B, PLSCR1, PELI1, SAMD9L, HLA-A, IL10RA, LAP3, IRF1, ADAR, PARP12, PIM1, OAS2, SP110, BST2, IFITM3, NMI, MX2, PSME2, UBE2L6, PTPN1, IFI35, RNF213, ISG20, ZNFX1, ZBP1, SOD2, CD69, ITGB7, HELZ2	http://www.gsea-msigdb.org/gsea/msigdb/cards/HALLMARK_INTERFERON_GAMMA_RESPONSE
HALLMARK_APICAL_JUNCTION	0.665254	0.759982	-0.330788	-0.888169	2197	43	ACTG1, EXOC4, ACTB, CAP1, RSU1, RAC2, HADH, MAPK13, EVL, ARPC2, GTF2F1, VCL	http://www.gsea-msigdb.org/gsea/msigdb/cards/HALLMARK_APICAL_JUNCTION
HALLMARK_APICAL_SURFACE	0.488925	0.644007	0.568461	1.00976	2736	9	LYN, B4GALT1	http://www.gsea-msigdb.org/gsea/msigdb/cards/HALLMARK_APICAL_SURFACE
HALLMARK_HEDGEHOG_SIGNALING	0.0765363	0.239176	0.88987	1.35447	410	4	PML, TLE1	http://www.gsea-msigdb.org/gsea/msigdb/cards/HALLMARK_HEDGEHOG_SIGNALING
HALLMARK_COMPLEMENT	0.0121417	0.0867268	0.609129	1.52276	85	64	IRF7, PLSCR1, CALM1, LAP3, IRF1, PIM1, USP15, LYN, CBLB, USP16, CD55, SPOCK2, RHOG, ZEB1, HSPA5, GRB2, USP8	http://www.gsea-msigdb.org/gsea/msigdb/cards/HALLMARK_COMPLEMENT
HALLMARK_UNFOLDED_PROTEIN_RESPONSE	0.210809	0.421617	0.469409	1.17531	1493	65	HERPUD1, HSP90B1, XBP1, YWHAZ, CALR, KIF5B, HSPA5, PARN, DCP1A, SEC31A, EIF4G1, HSPA9, ATF4, SPCS1	http://www.gsea-msigdb.org/gsea/msigdb/cards/HALLMARK_UNFOLDED_PROTEIN_RESPONSE
HALLMARK_PI3K_AKT_MTOR_SIGNALING	0.0646873	0.231026	0.553357	1.36457	450	58	HSP90B1, TBK1, ARHGDIA, ARF1, MKNK2, CXCR4, CALR, SLC2A1, IRAK4, STAT2, GRB2, CDKN1B, RAF1, UBE2D3, PTEN, NFKBIB, SQSTM1	http://www.gsea-msigdb.org/gsea/msigdb/cards/HALLMARK_PI3K_AKT_MTOR_SIGNALING
HALLMARK_MTORC1_SIGNALING	0.503106	0.644007	0.368718	0.977962	3806	103	HSP90B1, XBP1, BTG2, TBK1, SLC2A3, CXCR4, PPP1R15A, GAPDH, CALR, INSIG1, SLC2A1, HSPA5, IDI1, ETF1, PSME3, HSPA9, M6PR, UBE2D3, DDX39A, IFRD1, ACSL3, NFKBIB, SQSTM1	http://www.gsea-msigdb.org/gsea/msigdb/cards/HALLMARK_MTORC1_SIGNALING
HALLMARK_E2F_TARGETS	0.914853	0.952972	0.287806	0.740871	6682	80	SRSF2, ILF3, PHF5A, TRA2B, POLE4, XRCC6, PNN, SLBP, CDKN1B, NUP153, RAD21, PDS5B, RANBP1, DDX39A	http://www.gsea-msigdb.org/gsea/msigdb/cards/HALLMARK_E2F_TARGETS
HALLMARK_MYC_TARGETS_V1	0.0209989	0.131243	-0.388931	-1.28684	36	167	CCT3, IMPDH2, TCP1, PRPS2, RACK1, CCT4, SF3B3, CCT5, POLD2, G3BP1, MRPL23, SRSF1, RPS10, DHX15, SF3A1, C1QBP, PRDX3, APEX1, CDK4, RPS5, RPL6, MYC, FBL, PSMA7, TOMM70, RPS2, PSMC6, RPL18, RUVBL2, PSMA6, RPL22	http://www.gsea-msigdb.org/gsea/msigdb/cards/HALLMARK_MYC_TARGETS_V1
HALLMARK_MYC_TARGETS_V2	0.964809	0.977353	-0.266367	-0.67012	3426	31	CDK4, MYC, EXOSC5	http://www.gsea-msigdb.org/gsea/msigdb/cards/HALLMARK_MYC_TARGETS_V2
HALLMARK_EPITHELIAL_MESENCHYMAL_TRANSITION	0.167635	0.364423	0.596348	1.27408	1038	23	SAT1, EMP3, RHOB, JUN, GADD45B, TGFB1, WIPF1, VIM	http://www.gsea-msigdb.org/gsea/msigdb/cards/HALLMARK_EPITHELIAL_MESENCHYMAL_TRANSITION
HALLMARK_INFLAMMATORY_RESPONSE	0.000294681	0.00491135	0.762242	1.8237	1	48	IFITM1, LY6E, EIF2AK2, IRF7, PDE4B, IL10RA, BTG2, IRF1, EMP3, BST2, NMI, LYN, SELENOS, KLF6, CD69, RELA, CD55, RHOG, HIF1A	http://www.gsea-msigdb.org/gsea/msigdb/cards/HALLMARK_INFLAMMATORY_RESPONSE
HALLMARK_XENOBIOTIC_METABOLISM	0.0118875	0.0867268	-0.60768	-1.56948	40	35	CAT, ECH1, ACO2, NMT1, CYB5A, DHRS7, PGD, GART, SLC46A3, DHPS, SHMT2, MCCC2, DDT, KYNU, ADH5	http://www.gsea-msigdb.org/gsea/msigdb/cards/HALLMARK_XENOBIOTIC_METABOLISM
HALLMARK_FATTY_ACID_METABOLISM	0.100606	0.27946	-0.437077	-1.24848	298	61	ECH1, HSD17B11, ACAA2, ACO2, DLST, DECR1, SDHD, MDH1, APEX1, HSD17B7, ACSS1, ECHS1, HSD17B4	http://www.gsea-msigdb.org/gsea/msigdb/cards/HALLMARK_FATTY_ACID_METABOLISM
HALLMARK_OXIDATIVE_PHOSPHORYLATION	0.383014	0.563255	-0.309504	-1.01472	698	155	ECH1, HADHA, ACAA2, ACO2, HTRA2, COX7A2L, DLST, DECR1, SDHD, MDH1, CYB5A, PRDX3, ETFA, MGST3, TOMM70, NDUFB5, ATP5PO, ATP5MC2, MRPL34, GPX4, ECHS1, ATP6V1G1, ATP5F1A, CS, TIMM8B, RHOT2, ATP5PD, ATP5PB, ETFB	http://www.gsea-msigdb.org/gsea/msigdb/cards/HALLMARK_OXIDATIVE_PHOSPHORYLATION
HALLMARK_GLYCOLYSIS	0.878033	0.934077	-0.284296	-0.803921	2677	57	DDIT4, NT5E, MDH1, CYB5A, CITED2, FKBP4	http://www.gsea-msigdb.org/gsea/msigdb/cards/HALLMARK_GLYCOLYSIS
HALLMARK_REACTIVE_OXYGEN_SPECIES_PATHWAY	0.451401	0.626946	0.454657	1.01204	2883	30	LAMTOR5, SELENOS, SOD2, JUNB, CDKN2D, NDUFA6, ATOX1, PRDX6, FTL	http://www.gsea-msigdb.org/gsea/msigdb/cards/HALLMARK_REACTIVE_OXYGEN_SPECIES_PATHWAY
HALLMARK_P53_PATHWAY	0.368768	0.561763	0.417299	1.05321	2632	69	SAT1, BTG2, JUN, SLC3A2, MKNK2, PPP1R15A, TGFB1, RPS27L, DDB2, CCND3, DNTTIP2, S100A4, CDKN2AIP	http://www.gsea-msigdb.org/gsea/msigdb/cards/HALLMARK_P53_PATHWAY
HALLMARK_UV_RESPONSE_UP	0.0451529	0.201613	0.574101	1.40771	312	56	BTG2, IRF1, RHOB, LYN, SOD2, NUP58, JUNB, CCND3, EIF5, DDX21, GRINA	http://www.gsea-msigdb.org/gsea/msigdb/cards/HALLMARK_UV_RESPONSE_UP
HALLMARK_UV_RESPONSE_DN	0.401347	0.573352	-0.388213	-1.01854	1370	38	NOTCH2, GCNT1, PIK3CD, MGMT, SIPA1L1, MYC, CITED2, CELF2	http://www.gsea-msigdb.org/gsea/msigdb/cards/HALLMARK_UV_RESPONSE_DN
HALLMARK_ANGIOGENESIS	0.370764	0.561763	0.73957	1.1257	1990	4	S100A4, LRPAP1	http://www.gsea-msigdb.org/gsea/msigdb/cards/HALLMARK_ANGIOGENESIS
HALLMARK_HEME_METABOLISM	0.117098	0.292746	0.501365	1.27062	840	71	TENT5C, YPEL5, BTG2, RBM38, BACH1, USP15, ISCA1, KLF3, ACP5, CCND3, NNT, RNF19A, SLC2A1, LRP10, ENDOD1	http://www.gsea-msigdb.org/gsea/msigdb/cards/HALLMARK_HEME_METABOLISM
HALLMARK_COAGULATION	0.309125	0.532974	0.579859	1.14142	1825	15	CAPN2, PECAM1	http://www.gsea-msigdb.org/gsea/msigdb/cards/HALLMARK_COAGULATION
HALLMARK_IL2_STAT5_SIGNALING	0.0284824	0.158235	0.579494	1.44528	200	63	CKAP4, PLSCR1, CD83, XBP1, IL10RA, RHOB, PIM1, SNX9, IFITM3, GADD45B, SLC2A3, NFKBIZ, CDC42SE2, KLF6, BMPR2, SYNGR2, CCND3, GBP4, RHOH	http://www.gsea-msigdb.org/gsea/msigdb/cards/HALLMARK_IL2_STAT5_SIGNALING
HALLMARK_BILE_ACID_METABOLISM	0.192572	0.401191	-0.533959	-1.21937	756	20	CAT, PAOX, HSD17B11, SCP2, LONP2, HSD17B4	http://www.gsea-msigdb.org/gsea/msigdb/cards/HALLMARK_BILE_ACID_METABOLISM
HALLMARK_PEROXISOME	0.0620223	0.231026	-0.527644	-1.3748	210	37	PEX11B, CAT, ECH1, HSD17B11, SCP2, LONP2, HSD17B4, PABPC1	http://www.gsea-msigdb.org/gsea/msigdb/cards/HALLMARK_PEROXISOME
HALLMARK_ALLOGRAFT_REJECTION	0.363129	0.561763	0.40801	1.0556	2668	83	STAT1, IRF7, B2M, HLA-A, EIF5A, LYN, SRGN, TGFB1, CCND3, HLA-E, TAP2, CD79A, HIF1A	http://www.gsea-msigdb.org/gsea/msigdb/cards/HALLMARK_ALLOGRAFT_REJECTION
HALLMARK_SPERMATOGENESIS	0.548273	0.668626	0.473503	0.94159	3253	16	DBF4, BRAF, PEBP1, TSN, TALDO1, TOPBP1	http://www.gsea-msigdb.org/gsea/msigdb/cards/HALLMARK_SPERMATOGENESIS
HALLMARK_KRAS_SIGNALING_UP	0.287492	0.513379	-0.403923	-1.09101	946	44	BIRC3, HDAC9, ST6GAL1, RABGAP1L, ETS1, IKZF1, NIN, PSMB8, TRIB2, ITGB2	http://www.gsea-msigdb.org/gsea/msigdb/cards/HALLMARK_KRAS_SIGNALING_UP
HALLMARK_KRAS_SIGNALING_DN	0.00404381	0.0404381	0.835112	1.66067	23	16	IFI44L, MX1, TENT5C, BTG2	http://www.gsea-msigdb.org/gsea/msigdb/cards/HALLMARK_KRAS_SIGNALING_DN
HALLMARK_PANCREAS_BETA_CELLS	0.331228	0.552047	-0.702327	-1.15662	1520	5	FOXO1	http://www.gsea-msigdb.org/gsea/msigdb/cards/HALLMARK_PANCREAS_BETA_CELLS

## Sheet: pDCs
pathway	pval	padj	ES	NES	nMoreExtreme	size	leadingEdge	Source
HALLMARK_TNFA_SIGNALING_VIA_NFKB	0.00151103	0.0200401	0.658488	1.68468	9	74	IER2, DUSP5, MAP3K8, ID2, BTG2, BHLHE40, JUN, REL, PDE4B, MCL1, CCNL1, NFKB1, B4GALT1, CDKN1A, NFKB2, JUNB, ICAM1, BTG3, PFKFB3, NR4A1, CD83, TAP1, KDM6B, SAT1, MAP2K3, RELA, DUSP2, TANK, NAMPT, IRF1, SERPINB8, ZFP36, GADD45B, RELB	http://www.gsea-msigdb.org/gsea/msigdb/cards/HALLMARK_TNFA_SIGNALING_VIA_NFKB
HALLMARK_HYPOXIA	0.627558	0.713135	-0.324469	-0.910995	2176	67	DDIT4, KLF6, CXCR4, TPST2, CITED2, PRDX5, DUSP1, VHL, MIF	http://www.gsea-msigdb.org/gsea/msigdb/cards/HALLMARK_HYPOXIA
HALLMARK_CHOLESTEROL_HOMEOSTASIS	0.0483461	0.302163	0.68317	1.4759	284	25	PLSCR1, LGMN, ATF5, ANXA5, IDI1	http://www.gsea-msigdb.org/gsea/msigdb/cards/HALLMARK_CHOLESTEROL_HOMEOSTASIS
HALLMARK_MITOTIC_SPINDLE	0.696641	0.774045	0.333798	0.866835	4686	82	SSH2, ARF6, ARHGEF2, PAFAH1B1, MYH9, KLC1, BRCA2, CD2AP, PREX1, KPTN, LMNB1, CDC42, UXT, RHOT2, SPTAN1, SMC3, TUBGCP3, SEPTIN9, DST, STAU1, WASF1	http://www.gsea-msigdb.org/gsea/msigdb/cards/HALLMARK_MITOTIC_SPINDLE
HALLMARK_WNT_BETA_CATENIN_SIGNALING	0.16218	0.486654	-0.672796	-1.30703	728	11	NOTCH4, CSNK1E, HDAC2, NUMB, NCSTN, HDAC5	http://www.gsea-msigdb.org/gsea/msigdb/cards/HALLMARK_WNT_BETA_CATENIN_SIGNALING
HALLMARK_TGF_BETA_SIGNALING	0.25123	0.540289	0.544592	1.17652	1480	25	SLC20A1, ID2, JUNB, CDK9, ARID4B, TRIM33, PPP1CA, SKIL, CTNNB1, KLF10, NCOR2	http://www.gsea-msigdb.org/gsea/msigdb/cards/HALLMARK_TGF_BETA_SIGNALING
HALLMARK_IL6_JAK_STAT3_SIGNALING	0.0674757	0.337379	0.5961	1.39748	416	41	STAT1, CD38, MAP3K8, GRB2, JUN, MYD88, CSF2RB, IRF9, PTPN11, STAT2	http://www.gsea-msigdb.org/gsea/msigdb/cards/HALLMARK_IL6_JAK_STAT3_SIGNALING
HALLMARK_DNA_REPAIR	0.884949	0.92132	0.292292	0.769209	6014	91	PDE4B, NT5C3A, SSRP1, POLR2K, PCNA, DGUOK, SUPT5H, GTF2F1, POLR1D, IMPDH2, DDB1, XPC, TMED2, TAF10, RFC2, NUDT21, BOLA2, TAF9, POLR2G, POLR2F	http://www.gsea-msigdb.org/gsea/msigdb/cards/HALLMARK_DNA_REPAIR
HALLMARK_G2M_CHECKPOINT	0.0333622	0.238302	0.529612	1.41036	230	100	HMGA1, TRA2B, ATF5, SFPQ, STMN1, PDS5B, PML, HMGN2, AMD1, MCM3, TMPO, HIF1A, PAFAH1B1, SLC7A5, BRCA2, SMC2, DKC1, CDKN1B, SRSF2, SMARCC1, TFDP1, KPNA2, UBE2S, HNRNPD, CKS1B, ILF3, RAD21, SS18, CHAF1A, LMNB1, PTTG1, NASP, MT2A	http://www.gsea-msigdb.org/gsea/msigdb/cards/HALLMARK_G2M_CHECKPOINT
HALLMARK_APOPTOSIS	0.149065	0.486654	0.484195	1.23078	980	71	IFITM3, CD38, SLC20A1, ISG20, BTG2, ANXA1, JUN, CYLD, VDAC2, MCL1, CDKN1A, BTG3, ETF1, GNA15, TAP1, SAT1, RELA	http://www.gsea-msigdb.org/gsea/msigdb/cards/HALLMARK_APOPTOSIS
HALLMARK_NOTCH_SIGNALING	0.058734	0.3263	-0.802564	-1.45169	269	8	FBXW11, DTX2	http://www.gsea-msigdb.org/gsea/msigdb/cards/HALLMARK_NOTCH_SIGNALING
HALLMARK_ADIPOGENESIS	0.475443	0.691069	0.372916	0.98878	3271	96	PIM3, UBC, ACLY, LPCAT3, MGLL, PFKL, ESYT1, PFKFB3, SAMM50, RMDN3, DLD, TANK, CS, BAZ2A, IMMT, RAB34, ABCB8, SLC66A3, DNAJC15, ACO2, COX6A1	http://www.gsea-msigdb.org/gsea/msigdb/cards/HALLMARK_ADIPOGENESIS
HALLMARK_ESTROGEN_RESPONSE_EARLY	0.102084	0.423124	-0.481059	-1.28831	381	50	CLIC3, OPN3, NADSYN1, AR, SLC39A6, RPS6KA2, ELF1, CBFA2T3, FKBP5	http://www.gsea-msigdb.org/gsea/msigdb/cards/HALLMARK_ESTROGEN_RESPONSE_EARLY
HALLMARK_ESTROGEN_RESPONSE_LATE	0.441288	0.689513	0.415711	1.009	2780	52	ISG20, ID2, IDH2, RNASEH2A, BAG1, DNAJC1, BTG3, DCXR, ATP2B4, SLC7A5, RBBP8, DUSP2, SLC1A4, ZFP36, ADD3, COX6C, FABP5, NXT1, SNX10, SLC9A3R1	http://www.gsea-msigdb.org/gsea/msigdb/cards/HALLMARK_ESTROGEN_RESPONSE_LATE
HALLMARK_ANDROGEN_RESPONSE	0.902894	0.92132	0.300821	0.715801	5615	45	B2M, B4GALT1, SAT1, IDI1, DBI, XRCC5, CCND3, RPS6KA3	http://www.gsea-msigdb.org/gsea/msigdb/cards/HALLMARK_ANDROGEN_RESPONSE
HALLMARK_MYOGENESIS	0.186103	0.486654	0.516678	1.21748	1156	42	BHLHE40, MEF2D, MYL6B, CDKN1A, TPM3, BAG1, MEF2C, MYH9, RB1, GADD45B	http://www.gsea-msigdb.org/gsea/msigdb/cards/HALLMARK_MYOGENESIS
HALLMARK_PROTEIN_SECRETION	0.954183	0.954183	-0.263422	-0.734606	3352	64	ATP1A1, BET1, PPT1, STX7, TSG101, RAB14, CTSC, SEC24D	http://www.gsea-msigdb.org/gsea/msigdb/cards/HALLMARK_PROTEIN_SECRETION
HALLMARK_INTERFERON_ALPHA_RESPONSE	0.00015868	0.00396699	0.877241	2.12921	0	52	LY6E, IFI44L, EPSTI1, EIF2AK2, ISG15, PLSCR1, MX1, IFI35, SP110, LAP3, ADAR, IFITM3, IFI44, HLA-C, PARP14, SAMD9L, BST2, B2M, UBE2L6, PSME2, ISG20, PSME1, CD47, IFITM1, OAS1, IFITM2, SAMD9, TRIM5, IRF9, TRIM14, STAT2	http://www.gsea-msigdb.org/gsea/msigdb/cards/HALLMARK_INTERFERON_ALPHA_RESPONSE
HALLMARK_INTERFERON_GAMMA_RESPONSE	0.000142939	0.00396699	0.798445	2.13916	0	104	LY6E, XAF1, IFI44L, EPSTI1, EIF2AK2, ISG15, PLSCR1, MX1, IFI35, SP110, STAT1, LAP3, OAS2, MX2, ADAR, IFITM3, IFI44, PARP14, SAMD9L, BST2, CD38, B2M, UBE2L6, PSME2, ISG20, PSME1, HLA-A, MYD88, CSF2RB, IFITM2, PDE4B, NFKB1, IRF9, TRIM14, PML, CDKN1A, STAT2, VAMP5, PFKP, IL10RA, RNF213	http://www.gsea-msigdb.org/gsea/msigdb/cards/HALLMARK_INTERFERON_GAMMA_RESPONSE
HALLMARK_APICAL_JUNCTION	0.626775	0.713135	0.370093	0.889432	3927	48	FYB1, B4GALT1, CD99, ICAM1, MYH9, GTF2F1, ACTG1, CNN2, EXOC4	http://www.gsea-msigdb.org/gsea/msigdb/cards/HALLMARK_APICAL_JUNCTION
HALLMARK_APICAL_SURFACE	0.483748	0.691069	0.535525	0.993755	2663	11	B4GALT1, FLOT2, LYN, SULF2	http://www.gsea-msigdb.org/gsea/msigdb/cards/HALLMARK_APICAL_SURFACE
HALLMARK_HEDGEHOG_SIGNALING	0.618595	0.713135	0.532907	0.904552	3319	7	PML, MYH9, DPYSL2, TLE3	http://www.gsea-msigdb.org/gsea/msigdb/cards/HALLMARK_HEDGEHOG_SIGNALING
HALLMARK_COMPLEMENT	0.0983681	0.423124	0.505746	1.2939	650	74	PLSCR1, LAP3, DUSP5, LGMN, GRB2, CTSH, SH2B3, GNB4, ANXA5, USP15, RAF1, XPNPEP1	http://www.gsea-msigdb.org/gsea/msigdb/cards/HALLMARK_COMPLEMENT
HALLMARK_UNFOLDED_PROTEIN_RESPONSE	0.281203	0.540289	0.435878	1.11515	1860	74	EIF4A1, NPM1, ERN1, EDEM1, HSPA9, ATF4, CALR, RPS14, EEF2, ATP6V0D1, SLC7A5, DKC1, MTREX, EIF4A3, SLC1A4, HSPA5	http://www.gsea-msigdb.org/gsea/msigdb/cards/HALLMARK_UNFOLDED_PROTEIN_RESPONSE
HALLMARK_PI3K_AKT_MTOR_SIGNALING	0.302562	0.540289	0.448475	1.10247	1936	56	GRB2, MYD88, CDKN1A, PTPN11, STAT2, CFL1, RAF1, CALR, VAV3, MAP2K3, RAC1, CDKN1B, PPP1CA, MAP2K6, UBE2N, RPS6KA3, ACTR2, MAPKAP1, AP2M1	http://www.gsea-msigdb.org/gsea/msigdb/cards/HALLMARK_PI3K_AKT_MTOR_SIGNALING
HALLMARK_MTORC1_SIGNALING	0.608659	0.713135	0.33941	0.924202	4287	120	LGMN, BTG2, PPA1, EDEM1, HSPA9, BHLHE40, GAPDH, HSPD1, CDKN1A, COPS5, PSMD14, ACLY, PFKL, ETF1, CALR, SLC7A5, MAP2K3, IDI1, RPA1, NAMPT, SLC1A4, HSPA5, ENO1, IMMT, ADD3, PSPH, TOMM40	http://www.gsea-msigdb.org/gsea/msigdb/cards/HALLMARK_MTORC1_SIGNALING
HALLMARK_E2F_TARGETS	0.00228702	0.0228702	0.603763	1.61758	15	104	HMGA1, TRA2B, MCM7, NAP1L1, RNASEH2A, DEK, STMN1, RANBP1, PDS5B, CDKN1A, SSRP1, LUC7L3, MCM3, TMPO, PCNA, RAN, BRCA2, RPA1, SLBP, PRKDC, CDKN1B, SRSF2, KPNA2, TUBB, UBE2S, HNRNPD, CKS1B, ILF3, RFC2, NUDT21, RAD21, LMNB1, HMGB2, PTTG1, NASP, DNMT1, NBN, SMC3, ING3, DCTPP1, SMC6, PSIP1	http://www.gsea-msigdb.org/gsea/msigdb/cards/HALLMARK_E2F_TARGETS
HALLMARK_MYC_TARGETS_V1	0.00160321	0.0200401	0.546612	1.55005	11	176	COX5A, EIF4A1, NPM1, VDAC1, TRA2B, MCM7, DDX21, PABPC1, UBE2E1, NAP1L1, DEK, HNRNPA1, RPL22, HSPD1, SNRPA, SET, RPL18, RPL14, RANBP1, HNRNPA2B1, COPS5, PSMD14, LSM2, ETF1, SRSF7, PCNA, HNRNPR, APEX1, RAN, PRPF31, SRSF3, RPL34, RPLP0, RPS6, HSP90AB1, SLC25A3, PPM1G, IMPDH2, SRSF2, SMARCC1, TFDP1, PHB2, RPL6, PSMA2, KPNA2, RPS5, CNBP, HNRNPD, UBA2, MRPL9, SNRPA1, HNRNPA3, CANX, PGK1	http://www.gsea-msigdb.org/gsea/msigdb/cards/HALLMARK_MYC_TARGETS_V1
HALLMARK_MYC_TARGETS_V2	0.590719	0.713135	0.40774	0.904608	3538	29	NPM1, HSPD1, TCOF1, DUSP2, WDR43	http://www.gsea-msigdb.org/gsea/msigdb/cards/HALLMARK_MYC_TARGETS_V2
HALLMARK_EPITHELIAL_MESENCHYMAL_TRANSITION	0.278354	0.540289	0.499892	1.13896	1690	34	ID2, MCM7, JUN, LGALS1, VIM, SAT1, GADD45B, COPA	http://www.gsea-msigdb.org/gsea/msigdb/cards/HALLMARK_EPITHELIAL_MESENCHYMAL_TRANSITION
HALLMARK_INFLAMMATORY_RESPONSE	0.122524	0.437586	0.533355	1.28846	766	50	LY6E, EIF2AK2, BST2, BTG2, IFITM1, PDE4B, NFKB1, CD48, CDKN1A, IL10RA, ICAM1, RAF1, GNA15, HIF1A	http://www.gsea-msigdb.org/gsea/msigdb/cards/HALLMARK_INFLAMMATORY_RESPONSE
HALLMARK_XENOBIOTIC_METABOLISM	0.581507	0.713135	-0.346864	-0.928925	2175	50	AKR1C3, SLC35B1, CAT, GSR, PSMB10, ALDH2, IRF8, ETS2, NPC1, DDAH2, ECH1, SLC1A5, GSS, CNDP2, PGD	http://www.gsea-msigdb.org/gsea/msigdb/cards/HALLMARK_XENOBIOTIC_METABOLISM
HALLMARK_FATTY_ACID_METABOLISM	0.597873	0.713135	0.366299	0.916818	3878	64	UBE2L6, PSME1, PRDX6, LGALS1, ACAA1, DLST, MGLL, APEX1, IDI1, HSP90AA1, DLD	http://www.gsea-msigdb.org/gsea/msigdb/cards/HALLMARK_FATTY_ACID_METABOLISM
HALLMARK_OXIDATIVE_PHOSPHORYLATION	0.110012	0.423124	0.435319	1.22455	811	159	COX5A, VDAC1, NDUFB5, IDH2, HSPA9, TIMM10, VDAC2, ATP6V0C, SLC25A6, CYB5A, ACAA1, TOMM22, NDUFA9, DLST, UQCRB, NDUFA6, NDUFB4, ISCU, OPA1, UQCRFS1, NDUFV1, ATP5F1D, ISCA1, ATP5MG, DLD, COX7C, SLC25A3, HTRA2, PHB2, SLC25A5, ATP6V1H, COX4I1, NDUFA2, CS, IMMT, ACO2, OXA1L, COX6A1, COX6C, ATP5MC2, SDHD, COX7A2L, GPI, NDUFA4, POLR2F, RHOT2	http://www.gsea-msigdb.org/gsea/msigdb/cards/HALLMARK_OXIDATIVE_PHOSPHORYLATION
HALLMARK_GLYCOLYSIS	0.596344	0.713135	-0.328346	-0.927547	2054	69	DDIT4, CXCR4, POLR3K, CITED2, HAX1, MIF, CHPF2, GOT1, PGAM1, SLC35A3, EGLN3, CD44	http://www.gsea-msigdb.org/gsea/msigdb/cards/HALLMARK_GLYCOLYSIS
HALLMARK_REACTIVE_OXYGEN_SPECIES_PATHWAY	0.377942	0.609584	0.464013	1.05721	2295	34	CDKN2D, PRDX6, SCAF4, PFKP, JUNB, NDUFA6, NDUFB4	http://www.gsea-msigdb.org/gsea/msigdb/cards/HALLMARK_REACTIVE_OXYGEN_SPECIES_PATHWAY
HALLMARK_P53_PATHWAY	0.468041	0.691069	-0.343675	-0.985501	1566	76	SOCS1, TXNIP, DDIT4, SESN1, PRMT2, TSC22D1, SEC61A1	http://www.gsea-msigdb.org/gsea/msigdb/cards/HALLMARK_P53_PATHWAY
HALLMARK_UV_RESPONSE_UP	0.188272	0.486654	0.480648	1.19949	1219	62	BTG2, DDX21, EIF2S3, STARD3, ACAA1, AMD1, JUNB, CNP, ICAM1, BTG3, NR4A1, GRINA, TAP1, KLHDC3, NUP58, IRF1, CCND3, GGH, MGAT1, PPP1R2	http://www.gsea-msigdb.org/gsea/msigdb/cards/HALLMARK_UV_RESPONSE_UP
HALLMARK_UV_RESPONSE_DN	0.877827	0.92132	0.31326	0.728134	5395	39	BHLHE40, NFKB1, MGLL, RUNX1, PHF3, ATP2B4, MTA1, CDKN1B, ADD3	http://www.gsea-msigdb.org/gsea/msigdb/cards/HALLMARK_UV_RESPONSE_DN
HALLMARK_ANGIOGENESIS	0.516505	0.713135	-0.558044	-0.981211	2393	7	PTK2, NRP1, THBD	http://www.gsea-msigdb.org/gsea/msigdb/cards/HALLMARK_ANGIOGENESIS
HALLMARK_HEME_METABOLISM	0.878286	0.92132	0.299661	0.761713	5779	71	BTG2, TFDP2, USP15, NARF, SNCA, DCAF11, MAP2K3, TNRC6B, ISCA1, MKRN1, HTRA2, ADIPOR1, FBXO9, CCND3	http://www.gsea-msigdb.org/gsea/msigdb/cards/HALLMARK_HEME_METABOLISM
HALLMARK_COAGULATION	0.29716	0.540289	0.520195	1.13119	1757	26	LGMN, CTSH, ANXA1, PROC, ISCU, RAC1, CAPN2	http://www.gsea-msigdb.org/gsea/msigdb/cards/HALLMARK_COAGULATION
HALLMARK_IL2_STAT5_SIGNALING	0.195107	0.486654	0.479658	1.19399	1259	61	PLSCR1, IFITM3, MAP3K8, NFKBIZ, BHLHE40, CD48, IL10RA, AHCY, IRF4, CD83	http://www.gsea-msigdb.org/gsea/msigdb/cards/HALLMARK_IL2_STAT5_SIGNALING
HALLMARK_BILE_ACID_METABOLISM	0.350518	0.584196	-0.478104	-1.07999	1488	21	AR, CAT, PRDX5, ABCA2, EFHC1, SLC23A2	http://www.gsea-msigdb.org/gsea/msigdb/cards/HALLMARK_BILE_ACID_METABOLISM
HALLMARK_PEROXISOME	0.275658	0.540289	-0.441271	-1.1205	1068	38	CLN8, TSPO, CAT, PRDX5	http://www.gsea-msigdb.org/gsea/msigdb/cards/HALLMARK_PEROXISOME
HALLMARK_ALLOGRAFT_REJECTION	0.214128	0.486654	0.443981	1.16235	1451	87	STAT1, FYB1, B2M, NPM1, RPS19, IGSF6, HLA-A, TAP2, HLA-E, EIF5A, RPS9, CD47, RPL39	http://www.gsea-msigdb.org/gsea/msigdb/cards/HALLMARK_ALLOGRAFT_REJECTION
HALLMARK_SPERMATOGENESIS	0.337106	0.581218	0.574966	1.11697	1905	14	PHKG2, POMC, PEBP1, DBF4, TOPBP1	http://www.gsea-msigdb.org/gsea/msigdb/cards/HALLMARK_SPERMATOGENESIS
HALLMARK_KRAS_SIGNALING_UP	0.21071	0.486654	-0.43544	-1.15741	786	48	CXCR4, F13A1, FCER1G, DUSP6, WDR33, NRP1, SDCCAG8, ETS1, IRF8, MMP11, IL2RG, PSMB8, TSPAN13	http://www.gsea-msigdb.org/gsea/msigdb/cards/HALLMARK_KRAS_SIGNALING_UP
HALLMARK_KRAS_SIGNALING_DN	0.0129112	0.107593	0.829727	1.61189	72	14	IFI44L, MX1, BTG2	http://www.gsea-msigdb.org/gsea/msigdb/cards/HALLMARK_KRAS_SIGNALING_DN
HALLMARK_PANCREAS_BETA_CELLS	0.178592	0.486654	0.775857	1.27411	945	6	SRP14, SEC11A	http://www.gsea-msigdb.org/gsea/msigdb/cards/HALLMARK_PANCREAS_BETA_CELLS

## Sheet: Macrophages
pathway	pval	padj	ES	NES	nMoreExtreme	size	leadingEdge	Source
HALLMARK_TNFA_SIGNALING_VIA_NFKB	0.000276014	0.00452284	0.679081	1.74617	1	112	CDKN1A, BCL3, ATF3, ABCA1, IER5, GADD45B, MXD1, NR4A1, SAT1, SOD2, ICAM1, PLAUR, PPP1R15A, JUN, NAMPT, KDM6B, G0S2, RELB, IFIH1, JUNB, CD83, PLEK, PFKFB3, TNF, KLF10, NINJ1, IL6ST, B4GALT5, MARCKS, CCNL1, DUSP2, IFIT2, SQSTM1, IRF1, IER2, TAP1, DDX58, SNN, FOSL2, CLCF1, BTG2, ZFP36, NFAT5, DUSP5, SLC2A3, PTPRE, GCH1, NFKB2, RELA	http://www.gsea-msigdb.org/gsea/msigdb/cards/HALLMARK_TNFA_SIGNALING_VIA_NFKB
HALLMARK_HYPOXIA	0.181584	0.3783	0.476848	1.19316	1269	89	CDKN1A, ISG20, ATF3, DDIT3, PLAUR, PPP1R15A, JUN, PIM1, PFKFB3, FOSL2, JMJD6, ZFP36, SLC2A3, PLAC8, HSPA5, BNIP3L, TIPARP	http://www.gsea-msigdb.org/gsea/msigdb/cards/HALLMARK_HYPOXIA
HALLMARK_CHOLESTEROL_HOMEOSTASIS	0.238018	0.40174	0.548026	1.19107	1464	34	ATF3, PLSCR1, PLAUR, S100A11, TP53INP1, GUSB, ATF5	http://www.gsea-msigdb.org/gsea/msigdb/cards/HALLMARK_CHOLESTEROL_HOMEOSTASIS
HALLMARK_MITOTIC_SPINDLE	0.238043	0.40174	0.442949	1.13722	1721	111	ARF6, MYO9B, MARCKS, PCGF5, RANBP9, MID1IP1, EZR, RHOF, RICTOR, EPB41, ARL8A, CSNK1D, CDC42EP4, MAPRE1, PAFAH1B1, LMNB1, WASL, BCL2L11, DOCK2, RAPGEF6, ARHGDIA, VCL, STAU1	http://www.gsea-msigdb.org/gsea/msigdb/cards/HALLMARK_MITOTIC_SPINDLE
HALLMARK_WNT_BETA_CATENIN_SIGNALING	0.201308	0.38713	-0.599415	-1.23719	861	16	MYC, FRAT1	http://www.gsea-msigdb.org/gsea/msigdb/cards/HALLMARK_WNT_BETA_CATENIN_SIGNALING
HALLMARK_TGF_BETA_SIGNALING	0.24767	0.40174	0.552363	1.18089	1514	31	SKIL, PPP1R15A, JUNB, KLF10, CDK9	http://www.gsea-msigdb.org/gsea/msigdb/cards/HALLMARK_TGF_BETA_SIGNALING
HALLMARK_IL6_JAK_STAT3_SIGNALING	0.00732886	0.0362038	0.691258	1.5935	46	49	CCR1, STAT2, STAT1, JUN, PIM1, TNF, IL6ST, IRF1, IRF9, FAS, GRB2, IFNAR1, STAT3	http://www.gsea-msigdb.org/gsea/msigdb/cards/HALLMARK_IL6_JAK_STAT3_SIGNALING
HALLMARK_DNA_REPAIR	0.646814	0.703059	0.352424	0.903633	4669	110	CMPK2, NT5C3A, DDB2, PNP, RBX1, NUDT21, PDE4B, ELOA, GTF2B, POLR2K, POLR3C, MRPL40, TAF10, POLR2F, LIG1, ADA, ALYREF, ARL6IP1, RNMT, GUK1	http://www.gsea-msigdb.org/gsea/msigdb/cards/HALLMARK_DNA_REPAIR
HALLMARK_G2M_CHECKPOINT	0.441867	0.532914	0.399594	1.01073	3142	97	BCL3, CUL1, HIF1A, MARCKS, PML, DBF4, SFPQ, ATF5, TLE3, HNRNPU, NUP50, NOLC1, HNRNPD, PAFAH1B1, MT2A, LMNB1, SMAD3, STAG1, NASP, DDX39A, HMGA1, SMARCC1, KPNA2, JPT1	http://www.gsea-msigdb.org/gsea/msigdb/cards/HALLMARK_G2M_CHECKPOINT
HALLMARK_APOPTOSIS	0.00716997	0.0362038	0.604215	1.52829	50	97	CDKN1A, IFITM3, ISG20, ATF3, GADD45B, SAT1, DDIT3, SOD2, TIMP1, JUN, GNA15, TNF, SQSTM1, IRF1, TAP1, BTG2, FAS, GCH1, BAX, RELA, TNFSF10, DIABLO	http://www.gsea-msigdb.org/gsea/msigdb/cards/HALLMARK_APOPTOSIS
HALLMARK_NOTCH_SIGNALING	0.310265	0.430923	0.626883	1.15169	1734	13	CUL1, RBX1, FBXW11, APH1A, NOTCH2, PSENEN	http://www.gsea-msigdb.org/gsea/msigdb/cards/HALLMARK_NOTCH_SIGNALING
HALLMARK_ADIPOGENESIS	0.0858353	0.225882	-0.406369	-1.22175	222	130	ARL4A, PLIN2, CAT, MDH2, IFNGR1, ECHS1, PPM1B, BCL2L13, MGST3, CD302, GPX4, SAMM50, CYC1, SUCLG1, CPT2, ACADS, ACAA2, PRDX3, HADH, PFKL, BCKDHA, ESYT1, UCP2, NMT1, PDCD4, ATP5PO, NABP1, STAT5A, ACO2, CCNG2, ALDH2, MCCC1, POR, SLC1A5, GPAT4, TKT, DHRS7B, ECH1, RAB34, NDUFAB1	http://www.gsea-msigdb.org/gsea/msigdb/cards/HALLMARK_ADIPOGENESIS
HALLMARK_ESTROGEN_RESPONSE_EARLY	0.200301	0.38713	0.497729	1.18533	1329	61	NXT1, PPIF, KLF10, IL6ST, BAG1, NRIP1, MED24, RBBP8, GAB2, GLA, TIPARP, MED13L, KLF4, RRP12, PTGES, JAK2, B4GALT1	http://www.gsea-msigdb.org/gsea/msigdb/cards/HALLMARK_ESTROGEN_RESPONSE_EARLY
HALLMARK_ESTROGEN_RESPONSE_LATE	0.0181845	0.0606151	0.622318	1.49883	121	67	ISG20, NXT1, PPIF, IL6ST, DUSP2, BAG1, NRIP1, RBBP8, ZFP36, MOCS2, GLA, KLF4, S100A9, PTGES, JAK2	http://www.gsea-msigdb.org/gsea/msigdb/cards/HALLMARK_ESTROGEN_RESPONSE_LATE
HALLMARK_ANDROGEN_RESPONSE	0.905412	0.905412	0.30922	0.724901	5905	54	SAT1, B2M, TMEM50A, SPCS3, INSIG1, GSR, RRP12, GNAI3, B4GALT1, AKT1, MYL12A, UBE2J1	http://www.gsea-msigdb.org/gsea/msigdb/cards/HALLMARK_ANDROGEN_RESPONSE
HALLMARK_MYOGENESIS	0.0336382	0.105119	0.630831	1.46035	216	50	CDKN1A, GADD45B, MEF2D, TPM3, BAG1, OCEL1, LPIN1, HBEGF, RIT1	http://www.gsea-msigdb.org/gsea/msigdb/cards/HALLMARK_MYOGENESIS
HALLMARK_PROTEIN_SECRETION	0.737122	0.784173	0.34084	0.843295	5122	82	ABCA1, VAMP3, NAPA, CD63, LAMP2, TMED10, GLA, RAB5A, RAB2A	http://www.gsea-msigdb.org/gsea/msigdb/cards/HALLMARK_PROTEIN_SECRETION
HALLMARK_INTERFERON_ALPHA_RESPONSE	0.00014374	0.0035935	0.888425	2.20423	0	84	IFI27, IFI44L, EPSTI1, OASL, GMPR, IFI44, ISG15, LY6E, IFITM1, USP18, LGALS3BP, RSAD2, CMPK2, IRF7, UBE2L6, MX1, IFITM3, ISG20, EIF2AK2, PARP9, IFIT3, PLSCR1, HELZ2, STAT2, SAMD9L, IFI35, PARP12, LAP3, PARP14, IFIH1, ADAR, DDX60, PSME2, IFI30, BST2, IFIT2, IRF1, TAP1, HLA-C, GBP4, SAMD9, B2M, IRF9, PSMB9, DHX58, CMTR1, NMI	http://www.gsea-msigdb.org/gsea/msigdb/cards/HALLMARK_INTERFERON_ALPHA_RESPONSE
HALLMARK_INTERFERON_GAMMA_RESPONSE	0.000132066	0.0035935	0.843035	2.23738	0	150	IFI27, CDKN1A, IFI44L, ZBP1, EPSTI1, OASL, XAF1, IFI44, IFIT1, ISG15, LY6E, USP18, SERPING1, OAS3, LGALS3BP, RSAD2, CMPK2, IRF7, MX2, UBE2L6, MX1, OAS2, IFITM3, ISG20, EIF2AK2, RNF213, IFIT3, PLSCR1, HELZ2, STAT2, SAMD9L, IFI35, SOD2, ICAM1, PARP12, STAT1, IL10RA, LAP3, TOR1B, PIM1, NAMPT, PARP14, IFIH1, HIF1A, PNP, ADAR, DDX60, PML, PSME2, APOL6, IFI30, BST2, IFIT2, HLA-A, IRF1, ZNFX1, TAP1, DDX…	http://www.gsea-msigdb.org/gsea/msigdb/cards/HALLMARK_INTERFERON_GAMMA_RESPONSE
HALLMARK_APICAL_JUNCTION	0.64636	0.703059	0.370354	0.894735	4349	69	ICAM1, NEXN, JUP, GNAI2, INSIG1, RHOF, SHC1, RRAS, B4GALT1, WASL, ICAM2, MYL12B	http://www.gsea-msigdb.org/gsea/msigdb/cards/HALLMARK_APICAL_JUNCTION
HALLMARK_APICAL_SURFACE	0.405043	0.519286	0.582775	1.07066	2264	13	PLAUR, B4GALT1	http://www.gsea-msigdb.org/gsea/msigdb/cards/HALLMARK_APICAL_SURFACE
HALLMARK_HEDGEHOG_SIGNALING	0.294486	0.423335	0.717446	1.18649	1553	7	PML, TLE3	http://www.gsea-msigdb.org/gsea/msigdb/cards/HALLMARK_HEDGEHOG_SIGNALING
HALLMARK_COMPLEMENT	0.000414995	0.00452284	0.655571	1.68104	2	109	SERPING1, IRF7, PLSCR1, PLAUR, TIMP1, LAP3, PIM1, RHOG, PLEK, SH2B3, IRF1, USP15, GMFB, GRB2, DUSP5, PSMB9, GNAI2, LAMP2, HSPA5, LCP2, ATOX1, GNB4, NOTCH4, CTSL, GNGT2, KYNU, TIMP2, GNAI3, S100A9, CALM3, RBSN, JAK2	http://www.gsea-msigdb.org/gsea/msigdb/cards/HALLMARK_COMPLEMENT
HALLMARK_UNFOLDED_PROTEIN_RESPONSE	0.790607	0.823549	0.328899	0.817473	5504	85	IFIT1, ATF3, SPCS3, HSPA5, SHC1, MTHFD2, NOLC1, HYOU1	http://www.gsea-msigdb.org/gsea/msigdb/cards/HALLMARK_UNFOLDED_PROTEIN_RESPONSE
HALLMARK_PI3K_AKT_MTOR_SIGNALING	0.159584	0.346922	0.50476	1.21944	1073	69	CDKN1A, STAT2, DDIT3, SQSTM1, GRB2, TBK1, GRK2, RIT1, MKNK2, PIN1	http://www.gsea-msigdb.org/gsea/msigdb/cards/HALLMARK_PI3K_AKT_MTOR_SIGNALING
HALLMARK_MTORC1_SIGNALING	0.455192	0.532914	0.382118	1.00527	3392	138	CDKN1A, DDIT3, PPP1R15A, NAMPT, PNP, IFI30, TFRC, SQSTM1, BTG2, SLC2A3, TBK1, INSIG1, HSPA5, MTHFD2L, ETF1, GLA, MTHFD2, PSMA4, GSR, RIT1	http://www.gsea-msigdb.org/gsea/msigdb/cards/HALLMARK_MTORC1_SIGNALING
HALLMARK_E2F_TARGETS	0.212705	0.393899	-0.385437	-1.12118	595	106	MYC, PRKDC, HMGB2, DCK, NAP1L1, RAD51C, SRSF1, MCM5, RPA2, DUT, MCM7, PDS5B, KIF22, SMC3, MLH1, IPO7	http://www.gsea-msigdb.org/gsea/msigdb/cards/HALLMARK_E2F_TARGETS
HALLMARK_MYC_TARGETS_V1	0.000452284	0.00452284	-0.592538	-1.85025	0	178	MYC, EEF1B2, PABPC4, PABPC1, RPL6, PHB2, RPS6, IMPDH2, RACK1, SLC25A3, CCT5, APEX1, RPS5, NAP1L1, RPS3, RPS2, HNRNPA1, SRSF1, RPLP0, FBL, MCM5, CYC1, CANX, UBA2, CCT2, RPL14, CCT3, NPM1, DUT, PRDX3, PRPF31, RPL18, ABCE1, CLNS1A, EIF3D, MCM7, PGK1, PSMD1, TCP1, CCT4, PPM1G, EXOSC7, TFDP1, MRPS18B, NHP2, TUFM, EIF2S2, G3BP1, HDAC2, SNRPD3, PSMC6, HSPD1, PSMD14, VDAC3, SNRPA	http://www.gsea-msigdb.org/gsea/msigdb/cards/HALLMARK_MYC_TARGETS_V1
HALLMARK_MYC_TARGETS_V2	0.0620819	0.174012	-0.559748	-1.39407	231	41	MYC, MCM5, PPAN, NPM1, NIP7, MRTO4, GRWD1	http://www.gsea-msigdb.org/gsea/msigdb/cards/HALLMARK_MYC_TARGETS_V2
HALLMARK_EPITHELIAL_MESENCHYMAL_TRANSITION	0.133375	0.303126	0.574213	1.29288	843	42	EMP3, GADD45B, SAT1, PLAUR, TIMP1, JUN, BASP1, FAS, WIPF1	http://www.gsea-msigdb.org/gsea/msigdb/cards/HALLMARK_EPITHELIAL_MESENCHYMAL_TRANSITION
HALLMARK_INFLAMMATORY_RESPONSE	0.00354509	0.0251328	0.624605	1.57233	24	94	CDKN1A, LY6E, IFITM1, IRF7, EIF2AK2, EMP3, ABCA1, MXD1, ICAM1, PLAUR, TIMP1, IL10RA, NAMPT, HIF1A, RHOG, GNA15, FFAR2, AQP9, MSR1, BST2, IRF1, MEFV, BTG2, PTPRE, GCH1, RELA, TNFSF10, NMI, IFNAR1, LCP2, NLRP3, PDE4B, SEMA4D, C5AR1, NOD2, MARCO, HBEGF, GNAI3, NFKBIA, NFKB1, SELL, GABBR1	http://www.gsea-msigdb.org/gsea/msigdb/cards/HALLMARK_INFLAMMATORY_RESPONSE
HALLMARK_XENOBIOTIC_METABOLISM	0.810093	0.826625	-0.30243	-0.850605	2439	86	PDK4, CAT, SHMT2, ETFDH, TNFRSF1A, ABHD6, NMT1, MCCC2, ACO2, ALDH2, LPIN2, POR, SLC1A5, ALDH9A1, ECH1, CYFIP2, DHPS, AHCY, DDT, PINK1	http://www.gsea-msigdb.org/gsea/msigdb/cards/HALLMARK_XENOBIOTIC_METABOLISM
HALLMARK_FATTY_ACID_METABOLISM	0.257113	0.40174	-0.381924	-1.09464	749	95	IDI1, MDH2, APEX1, ECHS1, ECI2, SUCLG1, CPT1A, CPT2, HSD17B7, ACADS, ACAA2, HADH, ETFDH, GRHPR, GSTZ1, HMGCL, ACO2, HSD17B4, ACADVL, UROS, MDH1	http://www.gsea-msigdb.org/gsea/msigdb/cards/HALLMARK_FATTY_ACID_METABOLISM
HALLMARK_OXIDATIVE_PHOSPHORYLATION	0.000928936	0.00774114	-0.475617	-1.49344	1	186	PDK4, ATP5F1A, SLC25A5, ATP5PB, ATP5MC3, PHB2, HADHA, ETFA, SLC25A3, MDH2, NDUFS2, ECHS1, ATP5MC2, MGST3, LDHB, GPX4, NDUFB5, CYC1, ATP5F1B, SUCLG1, CPT1A, ACAA2, PRDX3, MRPL34, ETFDH, NDUFS1, TOMM22, SLC25A20, BCKDHA, NDUFC2, OXA1L, ATP5PO, NNT, ACO2, ATP5PF, ACADVL, UQCRC2, MDH1, FXN, COX15, COX7A2L, NDUFS4, VDAC3, POR, ECH1, CYB5R3, SLC25A6	http://www.gsea-msigdb.org/gsea/msigdb/cards/HALLMARK_OXIDATIVE_PHOSPHORYLATION
HALLMARK_GLYCOLYSIS	0.0626442	0.174012	-0.457287	-1.29622	189	88	PKP2, CITED2, IRS2, CXCR4, MDH2, SRD5A3, DDIT4, FAM162A, PMM2, GOT1, PYGL, PKM, PGK1	http://www.gsea-msigdb.org/gsea/msigdb/cards/HALLMARK_GLYCOLYSIS
HALLMARK_REACTIVE_OXYGEN_SPECIES_PATHWAY	0.453215	0.532914	0.452856	1.0056	2818	39	CDKN2D, SOD2, JUNB, NDUFA6, ATOX1, GSR, PRDX6	http://www.gsea-msigdb.org/gsea/msigdb/cards/HALLMARK_REACTIVE_OXYGEN_SPECIES_PATHWAY
HALLMARK_P53_PATHWAY	0.00796484	0.0362038	0.583173	1.50532	57	115	CDKN1A, ATF3, SERTAD3, IER5, MXD1, SAT1, DDIT3, PLK3, TCN2, PPP1R15A, RPS27L, DDB2, JUN, NINJ1, IFI30, ZFP36L1, CCNK, TAP1, SLC3A2, BTG2, FAS, PTPRE, BAX, FBXW7, S100A10, RAP2B, DRAM1, IRAK1, KLF4, IP6K2, HBEGF	http://www.gsea-msigdb.org/gsea/msigdb/cards/HALLMARK_P53_PATHWAY
HALLMARK_UV_RESPONSE_UP	0.00402126	0.0251328	0.641261	1.59384	27	85	ATF3, GRPEL1, EIF5, NR4A1, SOD2, ICAM1, PPIF, JUNB, IL6ST, CREG1, TFRC, SQSTM1, IRF1, TAP1, BTG2, GCH1, ATP6V1F, MARK2, HNRNPU, MGAT1, HLA-F, PPP1R2, NFKBIA, GRINA, TMBIM6	http://www.gsea-msigdb.org/gsea/msigdb/cards/HALLMARK_UV_RESPONSE_UP
HALLMARK_UV_RESPONSE_DN	0.0123239	0.0473998	-0.578858	-1.52454	41	58	MYC, CITED2	http://www.gsea-msigdb.org/gsea/msigdb/cards/HALLMARK_UV_RESPONSE_DN
HALLMARK_ANGIOGENESIS	0.250481	0.40174	0.76247	1.22948	1301	6	TIMP1, S100A4, VAV2, VCAN	http://www.gsea-msigdb.org/gsea/msigdb/cards/HALLMARK_ANGIOGENESIS
HALLMARK_HEME_METABOLISM	0.399135	0.519286	0.406602	1.03668	2860	104	KLF3, SLC30A1, TFRC, USP15, BTG2, MARK3, LAMP2, BLVRA, CIR1, BNIP3L, EPB41, SYNJ1, ADIPOR1, YPEL5, ATP6V0A1, RIOK3, LMO2, HDGF, SLC10A3, DCAF11, SLC66A2, GDE1, UBAC1, KDM7A, CTSB, DCAF10, PIGQ, TOP1, MAP2K3	http://www.gsea-msigdb.org/gsea/msigdb/cards/HALLMARK_HEME_METABOLISM
HALLMARK_COAGULATION	0.102527	0.256317	0.606577	1.33427	632	37	SERPING1, TIMP1, PLEK, CAPN2, LAMP2	http://www.gsea-msigdb.org/gsea/msigdb/cards/HALLMARK_COAGULATION
HALLMARK_IL2_STAT5_SIGNALING	0.401204	0.519286	0.415442	1.03534	2797	87	IFITM3, PLSCR1, GADD45B, MXD1, IL10RA, PIM1, CD83, PNP, SMPDL3A, GBP4, SLC2A3, TNFSF10, SNX9, PHTF2, NFKBIZ, GABARAPL1	http://www.gsea-msigdb.org/gsea/msigdb/cards/HALLMARK_IL2_STAT5_SIGNALING
HALLMARK_BILE_ACID_METABOLISM	0.458306	0.532914	0.472733	1.0062	2813	30	ABCA1, ABCD1, AQP9, SLC22A18, PEX16	http://www.gsea-msigdb.org/gsea/msigdb/cards/HALLMARK_BILE_ACID_METABOLISM
HALLMARK_PEROXISOME	0.12757	0.303126	-0.489043	-1.25762	452	50	PABPC1, IDI1, CAT, CLN8, ECI2, PEX11B, MVP, HMGCL, ITGB1BP1, VPS4B, CLN6, HSD17B4	http://www.gsea-msigdb.org/gsea/msigdb/cards/HALLMARK_PEROXISOME
HALLMARK_ALLOGRAFT_REJECTION	0.017333	0.0606151	0.57031	1.45057	123	102	BCL3, IRF7, CCR1, ICAM1, STAT1, TIMP1, SRGN, HIF1A, TNF, HLA-A, TAP1, B2M, FAS, LCP2, NLRP3	http://www.gsea-msigdb.org/gsea/msigdb/cards/HALLMARK_ALLOGRAFT_REJECTION
HALLMARK_SPERMATOGENESIS	0.296335	0.423335	-0.476767	-1.10868	1139	29	ARL4A, SPATA6, PGS1, PEBP1, IP6K1, VDAC3	http://www.gsea-msigdb.org/gsea/msigdb/cards/HALLMARK_SPERMATOGENESIS
HALLMARK_KRAS_SIGNALING_UP	0.596577	0.677928	0.378837	0.92227	4042	73	PLAUR, IL10RA, PPP1R15A, G0S2, JUP, AVL9, KLF4, TOR1AIP2, HBEGF, LAPTM5, EPB41L3, GALNT3, MAP3K1, LY96, USP12, SATB1	http://www.gsea-msigdb.org/gsea/msigdb/cards/HALLMARK_KRAS_SIGNALING_UP
HALLMARK_KRAS_SIGNALING_DN	0.00887475	0.0369781	0.781005	1.60131	52	24	IFI44L, RSAD2, MX1, SKIL, MEFV, SNN, BTG2	http://www.gsea-msigdb.org/gsea/msigdb/cards/HALLMARK_KRAS_SIGNALING_DN
HALLMARK_PANCREAS_BETA_CELLS	0.289035	0.423335	-0.629849	-1.17379	1317	10	SEC11A, MAFB	http://www.gsea-msigdb.org/gsea/msigdb/cards/HALLMARK_PANCREAS_BETA_CELLS

## Sheet: CD4 Naive T Cells
pathway	pval	padj	ES	NES	nMoreExtreme	size	leadingEdge	Source
HALLMARK_TNFA_SIGNALING_VIA_NFKB	0.00942162	0.0665732	0.613535	1.51	71	63	PDE4B, SOCS3, SLC2A3, JUN, BTG2, IRF1, TNFAIP8, RELA, ZFP36, DDX58, SAT1, GADD45B, CCNL1, SOD2, CD69, NR4A2, EIF1, DUSP2, AREG, PER1, JUNB, BIRC2	http://www.gsea-msigdb.org/gsea/msigdb/cards/HALLMARK_TNFA_SIGNALING_VIA_NFKB
HALLMARK_HYPOXIA	0.430201	0.759665	0.417469	1.0256	3281	62	LDHA, SLC2A3, JUN, PIM1, HSPA5, CDKN1B, IDS, ZFP36, PLAC8, ISG20, PDK1, BCL2	http://www.gsea-msigdb.org/gsea/msigdb/cards/HALLMARK_HYPOXIA
HALLMARK_CHOLESTEROL_HOMEOSTASIS	0.269784	0.661162	-0.507191	-1.15344	899	19	ACTG1, ECH1, CTNNB1	http://www.gsea-msigdb.org/gsea/msigdb/cards/HALLMARK_CHOLESTEROL_HOMEOSTASIS
HALLMARK_MITOTIC_SPINDLE	0.495256	0.759665	0.393973	0.988042	3862	74	PCGF5, EZR, STAU1, KIF5B, RFC1, RICTOR, DYNC1H1, TLK1, ARHGEF3, CDC42, CEP57	http://www.gsea-msigdb.org/gsea/msigdb/cards/HALLMARK_MITOTIC_SPINDLE
HALLMARK_WNT_BETA_CATENIN_SIGNALING	0.882552	0.976186	0.364256	0.666147	5477	11	CUL1, NUMB	http://www.gsea-msigdb.org/gsea/msigdb/cards/HALLMARK_WNT_BETA_CATENIN_SIGNALING
HALLMARK_TGF_BETA_SIGNALING	0.917341	0.976186	0.325388	0.649866	6003	17	UBE2D3, ARID4B, JUNB, RHOA	http://www.gsea-msigdb.org/gsea/msigdb/cards/HALLMARK_TGF_BETA_SIGNALING
HALLMARK_IL6_JAK_STAT3_SIGNALING	0.0255891	0.127946	0.672742	1.4844	176	30	SOCS3, IRF9, STAT1, JUN, IRF1, PIM1, IL4R, STAT2, IFNAR1, STAT3, PTPN1, MYD88, ITGA4, GRB2	http://www.gsea-msigdb.org/gsea/msigdb/cards/HALLMARK_IL6_JAK_STAT3_SIGNALING
HALLMARK_DNA_REPAIR	0.475359	0.759665	0.388417	0.998249	3838	89	PDE4B, TMED2, NT5C3A, TAF9, POLR2K, SEC61A1, VPS37B, SDCBP, ARL6IP1, GUK1, UPF3B, NUDT21, EIF1B, RNMT, RPA3, ERCC1, NME1, GTF2H1, GTF2B	http://www.gsea-msigdb.org/gsea/msigdb/cards/HALLMARK_DNA_REPAIR
HALLMARK_G2M_CHECKPOINT	0.516572	0.759665	0.383716	0.973733	4098	80	KIF5B, CDKN1B, DBF4, RAD21, TRA2B, RBL1, CUL1, HNRNPD, STAG1, GSPT1, SRSF2, SRSF10, SMARCC1, ATRX, PRPF4B, HUS1, MT2A, HNRNPU, KPNB1, AMD1, HIF1A, NASP, SNRPD1, HMGA1, CUL5, CCNT1	http://www.gsea-msigdb.org/gsea/msigdb/cards/HALLMARK_G2M_CHECKPOINT
HALLMARK_APOPTOSIS	0.0956875	0.368029	0.52595	1.2921	729	62	JUN, BTG2, IRF1, SC5D, RELA, CDKN1B, SAT1, GADD45B, ISG20, SOD2, CD69, IFITM3, CYLD, RARA	http://www.gsea-msigdb.org/gsea/msigdb/cards/HALLMARK_APOPTOSIS
HALLMARK_NOTCH_SIGNALING	0.474832	0.759665	0.582519	1.02417	2895	9	CUL1, PSENEN, NOTCH2, APH1A	http://www.gsea-msigdb.org/gsea/msigdb/cards/HALLMARK_NOTCH_SIGNALING
HALLMARK_ADIPOGENESIS	0.960206	0.98134	0.275923	0.703006	7648	83	UBC, G3BP2, DNAJB9, DNAJC15, BAZ2A, RIOK3, COX6A1, NDUFB7, COX8A, PDCD4, RNF11, SLC25A1, ACLY, NDUFA5, SOD1, ATP1B3, SDHB, ACO2	http://www.gsea-msigdb.org/gsea/msigdb/cards/HALLMARK_ADIPOGENESIS
HALLMARK_ESTROGEN_RESPONSE_EARLY	0.538451	0.762057	0.419386	0.953115	3808	36	BAG1, XBP1, BCL2, RARA, NXT1, AREG, NADSYN1, ELF1, BCL11B, B4GALT1, ADD3, CISH, RETREG1, AFF1, FOS, RASGRP1, CD44	http://www.gsea-msigdb.org/gsea/msigdb/cards/HALLMARK_ESTROGEN_RESPONSE_EARLY
HALLMARK_ESTROGEN_RESPONSE_LATE	0.579163	0.762057	0.408517	0.928414	4096	36	BAG1, ZFP36, XBP1, JAK1, ISG20, BCL2, NXT1, DUSP2, AREG, PDCD4	http://www.gsea-msigdb.org/gsea/msigdb/cards/HALLMARK_ESTROGEN_RESPONSE_LATE
HALLMARK_ANDROGEN_RESPONSE	0.0106517	0.0665732	0.671536	1.54503	75	39	SPCS3, CCND3, UBE2J1, DNAJB9, VAPA, TNFAIP8, CDK6, SAT1, LMAN1, ARID5B, XRCC6, IDI1, TMEM50A, B2M, IQGAP2, APPBP2, B4GALT1	http://www.gsea-msigdb.org/gsea/msigdb/cards/HALLMARK_ANDROGEN_RESPONSE
HALLMARK_MYOGENESIS	0.316394	0.671697	0.500025	1.11533	2203	32	BAG1, RB1, TPM3, GADD45B, PRNP, LPIN1, EIF4A2, AKT2, BIN1	http://www.gsea-msigdb.org/gsea/msigdb/cards/HALLMARK_MYOGENESIS
HALLMARK_PROTEIN_SECRETION	0.275839	0.661162	0.473554	1.13262	2038	51	RAB5A, TMED2, LMAN1, RAB2A, NAPA, ATP6V1H, ARFGAP3, ARF1, GNAS	http://www.gsea-msigdb.org/gsea/msigdb/cards/HALLMARK_PROTEIN_SECRETION
HALLMARK_INTERFERON_ALPHA_RESPONSE	0.000132837	0.00332094	0.864056	2.09528	0	56	IFI44L, MX1, IRF7, EPSTI1, PARP9, OAS1, IFITM1, IFI44, LY6E, EIF2AK2, ISG15, IRF9, LAP3, SAMD9L, SP110, PARP12, DDX60, ADAR, NUB1, IRF1, IFI35, PSME2, PNPT1, SAMD9, UBE2L6, IL4R, STAT2, ISG20, IFITM3, LGALS3BP, PSME1, BST2, TRIM14	http://www.gsea-msigdb.org/gsea/msigdb/cards/HALLMARK_INTERFERON_ALPHA_RESPONSE
HALLMARK_INTERFERON_GAMMA_RESPONSE	0.000122115	0.00332094	0.814939	2.11738	0	98	IFI44L, XAF1, MX1, IRF7, EPSTI1, IFI44, LY6E, EIF2AK2, PDE4B, SOCS3, MX2, ISG15, IRF9, STAT1, LAP3, SAMD9L, SP110, PARP12, DDX60, ADAR, IRF1, OAS2, IFI35, PSME2, PIM1, PNPT1, PELI1, UBE2L6, IL4R, STAT2, DDX58, ARID5B, RNF213, ISG20, SOD2, CD69, IFITM3, LGALS3BP, PSME1, STAT3, BST2, PTPN1, ZBP1, TRIM14, MYD88, RBCK1	http://www.gsea-msigdb.org/gsea/msigdb/cards/HALLMARK_INTERFERON_GAMMA_RESPONSE
HALLMARK_APICAL_JUNCTION	0.0034153	0.0345286	-0.662318	-1.73224	9	36	ACTG1, VASP, LDLRAP1, ACTB, ICAM2, ACTN1, SHC1, ZYX, MSN, PTPRC, HADH, CAP1	http://www.gsea-msigdb.org/gsea/msigdb/cards/HALLMARK_APICAL_JUNCTION
HALLMARK_APICAL_SURFACE	0.602537	0.772483	0.514716	0.922276	3704	10	MAL, FLOT2, B4GALT1	http://www.gsea-msigdb.org/gsea/msigdb/cards/HALLMARK_APICAL_SURFACE
HALLMARK_HEDGEHOG_SIGNALING	0.21525	0.633088	0.838164	1.21114	1179	3	CDK6, PML	http://www.gsea-msigdb.org/gsea/msigdb/cards/HALLMARK_HEDGEHOG_SIGNALING
HALLMARK_COMPLEMENT	0.182093	0.569041	0.487572	1.19569	1384	61	IRF7, LAP3, IRF1, PIM1, CALM1, HSPA5, USP15, KIF2A, USP16, RHOG, GRB2, CD55, ERAP2	http://www.gsea-msigdb.org/gsea/msigdb/cards/HALLMARK_COMPLEMENT
HALLMARK_UNFOLDED_PROTEIN_RESPONSE	0.477589	0.759665	0.402452	0.99811	3675	67	SPCS3, YWHAZ, ATF4, DNAJB9, HSPA5, KIF5B, XBP1, HSPA9, PDIA6, DCP2, EIF4A1, MTREX, CALR, DNAJC3, HSP90B1, LSM1	http://www.gsea-msigdb.org/gsea/msigdb/cards/HALLMARK_UNFOLDED_PROTEIN_RESPONSE
HALLMARK_PI3K_AKT_MTOR_SIGNALING	0.862977	0.976186	0.31583	0.760186	6423	53	UBE2D3, CDKN1B, STAT2, PDK1, UBE2N, MYD88, CAMK4, ARF1, GRB2, ARHGDIA, CALR, ARPC3, HSP90B1, AP2M1	http://www.gsea-msigdb.org/gsea/msigdb/cards/HALLMARK_PI3K_AKT_MTOR_SIGNALING
HALLMARK_MTORC1_SIGNALING	0.334792	0.671697	-0.330935	-1.03631	611	97	TUBA4A, SLA, TES, DDIT4, GLRX, STIP1, CORO1A, ITGB2	http://www.gsea-msigdb.org/gsea/msigdb/cards/HALLMARK_MTORC1_SIGNALING
HALLMARK_E2F_TARGETS	0.572589	0.762057	0.374514	0.945726	4511	77	RFC1, CDKN1B, RAD21, TRA2B, HNRNPD, STAG1, GSPT1, SRSF2, XRCC6, SNRPB, NUDT21, PHF5A, HUS1, RPA3, PNN, NME1, NASP, HMGA1, AK2	http://www.gsea-msigdb.org/gsea/msigdb/cards/HALLMARK_E2F_TARGETS
HALLMARK_MYC_TARGETS_V1	0.309332	0.671697	0.395566	1.08028	2727	166	LDHA, VDAC1, RNPS1, PSMA1, DDX21, HNRNPA3, TRA2B, PSMD7, YWHAQ, CUL1, HNRNPD, CNBP, PTGES3, GSPT1, SRSF2, XRCC6, EIF4A1, SNRPB2, SMARCC1, POLE3, UBE2L3, HSP90AB1, HNRNPC, ACP1, EIF4H, SNRPG, TXNL4A, HNRNPU, KPNB1, NME1, MRPL9, SERBP1, SNRPD1	http://www.gsea-msigdb.org/gsea/msigdb/cards/HALLMARK_MYC_TARGETS_V1
HALLMARK_MYC_TARGETS_V2	0.917615	0.976186	0.307553	0.681973	6370	31	WDR74, TCOF1, DUSP2, PES1, CBX3	http://www.gsea-msigdb.org/gsea/msigdb/cards/HALLMARK_MYC_TARGETS_V2
HALLMARK_EPITHELIAL_MESENCHYMAL_TRANSITION	0.440656	0.759665	0.473761	1.02329	3010	26	JUN, SAT1, GADD45B, PPIB, VIM, WIPF1, AREG	http://www.gsea-msigdb.org/gsea/msigdb/cards/HALLMARK_EPITHELIAL_MESENCHYMAL_TRANSITION
HALLMARK_INFLAMMATORY_RESPONSE	0.00324675	0.0345286	0.671584	1.60626	23	51	IRF7, IFITM1, KCNA3, LY6E, EIF2AK2, PDE4B, BTG2, IRF1, RELA, IL4R, GPR132, IFNAR1, CD69, BST2, RHOG, SELENOS	http://www.gsea-msigdb.org/gsea/msigdb/cards/HALLMARK_INFLAMMATORY_RESPONSE
HALLMARK_XENOBIOTIC_METABOLISM	0.155235	0.525976	-0.451257	-1.21562	429	42	ECH1, TNFRSF1A, ID2, GSS, CAT, POR, CASP6, SAR1B, GART, ALDH9A1, DDT	http://www.gsea-msigdb.org/gsea/msigdb/cards/HALLMARK_XENOBIOTIC_METABOLISM
HALLMARK_FATTY_ACID_METABOLISM	0.26405	0.661162	-0.383972	-1.10006	638	59	CPT1A, ECH1, ACADVL, ACAA2, DECR1, SUCLA2, ECI2, ALDOA, SUCLG1, ALDH9A1, MDH1, RAP1GDS1, HADH, HADHB, PDHB, HSD17B10, HSPH1, ENO2, GLUL, ELOVL5, IDH3G	http://www.gsea-msigdb.org/gsea/msigdb/cards/HALLMARK_FATTY_ACID_METABOLISM
HALLMARK_OXIDATIVE_PHOSPHORYLATION	0.98134	0.98134	0.26235	0.714837	8624	162	ISCA1, LDHA, VDAC1, MRPS22, UQCRFS1, CYCS, NDUFA6, HSPA9, NDUFV2, ATP6V1G1, OGDH, ATP6V1H, COX6A1, NDUFS4, NDUFB7, COX8A, COX7A2, ATP5F1C, ATP5F1D, ATP6V0C, NDUFA5, IDH2, NDUFB4, ISCU, SDHB, NDUFB5	http://www.gsea-msigdb.org/gsea/msigdb/cards/HALLMARK_OXIDATIVE_PHOSPHORYLATION
HALLMARK_GLYCOLYSIS	0.404126	0.759665	-0.356721	-1.0174	998	57	CITED2, HAX1, DDIT4, GLRX, COPB2, STMN1	http://www.gsea-msigdb.org/gsea/msigdb/cards/HALLMARK_GLYCOLYSIS
HALLMARK_REACTIVE_OXYGEN_SPECIES_PATHWAY	0.670956	0.818239	0.393695	0.868686	4640	30	FTL, TXN, NDUFA6, SOD2, CDKN2D, SELENOS, JUNB, PRNP, SOD1, NDUFB4, PFKP	http://www.gsea-msigdb.org/gsea/msigdb/cards/HALLMARK_REACTIVE_OXYGEN_SPECIES_PATHWAY
HALLMARK_P53_PATHWAY	0.516374	0.759665	0.390981	0.976569	4004	71	PLK3, JUN, BTG2, CCND3, RB1, CDKN2AIP, MAPKAPK3, SAT1, DNTTIP2, SEC61A1, ANKRA2, PVT1, PRMT2	http://www.gsea-msigdb.org/gsea/msigdb/cards/HALLMARK_P53_PATHWAY
HALLMARK_UV_RESPONSE_UP	0.277688	0.661162	-0.38398	-1.08901	686	56	TUBA4A, PPP1R2, MGAT1, IL6ST, BTG1, STIP1, HLA-F, STK25	http://www.gsea-msigdb.org/gsea/msigdb/cards/HALLMARK_UV_RESPONSE_UP
HALLMARK_UV_RESPONSE_DN	0.0662568	0.301167	-0.527085	-1.37855	193	36	CITED2, FBLN5	http://www.gsea-msigdb.org/gsea/msigdb/cards/HALLMARK_UV_RESPONSE_DN
HALLMARK_ANGIOGENESIS	0.966549	0.98134	0.331172	0.517922	5489	5	LRPAP1, APP	http://www.gsea-msigdb.org/gsea/msigdb/cards/HALLMARK_ANGIOGENESIS
HALLMARK_HEME_METABOLISM	0.00455255	0.0379379	0.631393	1.56307	34	66	ISCA1, BTG2, RBM38, CIR1, CCND3, YPEL5, RAD23A, USP15, KLF3, TNRC6B, RIOK3, FBXO9, RNF19A, MARK3, SDCBP, FBXO7, NARF, CAST, SLC25A38, NR3C1, EPB41, ADIPOR1, GMPS	http://www.gsea-msigdb.org/gsea/msigdb/cards/HALLMARK_HEME_METABOLISM
HALLMARK_COAGULATION	0.577909	0.762057	-0.404354	-0.909086	1961	18	WDR1, GNB2, USP11, LTA4H	http://www.gsea-msigdb.org/gsea/msigdb/cards/HALLMARK_COAGULATION
HALLMARK_IL2_STAT5_SIGNALING	0.00345286	0.0345286	0.651966	1.58388	25	57	SLC2A3, NFKBIZ, CCND3, PIM1, SOCS2, RHOH, IL4R, XBP1, GADD45B, ICOS, IFITM3, SNX9, BCL2, FLT3LG, PTGER2, SLC39A8	http://www.gsea-msigdb.org/gsea/msigdb/cards/HALLMARK_IL2_STAT5_SIGNALING
HALLMARK_BILE_ACID_METABOLISM	0.743003	0.884527	-0.369478	-0.801671	2627	15	LCK, CAT, ALDH9A1	http://www.gsea-msigdb.org/gsea/msigdb/cards/HALLMARK_BILE_ACID_METABOLISM
HALLMARK_PEROXISOME	0.6187	0.773375	-0.350793	-0.902585	1865	33	ECH1, PEX11B, CAT, ECI2, ALDH9A1, PRDX1	http://www.gsea-msigdb.org/gsea/msigdb/cards/HALLMARK_PEROXISOME
HALLMARK_ALLOGRAFT_REJECTION	0.157793	0.525976	-0.380967	-1.15224	325	81	CD40LG, CD3D, ITK, PTPN6, LCK, GPR65, ITGB2, IL27RA, CSK, RPS3A, ZAP70, SIT1, CD4, MAP4K1, CD247, CD3G, ITGAL, APBB1	http://www.gsea-msigdb.org/gsea/msigdb/cards/HALLMARK_ALLOGRAFT_REJECTION
HALLMARK_SPERMATOGENESIS	0.335848	0.671697	0.563544	1.11091	2180	16	DBF4, BRAF, CAMK4, PEBP1, TLE4, LPIN1, PRKAR2A, ZC3H14	http://www.gsea-msigdb.org/gsea/msigdb/cards/HALLMARK_SPERMATOGENESIS
HALLMARK_KRAS_SIGNALING_UP	0.0217316	0.120731	-0.571577	-1.51121	62	38	BIRC3, GLRX, ANKH, ST6GAL1, ID2, ITGB2, MAP4K1, TRIB2	http://www.gsea-msigdb.org/gsea/msigdb/cards/HALLMARK_KRAS_SIGNALING_UP
HALLMARK_KRAS_SIGNALING_DN	0.0915096	0.368029	0.744549	1.36162	567	11	IFI44L, MX1, BTG2, NR4A2	http://www.gsea-msigdb.org/gsea/msigdb/cards/HALLMARK_KRAS_SIGNALING_DN
HALLMARK_PANCREAS_BETA_CELLS	0.786987	0.915101	0.452239	0.758777	4680	7	FOXO1, SRP14, SEC11A, SPCS1	http://www.gsea-msigdb.org/gsea/msigdb/cards/HALLMARK_PANCREAS_BETA_CELLS

## Sheet: CD4 Memory T Cells
pathway	pval	padj	ES	NES	nMoreExtreme	size	leadingEdge	Source
HALLMARK_TNFA_SIGNALING_VIA_NFKB	0.000525762	0.00657203	0.670918	1.73196	3	78	PDE4B, SOCS3, SLC2A3, IFIH1, BTG2, JUN, SOD2, SGK1, ZFP36, SAT1, DUSP2, JUNB, BHLHE40, NR4A2, REL, IRF1, PER1, BIRC2, CD69, RELA, GADD45B, BTG3, CCNL1, B4GALT1, RELB, FOS, EIF1, TNFAIP3, IER2, NAMPT, DUSP1, AREG, LITAF, NFE2L2, DDX58, PPP1R15A, TNFAIP8	http://www.gsea-msigdb.org/gsea/msigdb/cards/HALLMARK_TNFA_SIGNALING_VIA_NFKB
HALLMARK_HYPOXIA	0.0671453	0.279772	0.523726	1.33921	504	72	SLC2A3, JUN, CDKN1B, ZFP36, ISG20, IDS, BHLHE40, HSPA5, MT2A, PIM1, LDHA, JMJD6, PDK3, BCL2, FOS, PLAC8, TNFAIP3, VHL, DUSP1, NR3C1	http://www.gsea-msigdb.org/gsea/msigdb/cards/HALLMARK_HYPOXIA
HALLMARK_CHOLESTEROL_HOMEOSTASIS	0.483104	0.700308	0.458788	0.988681	3130	24	PLSCR1, SC5D, PDK3, STX5, IDI1	http://www.gsea-msigdb.org/gsea/msigdb/cards/HALLMARK_CHOLESTEROL_HOMEOSTASIS
HALLMARK_MITOTIC_SPINDLE	0.847835	0.985854	0.303096	0.791404	6557	86	KIF5B, PCGF5, EZR, ARHGDIA, CD2AP, CSNK1D, RASA2, HOOK3, STAU1, ATG4B, MYO9B, WASF2, DYNC1H1, PAFAH1B1, ARHGEF7, MAPRE1, CYTH2, ARHGAP5	http://www.gsea-msigdb.org/gsea/msigdb/cards/HALLMARK_MITOTIC_SPINDLE
HALLMARK_WNT_BETA_CATENIN_SIGNALING	0.704713	0.880891	-0.405471	-0.814136	2870	11	TCF7, RBPJ, MYC, NUMB, CCND2	http://www.gsea-msigdb.org/gsea/msigdb/cards/HALLMARK_WNT_BETA_CATENIN_SIGNALING
HALLMARK_TGF_BETA_SIGNALING	0.18011	0.391543	0.593297	1.25486	1149	22	JUNB, ARID4B, SKI, PPP1R15A, SMAD3, SLC20A1, TGIF1, TGFB1, UBE2D3	http://www.gsea-msigdb.org/gsea/msigdb/cards/HALLMARK_TGF_BETA_SIGNALING
HALLMARK_IL6_JAK_STAT3_SIGNALING	0.0261227	0.130613	0.648171	1.49505	177	36	SOCS3, JUN, IRF9, STAT1, IRF1, MYD88, STAT3, PIM1, STAT2, IL4R, PTPN1, GRB2, CD44	http://www.gsea-msigdb.org/gsea/msigdb/cards/HALLMARK_IL6_JAK_STAT3_SIGNALING
HALLMARK_DNA_REPAIR	0.152558	0.391543	0.458101	1.20785	1192	94	PDE4B, NT5C3A, NCBP2, POLR2K, EIF1B, VPS37B, RNMT, POLR3C, SDCBP, RALA, GTF2B, TAF9, DCTN4, TMED2, NUDT21, GUK1	http://www.gsea-msigdb.org/gsea/msigdb/cards/HALLMARK_DNA_REPAIR
HALLMARK_G2M_CHECKPOINT	0.128991	0.358308	0.472957	1.23839	1001	88	KIF5B, DBF4, CDKN1B, MT2A, RBL1, GSPT1, HIF1A, TRA2B, SNRPD1, SLC38A1, AMD1, HNRNPD, SRSF2, SFPQ, HMGN2, CUL5, NUP98, SRSF10, PRPF4B, CCNT1, SMAD3, PAFAH1B1, MTF2, CUL1, TGFB1, KPNB1, SLC7A5	http://www.gsea-msigdb.org/gsea/msigdb/cards/HALLMARK_G2M_CHECKPOINT
HALLMARK_APOPTOSIS	0.160089	0.391543	0.467808	1.20829	1216	79	BTG2, JUN, SOD2, SC5D, CDKN1B, ISG20, ETF1, SAT1, IRF1, CD69, RELA, GADD45B, BTG3, CYLD, BAX, IFITM3, CREBBP	http://www.gsea-msigdb.org/gsea/msigdb/cards/HALLMARK_APOPTOSIS
HALLMARK_NOTCH_SIGNALING	0.973536	0.988012	0.28439	0.518252	5701	10	APH1A, CUL1	http://www.gsea-msigdb.org/gsea/msigdb/cards/HALLMARK_NOTCH_SIGNALING
HALLMARK_ADIPOGENESIS	0.12117	0.356382	-0.382527	-1.19607	260	96	ECH1, ESYT1, STAT5A, ATP5PO, UCP2, CAT, GPX4, ARAF, ACAA2, PRDX3, HADH, SDHC, DDT, LPCAT3, CS, CHCHD10, MGST3, SCP2, MTCH2, ALDOA	http://www.gsea-msigdb.org/gsea/msigdb/cards/HALLMARK_ADIPOGENESIS
HALLMARK_ESTROGEN_RESPONSE_EARLY	0.176212	0.391543	0.511691	1.22035	1242	45	BHLHE40, NXT1, B4GALT1, BAG1, XBP1, ELF1, BCL2, FOS, BCL11B, AREG, MED13L, CD44, NADSYN1, ADD3, ISG20L2, RASGRP1, SLC7A5	http://www.gsea-msigdb.org/gsea/msigdb/cards/HALLMARK_ESTROGEN_RESPONSE_EARLY
HALLMARK_ESTROGEN_RESPONSE_LATE	0.334763	0.619932	0.460029	1.08904	2340	43	SGK1, ZFP36, ISG20, DUSP2, NXT1, BTG3, BAG1, XBP1, BCL2, FOS, AREG	http://www.gsea-msigdb.org/gsea/msigdb/cards/HALLMARK_ESTROGEN_RESPONSE_LATE
HALLMARK_ANDROGEN_RESPONSE	0.00569314	0.0355821	0.67974	1.61591	39	44	SGK1, UBE2J1, SAT1, DNAJB9, VAPA, INSIG1, CCND3, B4GALT1, GNAI3, SLC38A2, TMEM50A, IDI1, ARID5B, MAF, TNFAIP8	http://www.gsea-msigdb.org/gsea/msigdb/cards/HALLMARK_ANDROGEN_RESPONSE
HALLMARK_MYOGENESIS	0.235577	0.490785	0.50598	1.177	1616	38	BHLHE40, RB1, AKT2, GADD45B, BAG1, EIF4A2, IFRD1, TGFB1	http://www.gsea-msigdb.org/gsea/msigdb/cards/HALLMARK_MYOGENESIS
HALLMARK_PROTEIN_SECRETION	0.988012	0.988012	-0.240601	-0.706537	2554	66	BET1, GBF1, ARFGAP3, BNIP3, USO1, GOSR2, AP2S1, CTSC, COPB1, COPB2, CD63, RER1, IGF2R, COPE, COG2	http://www.gsea-msigdb.org/gsea/msigdb/cards/HALLMARK_PROTEIN_SECRETION
HALLMARK_INTERFERON_ALPHA_RESPONSE	0.000134481	0.00227749	0.856274	2.16655	0	67	IFI44L, IFIT3, MX1, EIF2AK2, PLSCR1, IRF7, OAS1, LY6E, ISG15, IFI44, LAP3, EPSTI1, IFITM1, PARP9, HELZ2, IFIH1, ADAR, SP110, DDX60, HERC6, IFI35, IRF9, SAMD9L, PARP12, ISG20, CMTR1, SAMD9, IRF1, UBE2L6, PARP14, PNPT1, BST2, ELF1, STAT2, NUB1, TRIM21, IL4R	http://www.gsea-msigdb.org/gsea/msigdb/cards/HALLMARK_INTERFERON_ALPHA_RESPONSE
HALLMARK_INTERFERON_GAMMA_RESPONSE	0.000123716	0.00227749	0.800816	2.16362	0	118	IFI44L, IFIT3, PDE4B, MX1, EIF2AK2, XAF1, OAS3, PLSCR1, IRF7, LY6E, ISG15, IFI44, LAP3, EPSTI1, SOCS3, MX2, HELZ2, IFIH1, SOD2, ADAR, SP110, DDX60, OAS2, HERC6, IFI35, IRF9, PELI1, STAT1, SAMD9L, PARP12, ISG20, CMTR1, MTHFD2, IRF1, MYD88, UBE2L6, STAT3, IL2RB, CD69, MT2A, ZBP1, PIM1, PARP14, PNPT1, RNF213, BST2, HIF1A, STAT2, TRIM21, IL4R, RBCK1, TAPBP, ARID5B, TNFAIP3, LGALS3BP, ZNFX1, NAMPT	http://www.gsea-msigdb.org/gsea/msigdb/cards/HALLMARK_INTERFERON_GAMMA_RESPONSE
HALLMARK_APICAL_JUNCTION	0.0430855	0.195843	-0.506564	-1.41087	123	49	ACTG1, MSN, ACTB, ARHGEF6, CAP1, HADH, LIMA1, LDLRAP1, PFN1, YWHAH, RHOF, VASP, PTPRC, CNN2, ZYX, ICAM2, RAC2, EVL, STX4, MYH9, IKBKG	http://www.gsea-msigdb.org/gsea/msigdb/cards/HALLMARK_APICAL_JUNCTION
HALLMARK_APICAL_SURFACE	0.490216	0.700308	0.53871	1.00156	2905	11	IL2RB, B4GALT1, MAL, ADAM10	http://www.gsea-msigdb.org/gsea/msigdb/cards/HALLMARK_APICAL_SURFACE
HALLMARK_HEDGEHOG_SIGNALING	0.938021	0.988012	0.360586	0.548308	4948	4	CDK6, PML	http://www.gsea-msigdb.org/gsea/msigdb/cards/HALLMARK_HEDGEHOG_SIGNALING
HALLMARK_COMPLEMENT	0.020214	0.1123	0.567026	1.45709	152	75	PLSCR1, IRF7, LAP3, USP15, CD55, IRF1, HSPA5, PIM1, GNAI3, RHOG, CTSS, TNFAIP3, GNG2, PDP1, GRB2, LAMP2	http://www.gsea-msigdb.org/gsea/msigdb/cards/HALLMARK_COMPLEMENT
HALLMARK_UNFOLDED_PROTEIN_RESPONSE	0.318272	0.612061	0.423667	1.0887	2408	75	KIF5B, DNAJB9, MTHFD2, HSPA5, ATF4, XPOT, XBP1, YWHAZ, HSPA9, HERPUD1, DCP1A, EIF4A2, CALR	http://www.gsea-msigdb.org/gsea/msigdb/cards/HALLMARK_UNFOLDED_PROTEIN_RESPONSE
HALLMARK_PI3K_AKT_MTOR_SIGNALING	0.938208	0.988012	0.283042	0.707299	6877	62	CDKN1B, ARHGDIA, MYD88, STAT2, GRB2, CXCR4, CALR, PRKAR2A, RAC1, ARF1, UBE2D3	http://www.gsea-msigdb.org/gsea/msigdb/cards/HALLMARK_PI3K_AKT_MTOR_SIGNALING
HALLMARK_MTORC1_SIGNALING	0.746572	0.910454	0.320435	0.860379	5988	111	SLC2A3, BTG2, SC5D, ETF1, BHLHE40, MTHFD2, HSPA5, INSIG1, HSPE1, LDHA, XBP1, IDI1, PSMD14, HSPA9, NAMPT	http://www.gsea-msigdb.org/gsea/msigdb/cards/HALLMARK_MTORC1_SIGNALING
HALLMARK_E2F_TARGETS	0.838296	0.985854	-0.27423	-0.847297	1829	91	SRSF1, RPA1, HMGA1, SMC1A, NBN, MCM3, PCNA, DNMT1, HMGB2, EXOSC8, TUBB, DUT, CDC25B, UNG, XPO1, EED, RPA2, PA2G4, LIG1, AK2, LUC7L3, MCM5	http://www.gsea-msigdb.org/gsea/msigdb/cards/HALLMARK_E2F_TARGETS
HALLMARK_MYC_TARGETS_V1	0.887421	0.986023	0.286347	0.80206	7590	173	DDX21, NCBP2, ETF1, SRSF7, HNRNPA3, SNRPG, GSPT1, XPOT, HSPE1, LDHA, TRA2B, SNRPD1, SRSF3, EIF4H, HNRNPD, ILF2, PTGES3, CNBP, SF3A1, PSMD14, SRSF2, UBE2L3, RNPS1, STARD7, HSP90AB1, GNL3, RRM1, TARDBP, PWP1, TXNL4A, DDX18, IFRD1, ACP1, PGK1, HNRNPC, CUL1	http://www.gsea-msigdb.org/gsea/msigdb/cards/HALLMARK_MYC_TARGETS_V1
HALLMARK_MYC_TARGETS_V2	0.250294	0.500588	0.502237	1.16242	1703	37	DUSP2, HSPE1, SUPV3L1, WDR74, GNL3, DDX18, TCOF1, NOP16, MRTO4, GRWD1, DCTPP1	http://www.gsea-msigdb.org/gsea/msigdb/cards/HALLMARK_MYC_TARGETS_V2
HALLMARK_EPITHELIAL_MESENCHYMAL_TRANSITION	0.365865	0.621389	0.473351	1.07093	2462	32	JUN, SAT1, TPM4, GADD45B, WIPF1, TNFAIP3, AREG, CALU, CD44	http://www.gsea-msigdb.org/gsea/msigdb/cards/HALLMARK_EPITHELIAL_MESENCHYMAL_TRANSITION
HALLMARK_INFLAMMATORY_RESPONSE	0.000136649	0.00227749	0.72616	1.80779	0	60	PDE4B, OSM, EIF2AK2, IRF7, LY6E, IFITM1, BTG2, GPR132, RGS1, CD55, IRF1, IL2RB, CD69, RELA, KCNA3, GNAI3, RHOG, BST2, HIF1A, IL4R, TAPBP, NAMPT	http://www.gsea-msigdb.org/gsea/msigdb/cards/HALLMARK_INFLAMMATORY_RESPONSE
HALLMARK_XENOBIOTIC_METABOLISM	0.613793	0.786914	-0.331093	-0.915428	1779	47	ECH1, CAT, PSMB10, CASP6, DDT, GART	http://www.gsea-msigdb.org/gsea/msigdb/cards/HALLMARK_XENOBIOTIC_METABOLISM
HALLMARK_FATTY_ACID_METABOLISM	0.0994012	0.331337	-0.418168	-1.24317	248	71	ECH1, HADHB, CPT1A, HSD17B4, ACAA2, HADH, NBN, SDHC, ADSL, FH, OSTC, APEX1, ACADVL, ALDOA, UROS, ACSL5, DECR1, PDHA1, ECI2, YWHAH, GCDH, LGALS1, PDHB, GRHPR, HSD17B10, ENO2	http://www.gsea-msigdb.org/gsea/msigdb/cards/HALLMARK_FATTY_ACID_METABOLISM
HALLMARK_OXIDATIVE_PHOSPHORYLATION	0.176511	0.391543	-0.325148	-1.09666	256	174	ECH1, LDHB, ATP5PB, ATP5PO, HADHA, ATP5F1A, HADHB, ATP5PF, GPX4, SLC25A3, CPT1A, ACAA2, PRDX3, MRPL34, SDHC, NDUFS2, COX4I1, NDUFB6, FH, SLC25A6, CS, MGST3, ATP6V1E1, ACADVL, NDUFS4, PHB2, RHOT2, DECR1, COX7A2L, NDUFB1, PDHA1, ATP5MC2, ATP5MG, SLC25A12, NDUFV1, UQCRB, PDHB	http://www.gsea-msigdb.org/gsea/msigdb/cards/HALLMARK_OXIDATIVE_PHOSPHORYLATION
HALLMARK_GLYCOLYSIS	0.109191	0.341222	-0.420435	-1.23923	277	68	CITED2, GLRX, GNPDA1, GMPPA, PSMC4, HAX1, POLR3K, CASP6, SDHC, GMPPB, ALDOA, G6PD	http://www.gsea-msigdb.org/gsea/msigdb/cards/HALLMARK_GLYCOLYSIS
HALLMARK_REACTIVE_OXYGEN_SPECIES_PATHWAY	0.513759	0.713554	-0.366878	-0.958345	1642	35	HMOX2, GLRX, EGLN2, CAT, GPX4, NDUFS2, LSP1, GCLM, G6PD	http://www.gsea-msigdb.org/gsea/msigdb/cards/HALLMARK_REACTIVE_OXYGEN_SPECIES_PATHWAY
HALLMARK_P53_PATHWAY	0.548675	0.736988	0.366149	0.956039	4243	86	BTG2, JUN, CGRRF1, PLK3, SAT1, DNTTIP2, PVT1, RB1, SLC3A2, CCND3, CCNK, FOS, MDM2, BAX	http://www.gsea-msigdb.org/gsea/msigdb/cards/HALLMARK_P53_PATHWAY
HALLMARK_UV_RESPONSE_UP	0.385261	0.621389	0.415725	1.04705	2843	65	DDX21, BTG2, SOD2, DNAJB1, JUNB, IRF1, EIF5, BTG3, CCND3, AMD1, FOS, GRPEL1	http://www.gsea-msigdb.org/gsea/msigdb/cards/HALLMARK_UV_RESPONSE_UP
HALLMARK_UV_RESPONSE_DN	0.560111	0.736988	-0.336123	-0.936159	1611	49	CITED2, FBLN5	http://www.gsea-msigdb.org/gsea/msigdb/cards/HALLMARK_UV_RESPONSE_DN
HALLMARK_ANGIOGENESIS	0.875577	0.986023	-0.389255	-0.643887	3982	5	S100A4, TIMP1	http://www.gsea-msigdb.org/gsea/msigdb/cards/HALLMARK_ANGIOGENESIS
HALLMARK_HEME_METABOLISM	0.00368034	0.0262881	0.612793	1.58191	27	78	TENT5C, USP15, BTG2, ISCA1, YPEL5, KLF3, SEC14L1, RBM38, CCND3, RIOK3, SDCBP, CIR1	http://www.gsea-msigdb.org/gsea/msigdb/cards/HALLMARK_HEME_METABOLISM
HALLMARK_COAGULATION	0.982772	0.988012	0.265362	0.561258	6274	22	ARF4, LAMP2, CTSB, RAC1	http://www.gsea-msigdb.org/gsea/msigdb/cards/HALLMARK_COAGULATION
HALLMARK_IL2_STAT5_SIGNALING	0.00196567	0.0189332	0.623834	1.61447	14	80	PLSCR1, SLC2A3, ICOS, NFKBIZ, GABARAPL1, SLC39A8, BHLHE40, SNX9, SOCS2, RHOH, IL2RB, GADD45B, CCND3, PIM1, TNFRSF4, XBP1, BCL2, IL4R, IFITM3, CDC42SE2, CCR4, PHTF2, CD44, ARL4A	http://www.gsea-msigdb.org/gsea/msigdb/cards/HALLMARK_IL2_STAT5_SIGNALING
HALLMARK_BILE_ACID_METABOLISM	0.446288	0.676194	-0.422434	-1.00419	1586	23	CAT, HSD17B4, LCK, GCLM, SCP2, ACSL5	http://www.gsea-msigdb.org/gsea/msigdb/cards/HALLMARK_BILE_ACID_METABOLISM
HALLMARK_PEROXISOME	0.351966	0.621389	-0.392247	-1.05285	1082	40	ECH1, CAT, FDPS, HSD17B4, SCP2, PEX11B, ACSL5, ECI2, YWHAH	http://www.gsea-msigdb.org/gsea/msigdb/cards/HALLMARK_PEROXISOME
HALLMARK_ALLOGRAFT_REJECTION	0.0922441	0.329443	-0.396295	-1.23162	200	93	CD40LG, PTPN6, ITK, CD3D, RPS3A, SIT1, MRPL3, PSMB10, CSK, WAS, LCP2, LCK, RIPK2, RPL9, ITGB2, ZAP70, IL2RG, DEGS1, PRF1, RPS19, CD3G	http://www.gsea-msigdb.org/gsea/msigdb/cards/HALLMARK_ALLOGRAFT_REJECTION
HALLMARK_SPERMATOGENESIS	0.405638	0.63381	0.49766	1.05258	2589	22	DBF4, COIL, CHFR, ARL4A, PRKAR2A, TOPBP1, TLE4	http://www.gsea-msigdb.org/gsea/msigdb/cards/HALLMARK_SPERMATOGENESIS
HALLMARK_KRAS_SIGNALING_UP	0.0880691	0.329443	-0.482466	-1.31087	264	43	BIRC3, GLRX, LCP1, ITGB2, ADAM8, IL7R, RBM4, IL2RG, TRIB2, PRDM1, ID2	http://www.gsea-msigdb.org/gsea/msigdb/cards/HALLMARK_KRAS_SIGNALING_UP
HALLMARK_KRAS_SIGNALING_DN	0.00227199	0.0189332	0.839273	1.67376	13	16	IFI44L, MX1, TENT5C, BTG2, SGK1, NR4A2	http://www.gsea-msigdb.org/gsea/msigdb/cards/HALLMARK_KRAS_SIGNALING_DN
HALLMARK_PANCREAS_BETA_CELLS	0.380213	0.621389	0.629999	1.10063	2178	8	SRP14, FOXO1, SPCS1, AKT3, SRPRB, SRP9	http://www.gsea-msigdb.org/gsea/msigdb/cards/HALLMARK_PANCREAS_BETA_CELLS

## Sheet: CD8 Activated T Cells
pathway	pval	padj	ES	NES	nMoreExtreme	size	leadingEdge	Source
HALLMARK_TNFA_SIGNALING_VIA_NFKB	0.000116036	0.0012216	0.793858	2.0086	0	87	SLC2A3, MAP3K8, DUSP5, PDE4B, BHLHE40, SAT1, SOCS3, BTG2, NR4A2, NAMPT, JUN, RELB, IRF1, REL, BTG3, AREG, TNFSF9, MAFF, RHOB, FOSL2, NR4A3, ZC3H12A, CD44, MCL1, LITAF, TNFAIP3, IER2, DUSP2, JUNB, NFE2L2, CCNL1, KDM6B, GADD45B, FOSB, EIF1, TGIF1, PER1, B4GALT1, GCH1, FOS, PPP1R15A, BIRC2, BCL2A1	http://www.gsea-msigdb.org/gsea/msigdb/cards/HALLMARK_TNFA_SIGNALING_VIA_NFKB
HALLMARK_HYPOXIA	0.00804032	0.0370154	0.607581	1.4971	66	70	SLC2A3, BHLHE40, ISG20, DDIT3, JUN, IDS, MAFF, FOSL2, HSPA5, LDHA, JMJD6, TNFAIP3, CXCR4, NR3C1, PGK1, BNIP3L, FOS, PPP1R15A, CDKN1B, NDRG1, DUSP1	http://www.gsea-msigdb.org/gsea/msigdb/cards/HALLMARK_HYPOXIA
HALLMARK_CHOLESTEROL_HOMEOSTASIS	0.378083	0.544479	0.509256	1.07342	2666	23	PLSCR1, MVD, IDI1, FABP5, PDK3, SREBF2, STX5	http://www.gsea-msigdb.org/gsea/msigdb/cards/HALLMARK_CHOLESTEROL_HOMEOSTASIS
HALLMARK_MITOTIC_SPINDLE	0.272139	0.503962	0.448327	1.12358	2313	80	PCGF5, KIF5B, ARHGDIA, STAU1, EZR, RASA2, MAPRE1, ABR, CSNK1D, PREX1, CD2AP, DYNC1H1, ACTN4, RHOF, MYO9B, ARF6, NEDD9, CDC42, PAFAH1B1	http://www.gsea-msigdb.org/gsea/msigdb/cards/HALLMARK_MITOTIC_SPINDLE
HALLMARK_WNT_BETA_CATENIN_SIGNALING	0.993419	0.993419	0.245552	0.457404	6339	12	CCND2, CUL1, NCOR2, NCSTN, CTNNB1	http://www.gsea-msigdb.org/gsea/msigdb/cards/HALLMARK_WNT_BETA_CATENIN_SIGNALING
HALLMARK_TGF_BETA_SIGNALING	0.0303499	0.0843052	0.692154	1.47154	215	24	SMAD7, UBE2D3, JUNB, ARID4B, TGFB1, TGIF1, PPP1R15A	http://www.gsea-msigdb.org/gsea/msigdb/cards/HALLMARK_TGF_BETA_SIGNALING
HALLMARK_IL6_JAK_STAT3_SIGNALING	0.0106895	0.0411133	0.684489	1.54293	79	35	MAP3K8, SOCS3, JUN, IRF1, IRF9, CD44, STAT1, BAK1, TGFB1, TNFRSF1B, GRB2, IFNGR1, IL4R	http://www.gsea-msigdb.org/gsea/msigdb/cards/HALLMARK_IL6_JAK_STAT3_SIGNALING
HALLMARK_DNA_REPAIR	0.458362	0.619408	0.398462	1.01099	3962	89	PDE4B, VPS37B, RNMT, NT5C3A, SDCBP, POLR2K, ARL6IP1, GTF2B, GUK1, POLR2C, NUDT21, SEC61A1, RPA3, SUPT4H1, DCTN4	http://www.gsea-msigdb.org/gsea/msigdb/cards/HALLMARK_DNA_REPAIR
HALLMARK_G2M_CHECKPOINT	0.00839356	0.0370154	0.583018	1.46952	71	85	KPNA2, KIF5B, DBF4, PML, HUS1, SLC38A1, GSPT1, AMD1, PTTG1, SRSF2, STMN1, TGFB1, RAD21, DDX39A, NUP98, NASP, SFPQ, CDKN1B, TRA2B, CUL5, SNRPD1, RBM14, YTHDC1, SLC7A5, MT2A, PAFAH1B1, HIF1A, TOP1, CCNT1, CUL1, HNRNPD, HMGN2	http://www.gsea-msigdb.org/gsea/msigdb/cards/HALLMARK_G2M_CHECKPOINT
HALLMARK_APOPTOSIS	0.00888369	0.0370154	0.582412	1.46517	75	83	SAT1, BTG2, ISG20, DDIT3, JUN, SATB1, IRF1, BTG3, RHOB, SMAD7, PMAIP1, CD44, DNAJA1, MCL1, GADD45B, TGFBR3, FASLG, IFITM3, GCH1, BNIP3L, CDKN1B, HMGB2, CASP3, MADD, BCL10, IFNGR1, ETF1, DNAJC3, DNM1L, CD69, RELA, RARA, CCND2, TNFSF10	http://www.gsea-msigdb.org/gsea/msigdb/cards/HALLMARK_APOPTOSIS
HALLMARK_NOTCH_SIGNALING	0.538259	0.672295	0.56381	0.976105	3270	8	APH1A, CUL1, PSENEN, SKP1	http://www.gsea-msigdb.org/gsea/msigdb/cards/HALLMARK_NOTCH_SIGNALING
HALLMARK_ADIPOGENESIS	0.381135	0.544479	-0.313933	-1.01875	496	93	ESYT1, SAMM50, ECH1, CAT, NMT1, SUCLG1, STAT5A, ACAA2, TALDO1, PREB	http://www.gsea-msigdb.org/gsea/msigdb/cards/HALLMARK_ADIPOGENESIS
HALLMARK_ESTROGEN_RESPONSE_EARLY	0.0783829	0.195957	0.584054	1.34449	602	41	BHLHE40, NXT1, AREG, PMAIP1, ELF1, CD44, RASGRP1, B4GALT1, FOS, PLAAT3, BCL2, RARA, ISG20L2, SLC7A5	http://www.gsea-msigdb.org/gsea/msigdb/cards/HALLMARK_ESTROGEN_RESPONSE_EARLY
HALLMARK_ESTROGEN_RESPONSE_LATE	0.142491	0.30108	0.538671	1.25326	1112	44	ISG20, NXT1, BTG3, AREG, CD44, DUSP2, JAK1, FOS, PLAAT3, BCL2, FABP5, SLC7A5, COX6C, BAG1	http://www.gsea-msigdb.org/gsea/msigdb/cards/HALLMARK_ESTROGEN_RESPONSE_LATE
HALLMARK_ANDROGEN_RESPONSE	0.0208894	0.0614394	0.636949	1.47844	162	43	SAT1, INSIG1, UBE2J1, TMEM50A, IDI1, SPCS3, GNAI3, B4GALT1, VAPA, SLC38A2, NDRG1, DBI, ARID5B, NGLY1, MAF, XRCC6, DNAJB9	http://www.gsea-msigdb.org/gsea/msigdb/cards/HALLMARK_ANDROGEN_RESPONSE
HALLMARK_MYOGENESIS	0.00492611	0.0273673	0.729079	1.60128	35	30	BHLHE40, IFRD1, MEF2D, LPIN1, TGFB1, GADD45B, TPM3	http://www.gsea-msigdb.org/gsea/msigdb/cards/HALLMARK_MYOGENESIS
HALLMARK_PROTEIN_SECRETION	0.976764	0.993419	0.264672	0.644132	8028	62	NAPA, RAB5A, ARF1, DNM1L, MON2, ATP6V1H, SNX2, NAPG, TMX1, AP3B1, AP1G1	http://www.gsea-msigdb.org/gsea/msigdb/cards/HALLMARK_PROTEIN_SECRETION
HALLMARK_INTERFERON_ALPHA_RESPONSE	0.00012216	0.0012216	0.779979	1.8906	0	60	IFI44L, MX1, IRF7, EPSTI1, OAS1, LAP3, IFITM1, PLSCR1, EIF2AK2, OASL, IFI44, HELZ2, ISG15, ISG20, PARP12, IRF1, IRF9, ADAR, LY6E, PARP9, ELF1, SAMD9L, SAMD9, IFI35, SP110, TRIM26, NUB1, BST2, IFITM3, UBE2L6, DDX60, PARP14	http://www.gsea-msigdb.org/gsea/msigdb/cards/HALLMARK_INTERFERON_ALPHA_RESPONSE
HALLMARK_INTERFERON_GAMMA_RESPONSE	0.000111025	0.0012216	0.726545	1.89607	0	119	IFI44L, MX1, XAF1, IRF7, EPSTI1, LAP3, PLSCR1, EIF2AK2, OASL, IFI44, PDE4B, HELZ2, ISG15, MX2, SOCS3, ZBP1, ISG20, NAMPT, PARP12, IRF1, IRF9, ADAR, LY6E, AUTS2, PML, SAMD9L, TNFAIP3, OAS2, ARL4A, STAT1, APOL6, IFI35, SP110, RBCK1, HLA-A, TRIM26, ZNFX1, RNF213, BST2, IFITM3, STAT4, UBE2L6, GCH1, DDX60, PARP14, CASP3, IL2RB, ST8SIA4, IL4R, HLA-DMA, PSME2, CD69, NFKB1	http://www.gsea-msigdb.org/gsea/msigdb/cards/HALLMARK_INTERFERON_GAMMA_RESPONSE
HALLMARK_APICAL_JUNCTION	0.457325	0.619408	-0.348095	-0.987825	1001	44	ACTG1, VASP, TRAF1, MAPK13, ICAM2, ZYX, SHC1, MSN, LDLRAP1, MAP4K2, PFN1, SORBS3, TIAL1, CNN2, ACTB, IKBKG, CAP1, SYMPK	http://www.gsea-msigdb.org/gsea/msigdb/cards/HALLMARK_APICAL_JUNCTION
HALLMARK_APICAL_SURFACE	0.585811	0.672295	0.503476	0.925138	3723	11	B4GALT1, IL2RB, ADAM10	http://www.gsea-msigdb.org/gsea/msigdb/cards/HALLMARK_APICAL_SURFACE
HALLMARK_HEDGEHOG_SIGNALING	0.0439794	0.115735	0.915824	1.39194	247	4	PML, CDK6	http://www.gsea-msigdb.org/gsea/msigdb/cards/HALLMARK_HEDGEHOG_SIGNALING
HALLMARK_COMPLEMENT	0.00011909	0.0012216	0.685852	1.70449	0	75	IRF7, DUSP5, LAP3, PLSCR1, USP15, IRF1, RHOG, MAFF, CTSS, HSPA5, SPOCK2, TNFAIP3, GNG2, GNAI3, RCE1, RASGRP1, CALM1, CASP3, GRB2	http://www.gsea-msigdb.org/gsea/msigdb/cards/HALLMARK_COMPLEMENT
HALLMARK_UNFOLDED_PROTEIN_RESPONSE	0.323155	0.521217	0.445232	1.09535	2687	69	KIF5B, HSPA5, ATF4, EIF4A1, SPCS3, YWHAZ, CALR, CEBPG, HSPA9, DCP1A, HERPUD1, LSM1, DNAJC3, PDIA6, SLC7A5, MTREX, SLC30A5, DCP2	http://www.gsea-msigdb.org/gsea/msigdb/cards/HALLMARK_UNFOLDED_PROTEIN_RESPONSE
HALLMARK_PI3K_AKT_MTOR_SIGNALING	0.240655	0.462798	0.477739	1.15799	1969	60	DDIT3, NFKBIB, ARHGDIA, UBE2D3, CXCR4, CALR, RAC1, FASLG, CDKN1B, GRB2, ARF1, PRKAR2A, MKNK2, GSK3B, STAT2, YWHAB	http://www.gsea-msigdb.org/gsea/msigdb/cards/HALLMARK_PI3K_AKT_MTOR_SIGNALING
HALLMARK_MTORC1_SIGNALING	0.0125701	0.0448934	0.550055	1.42463	111	109	SLC2A3, BHLHE40, BTG2, DDIT3, NAMPT, IFRD1, INSIG1, HSPA5, LDHA, NFKBIB, HSPE1, IDI1, UBE2D3, CXCR4, RAB1A, CALR, HSPA9, DDX39A, PGK1, PPP1R15A	http://www.gsea-msigdb.org/gsea/msigdb/cards/HALLMARK_MTORC1_SIGNALING
HALLMARK_E2F_TARGETS	0.31654	0.521217	0.434726	1.09364	2707	83	KPNA2, HUS1, GSPT1, PTTG1, SRSF2, STMN1, SNRPB, RAD21, RANBP1, ING3, DDX39A, NUP153, NASP, CDKN1B, HMGB2, SLBP, NUDT21, TRA2B	http://www.gsea-msigdb.org/gsea/msigdb/cards/HALLMARK_E2F_TARGETS
HALLMARK_MYC_TARGETS_V1	0.91073	0.948677	0.291378	0.781167	8538	168	KPNA2, SRSF7, IFRD1, LDHA, STARD7, HSPE1, GSPT1, SRSF2, DDX21, HNRNPC, EIF4A1, HNRNPA3, SRSF3, RNPS1, RANBP1, PGK1, VDAC1, ILF2, ETF1, TRA2B, SNRPB2, SNRPD1, POLE3, PSMB3, PSMD7, SERBP1, PSMD14, HNRNPR, RAN, XRCC6, SF3A1, CUL1, PRDX4, HNRNPD, PSMA2, EIF4H, SNRPG	http://www.gsea-msigdb.org/gsea/msigdb/cards/HALLMARK_MYC_TARGETS_V1
HALLMARK_MYC_TARGETS_V2	0.609461	0.677179	0.416028	0.909169	4431	29	HSPE1, DUSP2, WDR74	http://www.gsea-msigdb.org/gsea/msigdb/cards/HALLMARK_MYC_TARGETS_V2
HALLMARK_EPITHELIAL_MESENCHYMAL_TRANSITION	0.0145008	0.0483359	0.710504	1.53884	104	27	SAT1, JUN, AREG, RHOB, WIPF1, CD44, TNFAIP3, TGFB1, GADD45B, TGFBR3, TPM4, VIM, PPIB	http://www.gsea-msigdb.org/gsea/msigdb/cards/HALLMARK_EPITHELIAL_MESENCHYMAL_TRANSITION
HALLMARK_INFLAMMATORY_RESPONSE	0.0013592	0.00970857	0.671653	1.61707	10	57	IRF7, IFITM1, EIF2AK2, PDE4B, BTG2, NAMPT, IRF1, RHOG, TNFSF9, LY6E, RGS1, GNAI3, TNFRSF1B, RASGRP1, BST2, GCH1, SELENOS, IL2RB, IL4R, CD69, NFKB1, RELA	http://www.gsea-msigdb.org/gsea/msigdb/cards/HALLMARK_INFLAMMATORY_RESPONSE
HALLMARK_XENOBIOTIC_METABOLISM	0.105313	0.239347	-0.435362	-1.24556	223	46	ECH1, CAT, NMT1, ADH5, DDAH2, NPC1, TNFRSF1A	http://www.gsea-msigdb.org/gsea/msigdb/cards/HALLMARK_XENOBIOTIC_METABOLISM
HALLMARK_FATTY_ACID_METABOLISM	0.202085	0.404169	-0.366406	-1.12609	348	66	ECH1, ENO2, ACADVL, SUCLG1, NBN, ACAA2, APEX1, ACOT8, OSTC, ACAA1, ACSL5, CPT1A, SDHD, ECI2, HSD17B10, IDH3G, DECR1, HADHB, GRHPR, ECHS1, UROD, GLUL, SUCLA2, ACSS1, S100A10, DLST	http://www.gsea-msigdb.org/gsea/msigdb/cards/HALLMARK_FATTY_ACID_METABOLISM
HALLMARK_OXIDATIVE_PHOSPHORYLATION	0.086262	0.205386	-0.328964	-1.15114	53	168	ATP5PB, ECH1, COX7A2L, SLC25A20, ACADVL, COX4I1, SUCLG1, NDUFA8, ATP5MC2, ACAA2, HADHA, LDHB, UQCRC2, LRPPRC, ATP5F1A, VDAC3, PHB2, SLC25A6, ACAA1, GPX4, RHOT2, UQCRC1, GOT2, ATP5PF, CPT1A, ATP5PO, MRPL34, SDHD, NDUFS1, ATP5MC1, NDUFS7, NDUFS2, TOMM70, MRPS12, ABCB7, NDUFS4, HSD17B10, IDH3G, DECR1, HADHB, MGST3, ECHS1, OXA1L, MRPS11	http://www.gsea-msigdb.org/gsea/msigdb/cards/HALLMARK_OXIDATIVE_PHOSPHORYLATION
HALLMARK_GLYCOLYSIS	0.59162	0.672295	0.384469	0.931919	4842	60	ISG20, HSPA5, LDHA, CD44, STMN1, CXCR4, RBCK1, B4GALT1, PGK1, NASP, TXN, CHST12	http://www.gsea-msigdb.org/gsea/msigdb/cards/HALLMARK_GLYCOLYSIS
HALLMARK_REACTIVE_OXYGEN_SPECIES_PATHWAY	0.308991	0.521217	-0.400239	-1.08097	786	34	IPCEF1, CAT, GLRX, EGLN2, PTPA, GPX4, HMOX2, PRDX2, NDUFS2	http://www.gsea-msigdb.org/gsea/msigdb/cards/HALLMARK_REACTIVE_OXYGEN_SPECIES_PATHWAY
HALLMARK_P53_PATHWAY	0.552828	0.672295	0.380361	0.960206	4750	86	SAT1, BTG2, DDIT3, JUN, TNFSF9, PLK3, DNTTIP2, SERTAD3, BAK1, CDKN2AIP, TGFB1, CGRRF1, FOS, PPP1R15A, SLC3A2, NDRG1, SEC61A1, CCNK	http://www.gsea-msigdb.org/gsea/msigdb/cards/HALLMARK_P53_PATHWAY
HALLMARK_UV_RESPONSE_UP	0.0182736	0.0571051	0.585479	1.44039	151	69	BTG2, DNAJB1, IRF1, BTG3, RHOB, AMD1, DNAJA1, DDX21, JUNB, GRPEL1, BAK1, FOSB, CEBPG, NUP58, RASGRP1, CDC5L, EIF5, GCH1, FOS, CASP3, AGO2	http://www.gsea-msigdb.org/gsea/msigdb/cards/HALLMARK_UV_RESPONSE_UP
HALLMARK_UV_RESPONSE_DN	0.28276	0.504929	0.491099	1.13537	2187	42	BHLHE40, SMAD7, INSIG1, RASA2, NR3C1, TGFBR3, ATXN1, CDKN1B, DUSP1, NFKB1, RUNX1, YTHDC1	http://www.gsea-msigdb.org/gsea/msigdb/cards/HALLMARK_UV_RESPONSE_DN
HALLMARK_ANGIOGENESIS	0.806171	0.857629	0.490994	0.746249	4545	4	LRPAP1, CCND2	http://www.gsea-msigdb.org/gsea/msigdb/cards/HALLMARK_ANGIOGENESIS
HALLMARK_HEME_METABOLISM	0.00190794	0.0119246	0.644493	1.59924	15	74	TENT5C, YPEL5, BTG2, USP15, RBM38, RNF19A, TNRC6B, FBXO7, NR3C1, SEC14L1, ISCA1, SDCBP, BNIP3L, KLF3, RIOK3, CIR1	http://www.gsea-msigdb.org/gsea/msigdb/cards/HALLMARK_HEME_METABOLISM
HALLMARK_COAGULATION	0.577813	0.672295	0.444545	0.928844	4046	22	MAFF, ARF4, RAC1, RABIF, FYN	http://www.gsea-msigdb.org/gsea/msigdb/cards/HALLMARK_COAGULATION
HALLMARK_IL2_STAT5_SIGNALING	0.000119246	0.0012216	0.678533	1.6837	0	74	SLC2A3, NFKBIZ, MAP3K8, PLSCR1, BHLHE40, GABARAPL1, MAFF, RHOB, CD44, CDC42SE2, ARL4A, GADD45B, TNFRSF1B, IFITM3, CASP3, IL2RB, IFNGR1, IL4R, NDRG1, BCL2, CCND2, TNFSF10, SLC1A5, CST7, SLC39A8	http://www.gsea-msigdb.org/gsea/msigdb/cards/HALLMARK_IL2_STAT5_SIGNALING
HALLMARK_BILE_ACID_METABOLISM	0.34515	0.539297	-0.44743	-1.0692	1070	20	CAT, LCK, NPC1, ACSL5	http://www.gsea-msigdb.org/gsea/msigdb/cards/HALLMARK_BILE_ACID_METABOLISM
HALLMARK_PEROXISOME	0.144518	0.30108	-0.44401	-1.2306	347	38	ECH1, CAT, PEX11B, ACOT8, ACAA1, ACSL5, TSPO	http://www.gsea-msigdb.org/gsea/msigdb/cards/HALLMARK_PEROXISOME
HALLMARK_ALLOGRAFT_REJECTION	0.773042	0.840263	0.32754	0.842258	6818	99	IRF7, SRGN, CTSS, STAT1, TGFB1, HLA-A, FASLG, STAT4, HLA-DRA, BCL10, IL2RB, IFNGR1, ST8SIA4, IL4R, HLA-DMA, CCND2, CD96	http://www.gsea-msigdb.org/gsea/msigdb/cards/HALLMARK_ALLOGRAFT_REJECTION
HALLMARK_SPERMATOGENESIS	0.357842	0.542185	0.537181	1.09404	2447	19	DBF4, ARL4A, LPIN1, TSN, PRKAR2A, BRAF	http://www.gsea-msigdb.org/gsea/msigdb/cards/HALLMARK_SPERMATOGENESIS
HALLMARK_KRAS_SIGNALING_UP	0.487431	0.641357	0.434386	0.993904	3722	39	SATB1, CTSS, PRELID3B, TNFAIP3, CXCR4, TNFRSF1B, PPP1R15A, CCND2, WDR33, CBL	http://www.gsea-msigdb.org/gsea/msigdb/cards/HALLMARK_KRAS_SIGNALING_UP
HALLMARK_KRAS_SIGNALING_DN	0.000156691	0.00130576	0.975453	1.81703	0	12	IFI44L, TENT5C, MX1, BTG2, NR4A2	http://www.gsea-msigdb.org/gsea/msigdb/cards/HALLMARK_KRAS_SIGNALING_DN
HALLMARK_PANCREAS_BETA_CELLS	0.568641	0.672295	-0.565393	-0.949854	2418	5	SRPRB, SEC11A	http://www.gsea-msigdb.org/gsea/msigdb/cards/HALLMARK_PANCREAS_BETA_CELLS

## Sheet: Plasma Cells
pathway	pval	padj	ES	NES	nMoreExtreme	size	leadingEdge	Source
HALLMARK_TNFA_SIGNALING_VIA_NFKB	0.281633	0.485574	-0.329324	-1.06336	344	102	PLAUR, B4GALT1, NFKBIA, TNFAIP3, KLF4, NFKB2, PLPP3, RIPK2, CFLAR, BIRC3, KLF6, EIF1, DUSP1, PLEK, SAT1, SGK1, ZC3H12A, TNIP1, NFKBIE, KLF2, JUN	http://www.gsea-msigdb.org/gsea/msigdb/cards/HALLMARK_TNFA_SIGNALING_VIA_NFKB
HALLMARK_HYPOXIA	0.0214699	0.0894577	-0.407476	-1.3189	25	104	P4HA1, PLAUR, WSB1, NAGK, MT2A, TNFAIP3, BNIP3L, SLC25A1, KDELR3, CXCR4, P4HA2, CDKN1B, HK1, PIM1, KLF6, DDIT4, STBD1, CITED2, HDLBP, DUSP1, ERO1A, TPST2, ENO2	http://www.gsea-msigdb.org/gsea/msigdb/cards/HALLMARK_HYPOXIA
HALLMARK_CHOLESTEROL_HOMEOSTASIS	0.403787	0.630917	-0.345827	-1.01318	788	52	PLAUR, LGALS3, CXCL16, LGMN, STX5, ANXA5, MVD, HSD17B7, FDFT1, ATF5, PDK3, S100A11	http://www.gsea-msigdb.org/gsea/msigdb/cards/HALLMARK_CHOLESTEROL_HOMEOSTASIS
HALLMARK_MITOTIC_SPINDLE	0.540616	0.703565	0.362745	0.973784	4864	127	ARHGAP5, ARHGAP4, PPP4R2, CKAP5, DST, ARHGEF2, CD2AP, ARHGEF12, RASA2, RAPGEF6, NCK1, SAC3D1, CCDC88A, SMC4, RAPGEF5, SMC1A, RICTOR, BCR, LMNB1, RASA1, SPTAN1, NUMA1, PCNT, ARHGAP27, ITSN1, YWHAE, UXT, MID1IP1, PCGF5, TUBGCP5, MAP3K11, SMC3, CNTRL, CDK5RAP2, APC, LRPPRC	http://www.gsea-msigdb.org/gsea/msigdb/cards/HALLMARK_MITOTIC_SPINDLE
HALLMARK_WNT_BETA_CATENIN_SIGNALING	0.0257041	0.0918005	0.700497	1.4567	187	21	HEY2, DKK1, KAT2A, MYC, CUL1, TP53, HDAC2	http://www.gsea-msigdb.org/gsea/msigdb/cards/HALLMARK_WNT_BETA_CATENIN_SIGNALING
HALLMARK_TGF_BETA_SIGNALING	0.246748	0.456941	0.507927	1.16127	1915	35	SMAD1, CDK9, TJP1, TGFB1, HIPK2, BMPR2, PMEPA1, ID2, SLC20A1	http://www.gsea-msigdb.org/gsea/msigdb/cards/HALLMARK_TGF_BETA_SIGNALING
HALLMARK_IL6_JAK_STAT3_SIGNALING	0.00310284	0.017238	-0.653173	-1.77903	6	36	SOCS1, PTPN1, PTPN2, IL2RG, HAX1, PIM1, CD38	http://www.gsea-msigdb.org/gsea/msigdb/cards/HALLMARK_IL6_JAK_STAT3_SIGNALING
HALLMARK_DNA_REPAIR	0.0626463	0.19577	0.474354	1.26993	561	123	POLR2H, IMPDH2, DUT, NT5C3A, GTF2A2, TYMS, NME1, DDB2, CMPK2, RPA3, GTF2H1, POLR2I, RNMT, NCBP2, COX17, HPRT1, POLR2E, DDB1, AK3, TAF10, SMAD5, SSRP1, SNAPC5, PDE4B, BCAP31, SUPT4H1, SAC3D1, CSTF3, MPC2, GTF2F1, NELFB, SURF1, TAF9, GTF2H5, TP53, APRT, PCNA, REV3L, HCLS1, EIF1B, POLE4, FEN1	http://www.gsea-msigdb.org/gsea/msigdb/cards/HALLMARK_DNA_REPAIR
HALLMARK_G2M_CHECKPOINT	0.00167205	0.0139338	0.555943	1.48836	14	123	ILF3, HMGA1, CKS2, SNRPD1, G3BP1, STMN1, MCM3, UBE2S, NOLC1, KPNA2, MAD2L1, HSPA8, MNAT1, SRSF2, BUB3, LIG3, MCM6, SS18, DBF4, MYC, CUL5, XPO1, NCL, MCM2, TGFB1, DTYMK, CUL1, HMGB3, RAD23B, CCND1, UCK2, HNRNPU, DDX39A, SFPQ, PTTG1, SMC4, SMC1A, SRSF10, CHAF1A, NASP, ODC1, RBM14, AMD1, CASP8AP2, SLC38A1, SMC2, CDK4, LMNB1, PML, EWSR1, PDS5B, SYNCRIP, NUMA1, NUP50	http://www.gsea-msigdb.org/gsea/msigdb/cards/HALLMARK_G2M_CHECKPOINT
HALLMARK_APOPTOSIS	0.655235	0.799067	0.347129	0.914467	5750	102	DNAJA1, TNFSF10, HGF, GADD45A, DPYD, ETF1, BAX, SOD1, VDAC2, CDKN1A, IFNGR1, RHOB, IFITM3, CASP1, DAP3, BCAP31, CASP8, CCND1	http://www.gsea-msigdb.org/gsea/msigdb/cards/HALLMARK_APOPTOSIS
HALLMARK_NOTCH_SIGNALING	0.0256732	0.0918005	0.744587	1.46272	183	15	ST3GAL6, KAT2A, WNT5A, CUL1, CCND1, MAML2, PRKCA	http://www.gsea-msigdb.org/gsea/msigdb/cards/HALLMARK_NOTCH_SIGNALING
HALLMARK_ADIPOGENESIS	0.160904	0.383106	0.430679	1.16908	1465	144	COX8A, ABCA1, COX7B, ATP5PO, GADD45A, TKT, UQCR11, SUCLG1, MDH2, ESRRA, MTCH2, BCKDHA, IDH3A, CYC1, SOD1, NDUFA5, RNF11, UBQLN1, IFNGR1, STOM, TALDO1, CHCHD10, NDUFAB1, MIGA2, NDUFS3, FAH, ATP1B3, MRPL15, NDUFB7, SULT1A1, DHCR7, COQ9, UQCRQ, MCCC1, EPHX2, DECR1, UQCRC1, YWHAG, UCK1, IMMT, MAP4K3, UQCR10, CS, ITSN1, ALDOA, ATL2, DDT, SLC5A6, VEGFB, SLC19A1, COX6A1, DGAT1, AK2	http://www.gsea-msigdb.org/gsea/msigdb/cards/HALLMARK_ADIPOGENESIS
HALLMARK_ESTROGEN_RESPONSE_EARLY	0.0403683	0.134561	-0.408791	-1.29175	56	86	CLIC3, B4GALT1, KLF4, XBP1, WFS1, SH3BP5, FCMR, KRT18, MED13L, ELF1, ADD3, AFF1, SLC9A3R1, ITPK1	http://www.gsea-msigdb.org/gsea/msigdb/cards/HALLMARK_ESTROGEN_RESPONSE_EARLY
HALLMARK_ESTROGEN_RESPONSE_LATE	0.454477	0.645533	-0.309422	-0.990308	603	93	CLIC3, LLGL2, KLF4, XBP1, WFS1, MAPK13, PDCD4, JAK1, PTPN6, ADD3, AFF1, SGK1, SLC9A3R1, GALE, ITPK1	http://www.gsea-msigdb.org/gsea/msigdb/cards/HALLMARK_ESTROGEN_RESPONSE_LATE
HALLMARK_ANDROGEN_RESPONSE	0.896306	0.973175	0.299225	0.758588	7545	73	PA2G4, MYL12A, DBI, SELENOP, AZGP1, ELK4, CCND1, ITGAV, MAF, PLPP1, CENPN, BMPR1B, TMEM50A, IQGAP2, PMEPA1, NCOA4, HMGCR, SRP19, RRP12	http://www.gsea-msigdb.org/gsea/msigdb/cards/HALLMARK_ANDROGEN_RESPONSE
HALLMARK_MYOGENESIS	0.738699	0.879404	-0.297379	-0.883991	1339	59	AEBP1, MYO1C, ITGB1, SIRT2, FLII, CHRNB1, COL6A3, GABARAPL2, SORBS3, MYL2, SSPN	http://www.gsea-msigdb.org/gsea/msigdb/cards/HALLMARK_MYOGENESIS
HALLMARK_PROTEIN_SECRETION	0.20255	0.421978	-0.351681	-1.11128	285	86	ARFGAP3, LAMP2, SEC31A, LMAN1, BNIP3, GOSR2, RAB9A, SEC22B, RAB2A, TMED10, KRT18, GBF1, VAMP4, TMED2, SEC24D, YIPF6, RER1, ERGIC3, TPD52, SSPN, COPB2, AP1G1, YKT6	http://www.gsea-msigdb.org/gsea/msigdb/cards/HALLMARK_PROTEIN_SECRETION
HALLMARK_INTERFERON_ALPHA_RESPONSE	0.00165779	0.0139338	0.619886	1.57767	13	76	GMPR, IFI27, IFIT3, IFITM1, PLSCR1, RSAD2, CMPK2, ISG15, IFI44, BST2, MX1, ADAR, PARP14, PARP9, SAMD9L, LAP3, UBE2L6, IFI44L, EIF2AK2, PARP12, CD47, LAMP3, IFITM3, CASP1, LGALS3BP	http://www.gsea-msigdb.org/gsea/msigdb/cards/HALLMARK_INTERFERON_ALPHA_RESPONSE
HALLMARK_INTERFERON_GAMMA_RESPONSE	0.464784	0.645533	0.371419	1.00624	4229	141	IFI27, IFIT3, TNFSF10, IFIT1, PLSCR1, RSAD2, OAS2, ST8SIA4, XAF1, CMPK2, ISG15, IFI44, BST2, PSMA2, MX1, ADAR, PARP14, SAMD9L, LAP3, UBE2L6, IFI44L, CDKN1A, EIF2AK2, PARP12, RAPGEF6, IFITM3, CASP1, OAS3, LGALS3BP	http://www.gsea-msigdb.org/gsea/msigdb/cards/HALLMARK_INTERFERON_GAMMA_RESPONSE
HALLMARK_APICAL_JUNCTION	0.00587851	0.0293926	-0.490749	-1.53279	8	78	ICAM2, CD99, ZYX, B4GALT1, PTPRC, ITGB1, RHOF, SYK, MAPK13, RAC2, VASP, MYL9, MAP4K2, STX4, RSU1, EVL, SORBS3, MVD, CAP1	http://www.gsea-msigdb.org/gsea/msigdb/cards/HALLMARK_APICAL_JUNCTION
HALLMARK_APICAL_SURFACE	0.22575	0.434134	-0.544482	-1.20965	639	15	PLAUR, B4GALT1, IL2RG	http://www.gsea-msigdb.org/gsea/msigdb/cards/HALLMARK_APICAL_SURFACE
HALLMARK_HEDGEHOG_SIGNALING	0.157826	0.383106	0.709748	1.26278	1085	9	HEY2, PML, RASA1, PTCH1	http://www.gsea-msigdb.org/gsea/msigdb/cards/HALLMARK_HEDGEHOG_SIGNALING
HALLMARK_COMPLEMENT	0.00295421	0.017238	-0.492739	-1.57707	3	92	CTSH, PLAUR, GNG2, APOBEC3G, LGALS3, APOBEC3F, ANG, LAMP2, TNFAIP3, PIM1, LGMN, PIK3CG, CALM1, PLEK, CTSS, LRP1, ANXA5, GRB2, STX4	http://www.gsea-msigdb.org/gsea/msigdb/cards/HALLMARK_COMPLEMENT
HALLMARK_UNFOLDED_PROTEIN_RESPONSE	0.508208	0.686767	0.375038	0.986272	4457	100	EXOSC5, LSM4, HSPA9, EIF4A1, NHP2, IFIT1, NPM1, EXOSC2, NOLC1, RRP9, DDX10, KHSRP, SLC30A5, NOP56, BANF1, SEC11A, RPS14, NOP14, TTC37, EIF4A2	http://www.gsea-msigdb.org/gsea/msigdb/cards/HALLMARK_UNFOLDED_PROTEIN_RESPONSE
HALLMARK_PI3K_AKT_MTOR_SIGNALING	0.444287	0.645533	0.400006	1.01805	3751	76	CFL1, AP2M1, HRAS, PIN1, ECSIT, PRKAR2A, CDKN1A, MKNK2, NCK1, RAC1, AKT1S1, GRK2, GSK3B, MYD88, PIK3R3	http://www.gsea-msigdb.org/gsea/msigdb/cards/HALLMARK_PI3K_AKT_MTOR_SIGNALING
HALLMARK_MTORC1_SIGNALING	0.272638	0.485574	0.400427	1.09605	2504	161	CCT6A, PPIA, HSPA9, GPI, HSPE1, EEF1E1, HSPD1, DHFR, ARPC5L, TMEM97, GTF2H1, GAPDH, ETF1, RRP9, PPA1, MTHFD2L, LDHA, ABCF2, PSMA4, CDKN1A, HPRT1, TOMM40, MCM2, PSMG1, SEC11A, TPI1, SLC37A4, DDX39A, PSME3, PNO1, GSK3B, PIK3R3, CANX, DHCR7, CTSC, CCNG1	http://www.gsea-msigdb.org/gsea/msigdb/cards/HALLMARK_MTORC1_SIGNALING
HALLMARK_E2F_TARGETS	0.000110241	0.0015586	0.631337	1.70484	0	136	PA2G4, ILF3, HMGA1, TUBB, PAICS, CKS2, DUT, NME1, IPO7, RPA3, MCM7, ASF1B, STMN1, RAN, POLD2, DNMT1, MCM3, CDKN2A, CTPS1, UBE2S, NAP1L1, NOLC1, KPNA2, PMS2, MAD2L1, CDKN1A, UBE2T, SRSF2, MCM6, SNRPB, MYC, RNASEH2A, SSRP1, CSE1L, XPO1, DONSON, MCM2, NOP56, PSIP1, RANBP1, HMGB3, HELLS, PRKDC, DDX39A, DCTPP1, PTTG1, TBRG4, SMC4, SMC1A, NASP, TP53, CDK4, LMNB1, PCNA, NUP205, PHF5A, POLE4, PDS5B, CENP…	http://www.gsea-msigdb.org/gsea/msigdb/cards/HALLMARK_E2F_TARGETS
HALLMARK_MYC_TARGETS_V1	0.000106826	0.0015586	0.745551	2.06455	0	189	PA2G4, CCT5, CCT3, PPIA, POLE3, EIF4A1, SSBP1, SNRPD2, VDAC1, NHP2, RPS6, SET, HSPE1, HSP90AB1, IMPDH2, CBX3, C1QBP, FBL, DUT, HSPD1, TYMS, NME1, COX5A, NOP16, SNRPD1, RSL1D1, AIMP2, CCT4, SRSF3, FAM120A, G3BP1, RPL14, HNRNPA2B1, NPM1, MCM7, HNRNPA1, PSMA1, RAN, HDGF, PSMA2, POLD2, RPS3, DDX21, LSM7, CTPS1, ETF1, HNRNPC, EIF3D, NAP1L1, NOLC1, RRP9, RACK1, EIF3J, CLNS1A, NCBP2, KPNA2, HNRNPA3, CYC…	http://www.gsea-msigdb.org/gsea/msigdb/cards/HALLMARK_MYC_TARGETS_V1
HALLMARK_MYC_TARGETS_V2	0.000124688	0.0015586	0.721358	1.73985	0	51	EXOSC5, PA2G4, NDUFAF4, HSPE1, CBX3, HSPD1, NOP16, AIMP2, NOP2, NPM1, TMEM97, NOLC1, TCOF1, RRP9, PRMT3, RCL1, PHB, PPRC1, MYC, PPAN, NOP56, RABEPK, DCTPP1, MRTO4, TBRG4	http://www.gsea-msigdb.org/gsea/msigdb/cards/HALLMARK_MYC_TARGETS_V2
HALLMARK_EPITHELIAL_MESENCHYMAL_TRANSITION	0.54878	0.703565	-0.323126	-0.953356	1034	55	PLAUR, GLIPR1, TNFAIP3, ITGB1, EMP3, PLOD1, COL6A3, FLNA, ENO2, CAPG, LRP1, MYL9, SAT1, LGALS1	http://www.gsea-msigdb.org/gsea/msigdb/cards/HALLMARK_EPITHELIAL_MESENCHYMAL_TRANSITION
HALLMARK_INFLAMMATORY_RESPONSE	0.293093	0.488488	-0.348765	-1.06785	487	69	PLAUR, HIF1A, CD82, NFKBIA, EMP3, RIPK2, CD40, TAPBP, P2RX4, KLF6, SELENOS, KCNA3	http://www.gsea-msigdb.org/gsea/msigdb/cards/HALLMARK_INFLAMMATORY_RESPONSE
HALLMARK_XENOBIOTIC_METABOLISM	0.806649	0.916646	-0.278233	-0.874989	1188	82	TMBIM6, PINK1, SLC46A3, MT2A, ETFDH, DDAH2, SLC12A4, SPINT2	http://www.gsea-msigdb.org/gsea/msigdb/cards/HALLMARK_XENOBIOTIC_METABOLISM
HALLMARK_FATTY_ACID_METABOLISM	0.953712	0.973175	-0.252318	-0.821948	1091	110	ACADVL, GLUL, ETFDH, BLVRA, OSTC, ACSS1, ECHS1, CRYZ, LTC4S, ENO2, LGALS1, ACAA2, MCEE, ACSL5, HSD17B7, ACADS	http://www.gsea-msigdb.org/gsea/msigdb/cards/HALLMARK_FATTY_ACID_METABOLISM
HALLMARK_OXIDATIVE_PHOSPHORYLATION	0.000106135	0.0015586	0.64833	1.80048	0	196	ATP5F1D, TIMM13, NDUFA2, HSPA9, NDUFA8, GPI, NDUFB6, VDAC1, ATP5PD, COX7C, LDHB, COX8A, NDUFV1, SLC25A5, TIMM8B, NDUFA4, MRPL11, COX5A, ATP5MF, COX7B, MRPS12, ATP5PO, TIMM10, MRPS11, COX6C, NDUFS7, NDUFA7, UQCR11, ATP6V1F, NDUFB5, TOMM22, SUCLG1, NDUFB2, MDH2, NDUFS6, CYCS, COX6B1, NDUFB3, BAX, BCKDHA, IDH3A, COX5B, MRPL34, CYC1, LDHA, ATP5F1E, UQCRFS1, VDAC2, MRPS30, NDUFB1, NDUFA5, COX17, MTRR,…	http://www.gsea-msigdb.org/gsea/msigdb/cards/HALLMARK_OXIDATIVE_PHOSPHORYLATION
HALLMARK_GLYCOLYSIS	0.172906	0.392967	-0.340465	-1.10992	193	112	GMPPB, P4HA1, AKR1A1, CHPF, B4GALT1, SLC16A3, ANG, GMPPA, PYGB, KDELR3, PLOD1, CXCR4, P4HA2, HAX1, GFPT1, DDIT4, CITED2, HDLBP, ERO1A, ENO2, CHST12, SPAG4, CLDN3, MERTK, GALE, BIK, B4GALT7, COPB2	http://www.gsea-msigdb.org/gsea/msigdb/cards/HALLMARK_GLYCOLYSIS
HALLMARK_REACTIVE_OXYGEN_SPECIES_PATHWAY	0.432624	0.645533	-0.365964	-0.996768	975	36	MBP, MSRA, EGLN2, SELENOS, PRDX4	http://www.gsea-msigdb.org/gsea/msigdb/cards/HALLMARK_REACTIVE_OXYGEN_SPECIES_PATHWAY
HALLMARK_P53_PATHWAY	0.60519	0.756488	0.351216	0.944357	5456	130	PVT1, AEN, FAM162A, LDHB, HRAS, RPL36, DDB2, GADD45A, RPS27L, CDKN2A, BAX, RACK1, EI24, HSPA4L, RPL18, CDKN1A, MKNK2, HINT1, TRIAP1, STOM, CASP1, ZMAT3, MAPKAPK3, RPS12, TM7SF3, TGFB1	http://www.gsea-msigdb.org/gsea/msigdb/cards/HALLMARK_P53_PATHWAY
HALLMARK_UV_RESPONSE_UP	0.198612	0.421978	0.437561	1.15434	1745	104	DNAJA1, SIGMAR1, POLE3, POLR2H, ATP6V1F, DDX21, GGH, FKBP4, MARK2, RHOB, NR4A1, APOM, BSG, PDLIM3, HNRNPU, PPAT, DNAJB1, PSMC3, SULT1A1, AMD1, GRINA, AP2S1, BTG3, GLS, TAP1, CDC34, FEN1, STIP1, ATF3, CCNE1, IRF1	http://www.gsea-msigdb.org/gsea/msigdb/cards/HALLMARK_UV_RESPONSE_UP
HALLMARK_UV_RESPONSE_DN	0.949098	0.973175	-0.254673	-0.793918	1472	77	KCNMA1, PLPP3, MRPS31, CDKN1B, CELF2, SPOP, CITED2, DUSP1, ADD3, MGMT, NEK7, PEX14	http://www.gsea-msigdb.org/gsea/msigdb/cards/HALLMARK_UV_RESPONSE_DN
HALLMARK_ANGIOGENESIS	0.928753	0.973175	0.370878	0.610786	6217	6	ITGAV	http://www.gsea-msigdb.org/gsea/msigdb/cards/HALLMARK_ANGIOGENESIS
HALLMARK_HEME_METABOLISM	0.769464	0.894726	-0.274135	-0.910438	760	128	SEC14L1, LAMP2, EIF2AK1, BNIP3L, EPOR, ACP5, BLVRA, P4HA2, TCEA1, ARL2BP, OPTN, SDCBP, TENT5C, PPOX, NEK7, MKRN1, KHNYN, CA1, NARF, CDR2, FBXO34, PSMD9, CIR1, ADD1, CAT, MAP2K3, UROD, DCAF11	http://www.gsea-msigdb.org/gsea/msigdb/cards/HALLMARK_HEME_METABOLISM
HALLMARK_COAGULATION	0.0178811	0.0812777	-0.559969	-1.53581	39	37	CTSH, RAPGEF3, ANG, LAMP2, ISCU, SIRT2, LGMN, PLEK, LRP1, WDR1, PECAM1, TIMP1, ARF4	http://www.gsea-msigdb.org/gsea/msigdb/cards/HALLMARK_COAGULATION
HALLMARK_IL2_STAT5_SIGNALING	0.211396	0.422791	-0.338352	-1.09517	255	104	SOCS1, CD81, P4HA1, TNFRSF4, TNFRSF18, MYO1C, XBP1, CDC42SE2, ITGAE, P2RX4, PIM1, DCPS, EEF1AKMT1, KLF6, GLIPR2, CAPG, FLT3LG	http://www.gsea-msigdb.org/gsea/msigdb/cards/HALLMARK_IL2_STAT5_SIGNALING
HALLMARK_BILE_ACID_METABOLISM	0.861833	0.957592	0.322958	0.759718	6798	42	ABCA1, BMP6, HACL1, SOD1, PEX16, PFKM, NUDT12, PXMP2, EPHX2	http://www.gsea-msigdb.org/gsea/msigdb/cards/HALLMARK_BILE_ACID_METABOLISM
HALLMARK_PEROXISOME	0.987317	0.987317	0.255637	0.632152	8095	61	HRAS, CTPS1, SOD1, CNBP, VPS4B, YWHAH, EPHX2, CLN6	http://www.gsea-msigdb.org/gsea/msigdb/cards/HALLMARK_PEROXISOME
HALLMARK_ALLOGRAFT_REJECTION	0.157031	0.383106	-0.353881	-1.1365	200	96	SOCS1, HLA-DMA, ITGB2, HIF1A, PTPRC, CD79A, IL2RG, CD74, RIPK2, NCF4, CD40, IL16, TAPBP	http://www.gsea-msigdb.org/gsea/msigdb/cards/HALLMARK_ALLOGRAFT_REJECTION
HALLMARK_SPERMATOGENESIS	0.123892	0.344143	0.546876	1.2653	963	38	CLPB, HSPA4L, PRKAR2A, TOPBP1, GMCL1, STRBP, TALDO1, DBF4, PSMG1, LPIN1	http://www.gsea-msigdb.org/gsea/msigdb/cards/HALLMARK_SPERMATOGENESIS
HALLMARK_KRAS_SIGNALING_UP	0.00236128	0.0168663	-0.539504	-1.63993	3	67	ITGB2, PLAUR, LCP1, IL2RG, ADAM8, TNFAIP3, KLF4, IKZF1, CXCR4, USP12, BIRC3, ERO1A, CTSS, MAP7, WDR33, LAT2, DOCK2	http://www.gsea-msigdb.org/gsea/msigdb/cards/HALLMARK_KRAS_SIGNALING_UP
HALLMARK_KRAS_SIGNALING_DN	0.109294	0.321453	0.57096	1.29195	841	33	RSAD2, MX1, IFI44L, SELENOP, CAMK1D, NR4A2, CCDC106, MSH5, VPS50, SLC16A7, BMPR1B, IDUA	http://www.gsea-msigdb.org/gsea/msigdb/cards/HALLMARK_KRAS_SIGNALING_DN
HALLMARK_PANCREAS_BETA_CELLS	0.317112	0.511471	0.653114	1.13698	2182	8	SRP9, SRP14, SEC11A	http://www.gsea-msigdb.org/gsea/msigdb/cards/HALLMARK_PANCREAS_BETA_CELLS

## Sheet: Immature Neutrophils
pathway	pval	padj	ES	NES	nMoreExtreme	size	leadingEdge	Source
HALLMARK_TNFA_SIGNALING_VIA_NFKB	0.381189	0.54805	0.358021	1.02293	1993	103	IER3, LDLR, BCL3, BHLHE40, IER2, IRF1, YRDC, EGR1, IL1B, RELB, RIPK2, GADD45B, SOD2, BTG2, PLEK, CCNL1, ZFP36, KLF10, BTG3, NR4A1, NAMPT, PPP1R15A, CDKN1A, TAP1, JUNB	http://www.gsea-msigdb.org/gsea/msigdb/cards/HALLMARK_TNFA_SIGNALING_VIA_NFKB
HALLMARK_HYPOXIA	0.0819672	0.326102	-0.438046	-1.27385	394	88	CXCR4, SAP30, DUSP1, VHL, IRS2, TNFAIP3, GYS1, MYH9, KLF6	http://www.gsea-msigdb.org/gsea/msigdb/cards/HALLMARK_HYPOXIA
HALLMARK_CHOLESTEROL_HOMEOSTASIS	0.202115	0.505288	0.489288	1.20402	1031	38	PLSCR1, LDLR, FABP5, FADS2, EBP	http://www.gsea-msigdb.org/gsea/msigdb/cards/HALLMARK_CHOLESTEROL_HOMEOSTASIS
HALLMARK_MITOTIC_SPINDLE	0.62452	0.743476	-0.300441	-0.934674	2928	146	MYH9, FLNA, RAB3GAP1, AKAP13, MAP3K11, CNTRL, ABR, FGD4, TRIO, CCDC88A, SPTBN1, CEP57, KIF22, VCL, DLG1, ATG4B, ARL8A, TUBGCP6, RAPGEF6, PRC1, TUBA4A, MYO1E, DOCK2, MAP1S, GSN, SAC3D1, CEP192, ARHGEF2, CNTROB, PXN, KATNA1, SSH2, RHOT2, NIN	http://www.gsea-msigdb.org/gsea/msigdb/cards/HALLMARK_MITOTIC_SPINDLE
HALLMARK_WNT_BETA_CATENIN_SIGNALING	0.308181	0.54805	-0.525696	-1.12585	1551	17	MYC, FRAT1, TP53	http://www.gsea-msigdb.org/gsea/msigdb/cards/HALLMARK_WNT_BETA_CATENIN_SIGNALING
HALLMARK_TGF_BETA_SIGNALING	0.86816	0.890971	0.312364	0.725707	4378	28	KLF10, UBE2D3, PPP1R15A, JUNB, HDAC1, PPP1CA, ARID4B	http://www.gsea-msigdb.org/gsea/msigdb/cards/HALLMARK_TGF_BETA_SIGNALING
HALLMARK_IL6_JAK_STAT3_SIGNALING	0.552739	0.693592	0.368805	0.927685	2855	43	STAT1, IRF9, IRF1, IL1B, PTPN1	http://www.gsea-msigdb.org/gsea/msigdb/cards/HALLMARK_IL6_JAK_STAT3_SIGNALING
HALLMARK_DNA_REPAIR	0.0978916	0.326305	0.432145	1.26212	519	121	CMPK2, ALYREF, TSG101, DDB2, MPC2, USP11, GTF2F1, DUT, PNP, SSRP1, UPF3B, TAF10, TMED2, POLR2C, ADA, POLA1, RBX1, NELFCD, RFC4, PRIM1, DDB1, POLR2E, NUDT21, RALA, RFC5, PDE4B, ZWINT, RFC3, TARBP2, LIG1, PCNA, ERCC1, EIF1B, GPX4	http://www.gsea-msigdb.org/gsea/msigdb/cards/HALLMARK_DNA_REPAIR
HALLMARK_G2M_CHECKPOINT	0.111951	0.349848	0.401096	1.22143	606	174	BCL3, CUL1, HNRNPD, CHAF1A, INCENP, TOP1, NASP, UBE2S, NUP98, SRSF10, BIRC5, CKS1B, MYBL2, CDC45, SRSF2, DTYMK, CDK4, CASP8AP2, CBX1, NUSAP1, DDX39A, MTF2, HMGN2, KIF5B, MNAT1, HIF1A, NSD2, MT2A, SLC7A5, EWSR1, POLQ, NCL, DBF4, HMGA1, STMN1, TLE3	http://www.gsea-msigdb.org/gsea/msigdb/cards/HALLMARK_G2M_CHECKPOINT
HALLMARK_APOPTOSIS	0.00153905	0.0192382	0.61711	1.74136	7	94	IFITM3, IER3, EMP1, IRF1, IL1B, ANXA1, GADD45B, SOD2, PMAIP1, DAP3, BTG2, PPP3R1, DDIT3, BTG3, BCL10, RARA, DNAJA1, GSTM1, EBP, CASP4, GNA15, CDKN1A, TAP1, DNM1L	http://www.gsea-msigdb.org/gsea/msigdb/cards/HALLMARK_APOPTOSIS
HALLMARK_NOTCH_SIGNALING	0.186757	0.491465	-0.626058	-1.26363	941	13	SAP30, ARRB1, ST3GAL6	http://www.gsea-msigdb.org/gsea/msigdb/cards/HALLMARK_NOTCH_SIGNALING
HALLMARK_ADIPOGENESIS	0.51383	0.676092	-0.318975	-0.970498	2414	123	IDH1, CHCHD10, ECH1, CD36, GPAT4, BCL2L13, CD302, SLC27A1, AGPAT3, CPT2, ARL4A, ACLY, RETN, APLP2, NMT1, DRAM2, ELMOD3	http://www.gsea-msigdb.org/gsea/msigdb/cards/HALLMARK_ADIPOGENESIS
HALLMARK_ESTROGEN_RESPONSE_EARLY	0.445015	0.601372	-0.360823	-0.995517	2164	63	OPN3, MYC, FKBP5, KLF4, ISG20L2, FOS, ALDH3B1, ADD3, JAK2, CANT1, CHPT1, BLVRB, SVIL, TOB1, SIAH2	http://www.gsea-msigdb.org/gsea/msigdb/cards/HALLMARK_ESTROGEN_RESPONSE_EARLY
HALLMARK_ESTROGEN_RESPONSE_LATE	0.394596	0.54805	-0.359804	-1.02663	1912	77	OPN3, SGK1, FKBP5, KLF4, PRKAR2B, ALDH3A2, FOS, ALDH3B1, PTPN6, PRLR, IMPA2, ADD3, JAK2, CHPT1, BLVRB, TOB1, SIAH2	http://www.gsea-msigdb.org/gsea/msigdb/cards/HALLMARK_ESTROGEN_RESPONSE_LATE
HALLMARK_ANDROGEN_RESPONSE	0.392287	0.54805	0.399509	1.02779	2013	49	SRP19, CENPN, B2M, DBI, MYL12A, INSIG1, CCND3, SPCS3, SMS, GNAI3, ZMIZ1	http://www.gsea-msigdb.org/gsea/msigdb/cards/HALLMARK_ANDROGEN_RESPONSE
HALLMARK_MYOGENESIS	0.233124	0.529827	0.450867	1.15346	1187	48	BHLHE40, TPM3, GADD45B, SORBS3, MEF2C, BAG1, SYNGR2, MYL6B, AKT2, CDKN1A, GABARAPL2, ATP6AP1, IGFBP7, BIN1	http://www.gsea-msigdb.org/gsea/msigdb/cards/HALLMARK_MYOGENESIS
HALLMARK_PROTEIN_SECRETION	0.568745	0.693592	0.341284	0.924091	2936	70	SNX2, NAPA, RAB5A, TSG101, TMED10, TMED2, DNM1L, STX12, LAMP2, ARFGAP3, RER1, USO1, ANP32E, SEC22B	http://www.gsea-msigdb.org/gsea/msigdb/cards/HALLMARK_PROTEIN_SECRETION
HALLMARK_INTERFERON_ALPHA_RESPONSE	0.000193723	0.00484308	0.871568	2.31818	0	62	IFITM3, IFI44L, IFITM1, ISG15, MX1, LY6E, IRF7, IFI44, CMPK2, EPSTI1, LAP3, IRF9, SP110, PLSCR1, PSME2, EIF2AK2, HLA-C, IRF1, UBE2L6, PSME1, OAS1, RIPK2, BST2, PARP9, IFI35, B2M, SAMD9L	http://www.gsea-msigdb.org/gsea/msigdb/cards/HALLMARK_INTERFERON_ALPHA_RESPONSE
HALLMARK_INTERFERON_GAMMA_RESPONSE	0.000188893	0.00484308	0.767944	2.23684	0	119	IFITM3, IFI44L, ISG15, MX1, STAT1, LY6E, IRF7, IFI44, CMPK2, EPSTI1, LAP3, IRF9, MX2, SP110, OAS3, OAS2, PLSCR1, XAF1, PSME2, IRF4, EIF2AK2, IRF1, UBE2L6, PSME1, HLA-A, RIPK2, BST2, SOD2, PTPN1, IFI35, B2M, SAMD9L	http://www.gsea-msigdb.org/gsea/msigdb/cards/HALLMARK_INTERFERON_GAMMA_RESPONSE
HALLMARK_APICAL_JUNCTION	0.256077	0.54805	-0.391738	-1.10827	1242	73	MYH9, ACTN1, ADAM15, MAPK14, GNAI2, TIAL1, VCAN, INPPL1, CAP1, NF2, VCL, TSPAN4, DLG1, SYK, RSU1, SYMPK, STX4	http://www.gsea-msigdb.org/gsea/msigdb/cards/HALLMARK_APICAL_JUNCTION
HALLMARK_APICAL_SURFACE	0.910448	0.910448	0.322244	0.644097	4513	13	IL2RG, SULF2, PLAUR, LYN	http://www.gsea-msigdb.org/gsea/msigdb/cards/HALLMARK_APICAL_SURFACE
HALLMARK_HEDGEHOG_SIGNALING	0.373221	0.54805	-0.632227	-1.11229	1861	7	MYH9, ETS2	http://www.gsea-msigdb.org/gsea/msigdb/cards/HALLMARK_HEDGEHOG_SIGNALING
HALLMARK_COMPLEMENT	0.264745	0.54805	0.387514	1.10012	1377	98	IRF7, LAP3, PLSCR1, IRF1, GMFB, ATOX1, PLEK, APOBEC3G, CASP4, XPNPEP1, SH2B3, DOCK10, LAMP2, GRB2, RCE1, GNAI3, KYNU	http://www.gsea-msigdb.org/gsea/msigdb/cards/HALLMARK_COMPLEMENT
HALLMARK_UNFOLDED_PROTEIN_RESPONSE	0.229448	0.529827	0.411766	1.14112	1188	82	LSM4, EIF4A1, HSPA9, CALR, CKS1B, BANF1, NPM1, FUS, SRPRB, YWHAZ, SPCS3, EDEM1, NHP2, ATF4, HERPUD1, SPCS1, KIF5B, EXOSC9, SLC7A5, NFYA, EIF4E, EIF4A3, HYOU1, NOP56	http://www.gsea-msigdb.org/gsea/msigdb/cards/HALLMARK_UNFOLDED_PROTEIN_RESPONSE
HALLMARK_PI3K_AKT_MTOR_SIGNALING	0.277801	0.54805	-0.395033	-1.09826	1343	66	CXCR4, SLA, MKNK1, VAV3, CAB39, ATF1, GSK3B, GRK2, TSC2, RAF1, CSNK2B, CDKN1B, RPS6KA3	http://www.gsea-msigdb.org/gsea/msigdb/cards/HALLMARK_PI3K_AKT_MTOR_SIGNALING
HALLMARK_MTORC1_SIGNALING	0.0765478	0.326102	0.424192	1.27492	407	157	LDLR, BHLHE40, LDHA, BTG2, GMPS, TUBG1, PPA1, GAPDH, PSME3, HSPA9, DDIT3, STIP1, CALR, PSMA3, INSIG1, PNP, SLC9A3R1, FADS2, NAMPT, PSPH, HSPD1, SDF2L1, EBP, UBE2D3, IMMT, PSMD12, HMBS, DHFR, CYB5B, PPP1R15A, CDKN1A, ARPC5L, ABCF2, IFI30, TOMM40, CORO1A, EDEM1, ATP6V1D, DDX39A, PPIA, SHMT2, EEF1E1, UNG, PSMC4, HSPE1, SLC7A5, USO1, RRM2, SQSTM1, PRDX1, GBE1, ALDOA, TXNRD1, TES, UCHL5	http://www.gsea-msigdb.org/gsea/msigdb/cards/HALLMARK_MTORC1_SIGNALING
HALLMARK_E2F_TARGETS	0.00202504	0.0202504	0.51945	1.58715	10	181	TK1, RANBP1, HNRNPD, MELK, CCP110, NASP, UBE2S, RAN, TUBG1, NUP153, RNASEH2A, DIAPH3, PRDX4, UBR7, DUT, BIRC5, CKS1B, PRPS1, MYBL2, SNRPB, SSRP1, SRSF2, RBBP7, EXOSC8, TIMELESS, NAP1L1, ING3, CDKN1A, CDK4, SMC3, CENPM, DDX39A, SPC25, UNG, MCM7, HELLS, NUDT21, RRM2, ANP32E, LUC7L3, HMGA1, CTPS1, TCF19, STMN1, RFC3, LIG1, PCNA, NOP56, ASF1A, CBX5, SYNCRIP, TUBB, KIF2C, MAD2L1, TRIP13	http://www.gsea-msigdb.org/gsea/msigdb/cards/HALLMARK_E2F_TARGETS
HALLMARK_MYC_TARGETS_V1	0.000366569	0.00610948	0.53724	1.65193	1	192	RANBP1, CUL1, HNRNPD, SSB, TXNL4A, SRSF3, LDHA, UBE2L3, RAN, EIF4A1, PSMA6, YWHAQ, VBP1, PRDX4, PPM1G, DUT, POLE3, VDAC3, CDC45, CCT7, NPM1, SRSF2, HSPD1, HNRNPA3, NAP1L1, CDK4, HSP90AB1, GLO1, CCT2, PSMA2, PSMB2, NHP2, PPIA, HDGF, PSMB3, TUFM, TCP1, PSMC4, PCBP1, MCM7, DDX18, HSPE1, CCT3, RFC4, SF3A1, SRSF7, RNPS1, CTPS1, COX5A, HNRNPA2B1, HNRNPR, CBX3, EIF4E, ILF2, PHB, APEX1, PSMA1, PCNA, UBA2…	http://www.gsea-msigdb.org/gsea/msigdb/cards/HALLMARK_MYC_TARGETS_V1
HALLMARK_MYC_TARGETS_V2	0.343292	0.54805	0.421482	1.06627	1757	45	TCOF1, NPM1, HSPD1, CDK4, PPRC1, DUSP2, UNG, DDX18, HSPE1, NIP7, CBX3, PHB, NOP56, RRP12, WDR43, TMEM97	http://www.gsea-msigdb.org/gsea/msigdb/cards/HALLMARK_MYC_TARGETS_V2
HALLMARK_EPITHELIAL_MESENCHYMAL_TRANSITION	0.367647	0.54805	-0.403064	-1.05208	1799	46	TNFAIP3, THBS1, FLNA, QSOX1, RHOB, VCAN, COPA, COL6A3, SAT1, WIPF1, LGALS1, ITGA5, COLGALT1	http://www.gsea-msigdb.org/gsea/msigdb/cards/HALLMARK_EPITHELIAL_MESENCHYMAL_TRANSITION
HALLMARK_INFLAMMATORY_RESPONSE	0.0525499	0.291617	0.506981	1.39847	270	80	IFITM1, LY6E, IRF7, LDLR, EIF2AK2, IRF1, IL1B, RIPK2, BST2, BTG2, NAMPT, GNA15, CHST2, SRI, CDKN1A	http://www.gsea-msigdb.org/gsea/msigdb/cards/HALLMARK_INFLAMMATORY_RESPONSE
HALLMARK_XENOBIOTIC_METABOLISM	0.322594	0.54805	-0.374817	-1.0658	1571	75	IDH1, ECH1, CD36, ETFDH, GCLC, CDA, GSR, PMM1, ETS2, UPP1, NMT1, SLC6A6, BLVRB, AP4B1, TMBIM6, TKFC, DDT, PGD	http://www.gsea-msigdb.org/gsea/msigdb/cards/HALLMARK_XENOBIOTIC_METABOLISM
HALLMARK_FATTY_ACID_METABOLISM	0.559442	0.693592	-0.323839	-0.948735	2686	93	IDH1, ACADVL, ECH1, CD36, ETFDH, ALDH3A2, CPT2, UROS, GLUL, ACSL1	http://www.gsea-msigdb.org/gsea/msigdb/cards/HALLMARK_FATTY_ACID_METABOLISM
HALLMARK_OXIDATIVE_PHOSPHORYLATION	0.151448	0.445436	0.384539	1.17294	820	178	ATP5F1D, NDUFB6, LDHA, NDUFB4, COX7A2, SDHB, HSPA9, VDAC3, CYCS, MRPL15, NDUFA5, NDUFB3, HADHB, IMMT, NDUFA4, NDUFV1, NQO2, ATP5PF, IDH2, ATP6V1D, LDHB, MRPS15, NDUFA6, SDHD, MRPS12, ISCA1, UQCRC2, COX6A1, ATP6AP1, GLUD1, ATP6V1F, VDAC2, ACAA1, ISCU, ATP5F1B, ACAA2, IDH3G, ATP5MC3, COX5A, PMPCA, ATP5MF, TIMM10, TOMM22, NDUFA9, NDUFS4, GPX4, MRPS22, PDHB, HSD17B10, OAT, NDUFB5, DLST, ATP5MC1, SLC2…	http://www.gsea-msigdb.org/gsea/msigdb/cards/HALLMARK_OXIDATIVE_PHOSPHORYLATION
HALLMARK_GLYCOLYSIS	0.00664176	0.0522179	-0.514612	-1.51638	31	96	CXCR4, SAP30, IDH1, IRS2, GYS1, CHPF2, GCLC, COPB2, QSOX1, VCAN, CITED2, IL13RA1, GMPPB	http://www.gsea-msigdb.org/gsea/msigdb/cards/HALLMARK_GLYCOLYSIS
HALLMARK_REACTIVE_OXYGEN_SPECIES_PATHWAY	0.322431	0.54805	0.431024	1.08419	1665	43	SOD2, CAT, ATOX1, NDUFB4, CDKN2D, PRDX4, PFKP, JUNB, TXN, NDUFA6, PRDX2, PRDX1, TXNRD1, HHEX	http://www.gsea-msigdb.org/gsea/msigdb/cards/HALLMARK_REACTIVE_OXYGEN_SPECIES_PATHWAY
HALLMARK_P53_PATHWAY	0.33959	0.54805	0.368923	1.04925	1772	99	IER3, STOM, TPRKB, CCP110, BTG2, SLC3A2, DDB2, DDIT3, SERTAD3, PPP1R15A, CDKN1A, ADA, CCND3, TAP1, IFI30, HINT1, PLK3, LDHB, CYFIP2, RPS12, PTPRE, ISCU	http://www.gsea-msigdb.org/gsea/msigdb/cards/HALLMARK_P53_PATHWAY
HALLMARK_UV_RESPONSE_UP	0.0940518	0.326305	0.470041	1.3069	486	84	EIF5, IRF1, AGO2, GGH, SOD2, BTG2, STIP1, BTG3, POLE3, PSMC3, CDC5L, NR4A1, DNAJA1, NUP58, CYB5B, CCND3, TAP1, JUNB, DNAJB1, FKBP4, ATP6V1F, RFC4, ACAA1	http://www.gsea-msigdb.org/gsea/msigdb/cards/HALLMARK_UV_RESPONSE_UP
HALLMARK_UV_RESPONSE_DN	0.375566	0.54805	-0.386135	-1.03769	1825	54	DUSP1, MYC, MAPK14, CITED2, PRKAR2B, FZD2, SPOP, TGFBR2, PIK3CD, DLG1, PRKCA, ADD3	http://www.gsea-msigdb.org/gsea/msigdb/cards/HALLMARK_UV_RESPONSE_DN
HALLMARK_ANGIOGENESIS	0.0847865	0.326102	-0.792818	-1.39482	422	7	VCAN, S100A4, LRPAP1, APP	http://www.gsea-msigdb.org/gsea/msigdb/cards/HALLMARK_ANGIOGENESIS
HALLMARK_HEME_METABOLISM	0.687188	0.763542	-0.306669	-0.896896	3303	92	ADD1, ATP6V0A1, FBXO9, GCLC, NFE2, CAST, SDCBP, FOXO3, UROS, VEZF1, BACH1, NUDT4, CLCN3, XPO7, TNRC6B, NFE2L1, BLVRB, NNT, CTSB	http://www.gsea-msigdb.org/gsea/msigdb/cards/HALLMARK_HEME_METABOLISM
HALLMARK_COAGULATION	0.656805	0.746369	-0.350589	-0.877599	3218	37	LTA4H, THBS1, SIRT2, PREP	http://www.gsea-msigdb.org/gsea/msigdb/cards/HALLMARK_COAGULATION
HALLMARK_IL2_STAT5_SIGNALING	0.0073105	0.0522179	0.567403	1.60109	37	94	IFITM3, PLSCR1, IRF4, EMP1, BHLHE40, RABGAP1L, GADD45B	http://www.gsea-msigdb.org/gsea/msigdb/cards/HALLMARK_IL2_STAT5_SIGNALING
HALLMARK_BILE_ACID_METABOLISM	0.709839	0.771565	-0.358258	-0.835614	3534	26	IDH1, ACSL1, PEX26	http://www.gsea-msigdb.org/gsea/msigdb/cards/HALLMARK_BILE_ACID_METABOLISM
HALLMARK_PEROXISOME	0.873152	0.890971	0.291191	0.752169	4487	50	FIS1, SOD2, CAT, BCL10, SLC25A19, MVP, IDH2, ALDH9A1, ACAA1, PRDX1, CTPS1	http://www.gsea-msigdb.org/gsea/msigdb/cards/HALLMARK_PEROXISOME
HALLMARK_ALLOGRAFT_REJECTION	0.174652	0.485143	0.412621	1.17694	914	101	STAT1, IRF7, IRF4, MAP4K1, BCL3, IL1B, HLA-A, RIPK2, B2M, LY75, BCL10, NPM1, IL2RG, RPS9, EIF5A, CCND3, TAP1, CCR1	http://www.gsea-msigdb.org/gsea/msigdb/cards/HALLMARK_ALLOGRAFT_REJECTION
HALLMARK_SPERMATOGENESIS	0.788876	0.83923	0.320656	0.789055	4027	38	VDAC3, PEBP1, GMCL1, PRKAR2A, RFC4, DBF4, NCAPH, TOPBP1, TSN, KIF2C, TLE4	http://www.gsea-msigdb.org/gsea/msigdb/cards/HALLMARK_SPERMATOGENESIS
HALLMARK_KRAS_SIGNALING_UP	0.646649	0.746369	0.332479	0.884321	3337	62	EMP1, MAP4K1, YRDC, IL1B, MAFB, RABGAP1L, IL2RG, AKT2, PPP1R15A	http://www.gsea-msigdb.org/gsea/msigdb/cards/HALLMARK_KRAS_SIGNALING_UP
HALLMARK_KRAS_SIGNALING_DN	0.0140028	0.0875175	0.774102	1.67183	69	19	IFI44L, MX1, BTG2, GAMT, CHST2	http://www.gsea-msigdb.org/gsea/msigdb/cards/HALLMARK_KRAS_SIGNALING_DN
HALLMARK_PANCREAS_BETA_CELLS	0.0583234	0.291617	0.808547	1.46347	294	8	SRP14, MAFB, SRPRB, SPCS1	http://www.gsea-msigdb.org/gsea/msigdb/cards/HALLMARK_PANCREAS_BETA_CELLS

## Sheet: CD14 Monocytes
pathway	pval	padj	ES	NES	nMoreExtreme	size	leadingEdge	Source
HALLMARK_TNFA_SIGNALING_VIA_NFKB	0.000104932	0.00110314	0.749781	1.86078	0	122	PHLDA2, BCL2A1, MXD1, CD83, SOD2, KDM6B, PLEK, BCL3, RNF19B, SAT1, BHLHE40, IER3, DUSP2, IER5, CDKN1A, NR4A1, SPHK1, IL1B, NFKBIE, RELB, MAP2K3, ABCA1, BCL6, EHD1, SNN, LDLR, GCH1, ICAM1, MARCKS, CCNL1, NAMPT, PLAUR, HBEGF, KLF10, PPP1R15A, ATP2B1, RELA, TRIB1, GADD45B, PTPRE, NINJ1, NFAT5, IRF1, FOSL2, ID2, B4GALT5, PFKFB3, G0S2, CD44, IFIT2, NFKBIA, ATF3, PTGS2, NFIL3, SLC2A3, NFKB2, IFNGR2, SM…	http://www.gsea-msigdb.org/gsea/msigdb/cards/HALLMARK_TNFA_SIGNALING_VIA_NFKB
HALLMARK_HYPOXIA	0.219433	0.378332	0.477292	1.15467	2018	87	HMOX1, DDIT3, BHLHE40, IER3, CDKN1A, ISG20, HSPA5, PLAUR, JMJD6, PPP1R15A, FOSL2, NDRG1, PFKFB3, ATF3, PLAC8, NFIL3, SLC2A3, ENO1, ANXA2, NR3C1, IDS, NDST2, FBP1, ZFP36, LDHA, PGK1, XPNPEP1	http://www.gsea-msigdb.org/gsea/msigdb/cards/HALLMARK_HYPOXIA
HALLMARK_CHOLESTEROL_HOMEOSTASIS	0.0161537	0.0490196	0.695489	1.48029	126	29	PLSCR1, LDLR, PLAUR, ATF5, S100A11, CXCL16, FBXO6, SREBF2, CTNNB1, ATF3, NFIL3, GUSB	http://www.gsea-msigdb.org/gsea/msigdb/cards/HALLMARK_CHOLESTEROL_HOMEOSTASIS
HALLMARK_MITOTIC_SPINDLE	0.00204543	0.0127839	0.621357	1.51493	18	95	ARHGDIA, ARF6, EZR, MAPRE1, FLNA, MARCKS, ARL8A, DYNC1H1, RICTOR, KIF1B, PCGF5, MYO9B, CDC42, WASL, RAB3GAP1, RASA2, CLIP1, CSNK1D, SUN2, NEDD9, DYNLL2, FGD4, PDLIM5	http://www.gsea-msigdb.org/gsea/msigdb/cards/HALLMARK_MITOTIC_SPINDLE
HALLMARK_WNT_BETA_CATENIN_SIGNALING	0.520784	0.644654	-0.439451	-0.949185	1540	13	MYC, FRAT1, HDAC2	http://www.gsea-msigdb.org/gsea/msigdb/cards/HALLMARK_WNT_BETA_CATENIN_SIGNALING
HALLMARK_TGF_BETA_SIGNALING	0.0140915	0.0490196	0.685917	1.48617	112	33	ID1, SKIL, KLF10, PPP1R15A, ID2, CDK9, CTNNB1, UBE2D3, IFNGR2, SMAD3, SKI, NCOR2	http://www.gsea-msigdb.org/gsea/msigdb/cards/HALLMARK_TGF_BETA_SIGNALING
HALLMARK_IL6_JAK_STAT3_SIGNALING	0.0107845	0.0470023	0.655572	1.47872	90	44	CCR1, HMOX1, IL1B, CD14, MYD88, STAT1, STAT2, IRF1, GRB2, IFNAR1, PTPN1, IRF9, CD44, IFNGR2	http://www.gsea-msigdb.org/gsea/msigdb/cards/HALLMARK_IL6_JAK_STAT3_SIGNALING
HALLMARK_DNA_REPAIR	0.969388	0.969388	0.276574	0.675705	9024	97	CMPK2, PNP, DCTN4, NT5C3A, ARL6IP1, ADRM1, SUPT5H, ALYREF, VPS37B, RALA, GUK1, BCAP31, TMED2, NCBP2, GTF2B, GTF2F1, EIF1B, ELL, TAF9, RBX1	http://www.gsea-msigdb.org/gsea/msigdb/cards/HALLMARK_DNA_REPAIR
HALLMARK_G2M_CHECKPOINT	0.13955	0.258426	0.50145	1.21312	1283	87	CUL1, BCL3, TLE3, HIF1A, MARCKS, ATF5, PML, CUL3, SFPQ, ILF3, EWSR1, SYNCRIP, DDX39A, SMAD3, SRSF2, HUS1, HMGA1, CHMP1A, NUP98, HNRNPU, SRSF10, TMPO, TGFB1, TOP1, HNRNPD, CUL4A, STAG1, KIF5B, FOXN3, NOLC1	http://www.gsea-msigdb.org/gsea/msigdb/cards/HALLMARK_G2M_CHECKPOINT
HALLMARK_APOPTOSIS	0.000108707	0.00110314	0.669745	1.6183	0	85	SOD2, SAT1, HMOX1, DDIT3, IER3, ETF1, CDKN1A, ISG20, IFITM3, TIMP1, IL1B, CD14, GCH1, LMNA, RELA, GADD45B, GNA15, IRF1, RARA, CYLD, BCL10, HSPB1, CD44, CTNNB1, ATF3, EREG	http://www.gsea-msigdb.org/gsea/msigdb/cards/HALLMARK_APOPTOSIS
HALLMARK_NOTCH_SIGNALING	0.601429	0.715986	-0.396682	-0.889353	1683	15	SAP30	http://www.gsea-msigdb.org/gsea/msigdb/cards/HALLMARK_NOTCH_SIGNALING
HALLMARK_ADIPOGENESIS	0.764486	0.849429	-0.269773	-0.910113	408	114	CCNG2, ECH1, TST, CAT, CD36, PPM1B, PREB, SLC27A1, SAMM50, DHRS7B, ELMOD3, IFNGR1, BCL2L13, CD302, TKT, ARL4A, TOB1, STAT5A, PLIN2, NMT1, SLC66A3, PRDX3, IDH1, MRPL15	http://www.gsea-msigdb.org/gsea/msigdb/cards/HALLMARK_ADIPOGENESIS
HALLMARK_ESTROGEN_RESPONSE_EARLY	0.257467	0.390725	0.495395	1.1426	2223	53	PPIF, NXT1, BHLHE40, KLF10, RARA, RRP12, MED13L, ELF1, CD44, SLC9A3R1, NRIP1, ITPK1, NCOR2, GAB2	http://www.gsea-msigdb.org/gsea/msigdb/cards/HALLMARK_ESTROGEN_RESPONSE_EARLY
HALLMARK_ESTROGEN_RESPONSE_LATE	0.24743	0.390725	0.490537	1.14476	2165	59	PPIF, NXT1, DUSP2, ISG20, ID2, CD44, SLC9A3R1, NRIP1, COX6C, ITPK1, NCOR2, ZFP36	http://www.gsea-msigdb.org/gsea/msigdb/cards/HALLMARK_ESTROGEN_RESPONSE_LATE
HALLMARK_ANDROGEN_RESPONSE	0.0747861	0.162578	0.57997	1.32213	637	48	SAT1, INSIG1, GNAI3, SPCS3, ZMIZ1, RRP12, NDRG1, SRF, ADRM1, UBE2J1, DBI, PDLIM5, ELK4, B4GALT1	http://www.gsea-msigdb.org/gsea/msigdb/cards/HALLMARK_ANDROGEN_RESPONSE
HALLMARK_MYOGENESIS	0.0257103	0.0714174	0.623306	1.41782	218	47	TPM3, BHLHE40, MEF2D, CDKN1A, SPHK1, HBEGF, GADD45B, PRNP, PDLIM7	http://www.gsea-msigdb.org/gsea/msigdb/cards/HALLMARK_MYOGENESIS
HALLMARK_PROTEIN_SECRETION	0.0624861	0.142014	0.555046	1.31814	560	69	NAPA, ABCA1, CD63, ATP1A1, KIF1B, VAMP3, ARFGAP3, LAMP2, ARF1, NAPG, AP1G1, RAB5A, TMED2, SGMS1, AP2B1, ADAM10	http://www.gsea-msigdb.org/gsea/msigdb/cards/HALLMARK_PROTEIN_SECRETION
HALLMARK_INTERFERON_ALPHA_RESPONSE	0.000110314	0.00110314	0.791163	1.89264	0	75	OASL, EIF2AK2, IFI44L, PLSCR1, IRF7, EPSTI1, IFITM1, HELZ2, LY6E, IFI44, PARP9, RSAD2, ISG15, CMPK2, ISG20, IFITM3, MX1, ADAR, BST2, IFI35, IFIT3, LGALS3BP, PARP14, UBE2L6, LAP3, STAT2, IFI30, PARP12, CMTR1, GBP4, IRF1, SLC25A28, SAMD9, ELF1, SAMD9L, NCOA7, PSME2, IRF9, IFIT2, TENT5A, TRIM25	http://www.gsea-msigdb.org/gsea/msigdb/cards/HALLMARK_INTERFERON_ALPHA_RESPONSE
HALLMARK_INTERFERON_GAMMA_RESPONSE	0.000104004	0.00110314	0.786436	1.96588	0	138	OASL, EIF2AK2, IFI44L, PLSCR1, IRF7, EPSTI1, MX2, SOD2, OAS3, HELZ2, LY6E, IFI44, CDKN1A, RSAD2, SERPING1, ISG15, CMPK2, ISG20, IFITM3, LCP2, MX1, HIF1A, RNF213, OAS2, PNP, ADAR, MYD88, BST2, IL10RA, XAF1, IFI35, GCH1, IFIT3, ICAM1, NAMPT, LGALS3BP, PARP14, ZNFX1, STAT1, TOR1B, UBE2L6, LAP3, STAT2, PML, IFI30, ST8SIA4, PARP12, TAPBP, APOL6, CMTR1, GBP4, IRF1, SLC25A28, IFNAR2, SECTM1, IFIT1, SAMD…	http://www.gsea-msigdb.org/gsea/msigdb/cards/HALLMARK_INTERFERON_GAMMA_RESPONSE
HALLMARK_APICAL_JUNCTION	0.05375	0.127976	0.570856	1.33653	472	61	INSIG1, ICAM1, NEXN, SHC1, WASL, MSN, VASP, PBX2, STX4, ICAM2, JUP, CTNNA1, EVL, B4GALT1, PFN1, GTF2F1, PTPRC, CD99, ADAM9, ITGB1, ZYX, MYL12B, GNAI2, ACTN4, ACTB, SYMPK, AKT2	http://www.gsea-msigdb.org/gsea/msigdb/cards/HALLMARK_APICAL_JUNCTION
HALLMARK_APICAL_SURFACE	0.404452	0.532174	0.584797	1.07242	2797	12	PLAUR, LYN, HSPB1, B4GALT1, ADAM10, IL2RG	http://www.gsea-msigdb.org/gsea/msigdb/cards/HALLMARK_APICAL_SURFACE
HALLMARK_HEDGEHOG_SIGNALING	0.21479	0.378332	0.738953	1.23005	1367	7	TLE3, PML, MYH9	http://www.gsea-msigdb.org/gsea/msigdb/cards/HALLMARK_HEDGEHOG_SIGNALING
HALLMARK_COMPLEMENT	0.000858461	0.00715384	0.63812	1.56002	7	98	PLSCR1, IRF7, CTSL, PLEK, SERPING1, LCP2, GNAI3, TIMP1, HSPA5, EHD1, DUSP6, PLAUR, LAP3, SH2B3, IRF1, GRB2, LYN, CALM3, CALM1, FCER1G, GMFB, LAMP2, RCE1, STX4, CD55, USP16, ATOX1, DOCK10, CTSB, XPNPEP1, TIMP2	http://www.gsea-msigdb.org/gsea/msigdb/cards/HALLMARK_COMPLEMENT
HALLMARK_UNFOLDED_PROTEIN_RESPONSE	0.296801	0.412223	0.46418	1.10801	2680	73	YWHAZ, HSPA5, SPCS3, ATF4, HSPA9, EDEM1, IFIT1, SHC1, WIPI1, ATF3, CALR, MTHFD2, EIF4A1, EIF4G1, NABP1, FUS, KHSRP, KIF5B, DCP1A, NOLC1, EIF4E, ERO1A	http://www.gsea-msigdb.org/gsea/msigdb/cards/HALLMARK_UNFOLDED_PROTEIN_RESPONSE
HALLMARK_PI3K_AKT_MTOR_SIGNALING	0.0912364	0.182473	0.539968	1.2752	810	66	ARHGDIA, DDIT3, CDKN1A, MAP2K3, MYD88, STAT2, CFL1, GRB2, NFKBIB, ARF1, UBE2D3, CALR, UBE2N, MKNK1, ACTR3, RAC1, TBK1, RIT1, PFN1, IL2RG, EIF4E, PRKAG1, PPP1CA, YWHAB	http://www.gsea-msigdb.org/gsea/msigdb/cards/HALLMARK_PI3K_AKT_MTOR_SIGNALING
HALLMARK_MTORC1_SIGNALING	0.0112806	0.0470023	0.549231	1.36832	107	131	DDIT3, BHLHE40, ETF1, CDKN1A, INSIG1, PNP, MAP2K3, HSPA5, LDLR, RAB1A, NAMPT, UFM1, PPP1R15A, IFI30, HSPA9, EDEM1, NFKBIB, SLC9A3R1, NFIL3, SLC2A3, DDX39A, UBE2D3, CALR, ENO1, ATP2A2, ARPC5L, PITPNB, MTHFD2, MTHFD2L, ACTR3, LDHA, PGK1, PSMD14, SDF2L1, TBK1, PRDX1, GGA2, RIT1	http://www.gsea-msigdb.org/gsea/msigdb/cards/HALLMARK_MTORC1_SIGNALING
HALLMARK_E2F_TARGETS	0.137106	0.258426	-0.36165	-1.15458	125	77	MYC, HMGB2, LUC7L3, KIF22, NOP56, CTCF, PRKDC, DUT, TACC3, PMS2	http://www.gsea-msigdb.org/gsea/msigdb/cards/HALLMARK_E2F_TARGETS
HALLMARK_MYC_TARGETS_V1	0.948302	0.967655	0.290738	0.733609	9244	169	CUL1, ETF1, HNRNPA3, EIF4G2, DDX21, UBE2L3, SRSF3, PSMA6, YWHAQ, PSMB3, SYNCRIP, SRSF2, EIF4A1, HNRNPC, HNRNPU, LDHA, PGK1, PSMD14, SNRPG, NCBP2, HNRNPD, PSMA4, PSMD7, EIF4H, SSB, RNPS1, ILF2, NOLC1, EIF4E, PCBP1, PRDX4, PSMC4, PSMA7, CNBP	http://www.gsea-msigdb.org/gsea/msigdb/cards/HALLMARK_MYC_TARGETS_V1
HALLMARK_MYC_TARGETS_V2	0.281309	0.40187	-0.41293	-1.09822	592	30	MYC, NOP56, AIMP2, MPHOSPH10, FARSA, EXOSC5	http://www.gsea-msigdb.org/gsea/msigdb/cards/HALLMARK_MYC_TARGETS_V2
HALLMARK_EPITHELIAL_MESENCHYMAL_TRANSITION	0.0384894	0.0962235	0.625728	1.39279	318	40	EMP3, TPM4, SAT1, TIMP1, FLNA, PLAUR, GADD45B, ITGA5, ID2, CD44, LGALS1	http://www.gsea-msigdb.org/gsea/msigdb/cards/HALLMARK_EPITHELIAL_MESENCHYMAL_TRANSITION
HALLMARK_INFLAMMATORY_RESPONSE	0.000107875	0.00110314	0.741331	1.8032	0	92	FFAR2, EMP3, EIF2AK2, IRF7, MXD1, IFITM1, LY6E, CDKN1A, SPHK1, LCP2, GNAI3, TIMP1, HIF1A, IL1B, CD14, BST2, ABCA1, IL10RA, OSM, LDLR, GCH1, ICAM1, NAMPT, PLAUR, HBEGF, ATP2B1, RELA, PTPRE, TAPBP, GNA15, ITGA5, IRF1, KIF1B, IFNAR1, LYN, AQP9, SELENOS, NFKBIA, EREG, CD82, IFNGR2, GPR183, ATP2A2, ADRM1, CD55, C5AR1	http://www.gsea-msigdb.org/gsea/msigdb/cards/HALLMARK_INFLAMMATORY_RESPONSE
HALLMARK_XENOBIOTIC_METABOLISM	0.62074	0.72179	0.391256	0.929168	5572	69	SERTAD1, HMOX1, DDAH2, GCH1, NINJ1, ID2, PTS, AQP9, GSTO1, GABARAPL1, ATP2A2, ARPP19, FBP1, PDLIM5, JUP	http://www.gsea-msigdb.org/gsea/msigdb/cards/HALLMARK_XENOBIOTIC_METABOLISM
HALLMARK_FATTY_ACID_METABOLISM	0.244681	0.390725	-0.336005	-1.06896	229	76	CD1D, ECH1, APEX1, CD36, HSD17B4, SUCLA2, ERP29, ETFDH, ALDH1A1, CPT1A, HSDL2	http://www.gsea-msigdb.org/gsea/msigdb/cards/HALLMARK_FATTY_ACID_METABOLISM
HALLMARK_OXIDATIVE_PHOSPHORYLATION	0.782427	0.850464	-0.262227	-0.929239	186	172	PDK4, SLC25A20, ECH1, MRPL35, SUCLA2, ATP5F1A, ETFDH, NDUFS2, CPT1A, HADHA, ETFA, MRPL34, MRPS11, LDHB, PRDX3, ATP5PB, UQCRC2, OXA1L, IDH1, MRPL15, VDAC3, TIMM9, MRPS30, NDUFA8, PHB2, NDUFB5, ACADVL	http://www.gsea-msigdb.org/gsea/msigdb/cards/HALLMARK_OXIDATIVE_PHOSPHORYLATION
HALLMARK_GLYCOLYSIS	0.276574	0.40187	-0.336797	-1.06396	267	73	SAP30, CXCR4, CITED2, IRS2, ANKZF1, PYGL, COPB2, UGP2, TGFBI, PGM2, GLRX, LHPP, ALDH9A1, FAM162A, IDH1, POLR3K, ME2	http://www.gsea-msigdb.org/gsea/msigdb/cards/HALLMARK_GLYCOLYSIS
HALLMARK_REACTIVE_OXYGEN_SPECIES_PATHWAY	0.32722	0.442189	0.493663	1.09883	2711	40	SOD2, CDKN2D, OXSR1, PRNP, SELENOS, FTL, ATOX1, NDUFA6, TXN, PTPA, PRDX1	http://www.gsea-msigdb.org/gsea/msigdb/cards/HALLMARK_REACTIVE_OXYGEN_SPECIES_PATHWAY
HALLMARK_P53_PATHWAY	0.0164179	0.0490196	0.564493	1.38661	153	105	MXD1, RAP2B, RNF19B, SAT1, HMOX1, DDIT3, IER3, IER5, CDKN1A, SPHK1, RALGDS, PLK3, CCNK, HBEGF, PPP1R15A, SERTAD3, IFI30, PTPRE, NINJ1, DNTTIP2, SLC3A2, NDRG1, IRAK1, ATF3, FBXW7, ZFP36L1, S100A10, CD82	http://www.gsea-msigdb.org/gsea/msigdb/cards/HALLMARK_P53_PATHWAY
HALLMARK_UV_RESPONSE_UP	0.0143248	0.0490196	0.58685	1.41284	130	82	SOD2, PPIF, HMOX1, NR4A1, EIF5, GCH1, ICAM1, DDX21, PPP1R2, IRF1, GLS, LYN, NUP58, NFKBIA, ATP6V1F, ATF3, PRPF3, ACAA1, DNAJB1, HNRNPU, NXF1, TAP1, AGO2, GRPEL1, BID, PRKACA, TMBIM6, DNAJA1, BCL2L11, CNP, FOSB	http://www.gsea-msigdb.org/gsea/msigdb/cards/HALLMARK_UV_RESPONSE_UP
HALLMARK_UV_RESPONSE_DN	0.470876	0.603687	0.43996	1.00987	4041	51	ID1, BHLHE40, INSIG1, LDLR, ATP2B1, ZMIZ1, RUNX1, MIOS, SMAD3, ANXA2, RASA2, NR3C1, PDLIM5, SIPA1L1, ATXN1, RXRA	http://www.gsea-msigdb.org/gsea/msigdb/cards/HALLMARK_UV_RESPONSE_DN
HALLMARK_ANGIOGENESIS	0.0342181	0.0900476	0.874306	1.41526	213	6	THBD, TIMP1, S100A4	http://www.gsea-msigdb.org/gsea/msigdb/cards/HALLMARK_ANGIOGENESIS
HALLMARK_HEME_METABOLISM	0.528617	0.644654	0.407863	0.983422	4848	83	KLF3, MAP2K3, BLVRA, RIOK3, TMEM9B, SYNJ1, LAMP2, RNF19A, NR3C1, FBXO7, SLC66A2, CTSB, BACH1, TOP1, VEZF1, ADIPOR1, BTG2, ACP5, FOXO3, HDGF, MPP1, MKRN1, KDM7A, HBB, YPEL5	http://www.gsea-msigdb.org/gsea/msigdb/cards/HALLMARK_HEME_METABOLISM
HALLMARK_COAGULATION	0.00110851	0.00791794	0.737063	1.61043	8	35	PLEK, THBD, SERPING1, TIMP1, DUSP6, SH2B2, CAPN2, PEF1, ARF4, LAMP2, WDR1, ANXA1, CTSB, RAC1	http://www.gsea-msigdb.org/gsea/msigdb/cards/HALLMARK_COAGULATION
HALLMARK_IL2_STAT5_SIGNALING	0.0166667	0.0490196	0.58738	1.41107	151	80	PLSCR1, MXD1, CD83, MAPKAPK2, BHLHE40, IFITM3, PNP, IL10RA, GADD45B, GBP4, PRNP, SNX9, NDRG1, PLEC, GSTO1, CD44, NFIL3, SLC2A3, GABARAPL1, DENND5A	http://www.gsea-msigdb.org/gsea/msigdb/cards/HALLMARK_IL2_STAT5_SIGNALING
HALLMARK_BILE_ACID_METABOLISM	0.863886	0.899882	0.346237	0.730761	6752	27	ABCA1, PNPLA8, AQP9, ABCD1, ATXN1, RXRA	http://www.gsea-msigdb.org/gsea/msigdb/cards/HALLMARK_BILE_ACID_METABOLISM
HALLMARK_PEROXISOME	0.849935	0.899882	-0.283779	-0.821711	1313	45	ECH1, CAT, HSD17B4, ALDH1A1, GNPAT, PEX11B, ALDH9A1, IDH1, LONP2	http://www.gsea-msigdb.org/gsea/msigdb/cards/HALLMARK_PEROXISOME
HALLMARK_ALLOGRAFT_REJECTION	0.00483351	0.0268528	0.599301	1.46417	44	97	CCR1, IRF7, BCL3, LCP2, TIMP1, HIF1A, SRGN, IL1B, FLNA, ICAM1, STAT1, ST8SIA4, TAPBP, HLA-E, IFNAR2, BCL10, LYN, EIF5A, HLA-A, EREG, IFNGR2, UBE2N, RPS9, GBP2, SPI1, TAP2, TAP1, RPS19, IL4R, RIPK2, TGFB1, PTPRC, CAPG, B2M, IL2RG	http://www.gsea-msigdb.org/gsea/msigdb/cards/HALLMARK_ALLOGRAFT_REJECTION
HALLMARK_SPERMATOGENESIS	0.257879	0.390725	-0.492939	-1.15225	670	18	MLLT10, GMCL1, ARL4A, VDAC3, TALDO1, PHKG2	http://www.gsea-msigdb.org/gsea/msigdb/cards/HALLMARK_SPERMATOGENESIS
HALLMARK_KRAS_SIGNALING_UP	0.0895489	0.182473	0.541287	1.27832	795	66	IL1B, IL10RA, DUSP6, PLAUR, HBEGF, PPP1R15A, EPB41L3, TRIB1, USP12, ID2, MAFB, G0S2, FCER1G, PTGS2, EREG, ADAM8, TNFRSF1B, ADAM17, JUP, LAPTM5, RBM4	http://www.gsea-msigdb.org/gsea/msigdb/cards/HALLMARK_KRAS_SIGNALING_UP
HALLMARK_KRAS_SIGNALING_DN	0.00594595	0.0297297	0.787198	1.55677	43	18	IFI44L, SKIL, RSAD2, MX1, SNN, MTHFR	http://www.gsea-msigdb.org/gsea/msigdb/cards/HALLMARK_KRAS_SIGNALING_DN
HALLMARK_PANCREAS_BETA_CELLS	0.681964	0.774959	0.535068	0.86613	4264	6	MAFB, SRP14	http://www.gsea-msigdb.org/gsea/msigdb/cards/HALLMARK_PANCREAS_BETA_CELLS

[truncated: 14 more sheets: CD8 Memory T Cells, Memory B Cells, CD4 Activated Memory T Cells, CD1C DCs, CD56 Bright NK Cells, NK Cells, PrePro B Cells, CD8 Cytotoxic T Cells, GD Cytotoxic T Cells, CD14 DCs, CD4 Cytotoxic T Cells, Tregs, MAIT Cytotoxic T Cells, Header Desc]
