# Supplementary material for: Immunophenotypic changes in the tumor and tumor microenvironment during progression to multiple myeloma
Source: PLoS Genet. 2025 Oct 7;21(10):e1011848. doi: 10.1371/journal.pgen.1011848 (PMC12558612; doi:10.1371/journal.pgen.1011848)
Supplement: S6 File — MultiNicheNet analysis is conducted for modelling the interactions between the ligands from plasma cells and the receptors from the immune populations. The results from MM versus premalignant comparison are used as input for the modelling. (XLSX) [file pgen.1011848.s019.xlsx]

## Sheet: Plasma Cells -> Immune Pop
	id	sender	receiver	ligand	receptor	prioritization_score	prioritization_rank	ligand ENSG ID	receptor ENSG ID
1	FAM3C_FFAR2_Plasma.Cells_Macrophages	Plasma.Cells	Macrophages	FAM3C	FFAR2	1.22495	1	ENSG00000196937	ENSG00000126262
2	RELN_ITGB1_Plasma.Cells_CD14.Monocytes	Plasma.Cells	CD14.Monocytes	RELN	ITGB1	1.14504	2	ENSG00000189056	ENSG00000150093
3	FAM3C_LAMP1_Plasma.Cells_Macrophages	Plasma.Cells	Macrophages	FAM3C	LAMP1	1.14296	3	ENSG00000196937	ENSG00000185896
4	HGF_SDC1_Plasma.Cells_Plasma.Cells	Plasma.Cells	Plasma.Cells	HGF	SDC1	1.14132	4	ENSG00000019991	ENSG00000115884
5	MIF_CXCR4_Plasma.Cells_CD8.Activated.T.Cells	Plasma.Cells	CD8.Activated.T.Cells	MIF	CXCR4	1.1222	5	ENSG00000240972	ENSG00000121966
6	CD320_TMEM167A_Plasma.Cells_Macrophages	Plasma.Cells	Macrophages	CD320	TMEM167A	1.11755	6	ENSG00000167775	ENSG00000174695
7	FAM3C_CLEC2D_Plasma.Cells_GD.Cytotoxic.T.Cells	Plasma.Cells	GD.Cytotoxic.T.Cells	FAM3C	CLEC2D	1.11692	7	ENSG00000196937	ENSG00000069493
8	CD320_TMEM167A_Plasma.Cells_Plasma.Cells	Plasma.Cells	Plasma.Cells	CD320	TMEM167A	1.11012	8	ENSG00000167775	ENSG00000174695
9	CD320_LRPAP1_Plasma.Cells_Macrophages	Plasma.Cells	Macrophages	CD320	LRPAP1	1.1002	9	ENSG00000167775	ENSG00000163956
10	CD320_ROR2_Plasma.Cells_Plasma.Cells	Plasma.Cells	Plasma.Cells	CD320	ROR2	1.09798	10	ENSG00000167775	ENSG00000169071
11	MIF_CXCR4_Plasma.Cells_GD.Cytotoxic.T.Cells	Plasma.Cells	GD.Cytotoxic.T.Cells	MIF	CXCR4	1.09701	11	ENSG00000240972	ENSG00000121966
12	MIF_CD74_Plasma.Cells_CD1C.DCs	Plasma.Cells	CD1C.DCs	MIF	CD74	1.09569	12	ENSG00000240972	ENSG00000019582
13	FAM3C_PDCD1_Plasma.Cells_CD8.Activated.T.Cells	Plasma.Cells	CD8.Activated.T.Cells	FAM3C	PDCD1	1.0938	13	ENSG00000196937	ENSG00000188389
14	CD320_LRPAP1_Plasma.Cells_CD14.Monocytes	Plasma.Cells	CD14.Monocytes	CD320	LRPAP1	1.09006	14	ENSG00000167775	ENSG00000163956
15	HGF_CD44_Plasma.Cells_CD1C.DCs	Plasma.Cells	CD1C.DCs	HGF	CD44	1.08829	15	ENSG00000019991	ENSG00000026508
16	FAM3C_KIR2DL3_Plasma.Cells_NK.Cells	Plasma.Cells	NK.Cells	FAM3C	KIR2DL3	1.08384	16	ENSG00000196937	ENSG00000243772
17	MIF_CD44_Plasma.Cells_CD8.Activated.T.Cells	Plasma.Cells	CD8.Activated.T.Cells	MIF	CD44	1.08179	17	ENSG00000240972	ENSG00000026508
18	IL15_IL2RG_Plasma.Cells_CD8.Cytotoxic.T.Cells	Plasma.Cells	CD8.Cytotoxic.T.Cells	IL15	IL2RG	1.08173	18	ENSG00000164136	ENSG00000147168
19	NAMPT_ITGA5_Plasma.Cells_CD1C.DCs	Plasma.Cells	CD1C.DCs	NAMPT	ITGA5	1.08073	19	ENSG00000105835	ENSG00000161638
20	FAM3C_FFAR2_Plasma.Cells_CD14.Monocytes	Plasma.Cells	CD14.Monocytes	FAM3C	FFAR2	1.07455	20	ENSG00000196937	ENSG00000126262
21	CD320_TMEM167A_Plasma.Cells_CD14.Monocytes	Plasma.Cells	CD14.Monocytes	CD320	TMEM167A	1.07286	21	ENSG00000167775	ENSG00000174695
22	CD320_JAML_Plasma.Cells_CD1C.DCs	Plasma.Cells	CD1C.DCs	CD320	JAML	1.07158	22	ENSG00000167775	ENSG00000160593
23	WNT5A_FZD6_Plasma.Cells_Plasma.Cells	Plasma.Cells	Plasma.Cells	WNT5A	FZD6	1.06939	23	ENSG00000114251	ENSG00000164930
24	CD320_TMEM167A_Plasma.Cells_CD1C.DCs	Plasma.Cells	CD1C.DCs	CD320	TMEM167A	1.06892	24	ENSG00000167775	ENSG00000174695
25	MIF_CD44_Plasma.Cells_CD1C.DCs	Plasma.Cells	CD1C.DCs	MIF	CD44	1.0685	25	ENSG00000240972	ENSG00000026508
26	CNTN1_PTPRZ1_Plasma.Cells_Plasma.Cells	Plasma.Cells	Plasma.Cells	CNTN1	PTPRZ1	1.06679	26	ENSG00000018236	ENSG00000106278
27	MIF_CXCR4_Plasma.Cells_MAIT.Cytotoxic.T.Cells	Plasma.Cells	MAIT.Cytotoxic.T.Cells	MIF	CXCR4	1.06661	27	ENSG00000240972	ENSG00000121966
28	MIF_CD44_Plasma.Cells_Tregs	Plasma.Cells	Tregs	MIF	CD44	1.06577	28	ENSG00000240972	ENSG00000026508
29	HGF_CD44_Plasma.Cells_Tregs	Plasma.Cells	Tregs	HGF	CD44	1.06564	29	ENSG00000019991	ENSG00000026508
30	RELN_ITGB1_Plasma.Cells_NK.Cells	Plasma.Cells	NK.Cells	RELN	ITGB1	1.06462	30	ENSG00000189056	ENSG00000150093
31	MIF_CXCR4_Plasma.Cells_CD8.Cytotoxic.T.Cells	Plasma.Cells	CD8.Cytotoxic.T.Cells	MIF	CXCR4	1.06202	31	ENSG00000240972	ENSG00000121966
32	MIF_CD44_Plasma.Cells_CD8.Cytotoxic.T.Cells	Plasma.Cells	CD8.Cytotoxic.T.Cells	MIF	CD44	1.05968	32	ENSG00000240972	ENSG00000026508
33	HGF_CD44_Plasma.Cells_CD14.Monocytes	Plasma.Cells	CD14.Monocytes	HGF	CD44	1.05948	33	ENSG00000019991	ENSG00000026508
34	MIF_CD44_Plasma.Cells_CD14.Monocytes	Plasma.Cells	CD14.Monocytes	MIF	CD44	1.0592	34	ENSG00000240972	ENSG00000026508
35	FAM3C_CLEC2D_Plasma.Cells_MAIT.Cytotoxic.T.Cells	Plasma.Cells	MAIT.Cytotoxic.T.Cells	FAM3C	CLEC2D	1.05886	35	ENSG00000196937	ENSG00000069493
36	HGF_CD44_Plasma.Cells_CD8.Activated.T.Cells	Plasma.Cells	CD8.Activated.T.Cells	HGF	CD44	1.05871	36	ENSG00000019991	ENSG00000026508
37	MIF_CXCR4_Plasma.Cells_Tregs	Plasma.Cells	Tregs	MIF	CXCR4	1.0583	37	ENSG00000240972	ENSG00000121966
38	MIF_CD74_Plasma.Cells_Macrophages	Plasma.Cells	Macrophages	MIF	CD74	1.05564	38	ENSG00000240972	ENSG00000019582
39	RELN_ITGB1_Plasma.Cells_CD8.Cytotoxic.T.Cells	Plasma.Cells	CD8.Cytotoxic.T.Cells	RELN	ITGB1	1.0555	39	ENSG00000189056	ENSG00000150093
40	FAM3C_KIR2DL3_Plasma.Cells_GD.Cytotoxic.T.Cells	Plasma.Cells	GD.Cytotoxic.T.Cells	FAM3C	KIR2DL3	1.05401	40	ENSG00000196937	ENSG00000243772
41	MIF_CD44_Plasma.Cells_MAIT.Cytotoxic.T.Cells	Plasma.Cells	MAIT.Cytotoxic.T.Cells	MIF	CD44	1.05352	41	ENSG00000240972	ENSG00000026508
42	WNT5A_ROR2_Plasma.Cells_Plasma.Cells	Plasma.Cells	Plasma.Cells	WNT5A	ROR2	1.05318	42	ENSG00000114251	ENSG00000169071
43	HGF_CD44_Plasma.Cells_MAIT.Cytotoxic.T.Cells	Plasma.Cells	MAIT.Cytotoxic.T.Cells	HGF	CD44	1.05133	43	ENSG00000019991	ENSG00000026508
44	FAM3C_LAMP1_Plasma.Cells_CD8.Cytotoxic.T.Cells	Plasma.Cells	CD8.Cytotoxic.T.Cells	FAM3C	LAMP1	1.0511	44	ENSG00000196937	ENSG00000185896
45	RELN_ITGB1_Plasma.Cells_GD.Cytotoxic.T.Cells	Plasma.Cells	GD.Cytotoxic.T.Cells	RELN	ITGB1	1.04654	45	ENSG00000189056	ENSG00000150093
46	IL15_IL2RB_Plasma.Cells_CD8.Cytotoxic.T.Cells	Plasma.Cells	CD8.Cytotoxic.T.Cells	IL15	IL2RB	1.0457	46	ENSG00000164136	ENSG00000100385
47	ADM_RAMP1_Plasma.Cells_NK.Cells	Plasma.Cells	NK.Cells	ADM	RAMP1	1.0456	47	ENSG00000148926	ENSG00000132329
48	BMP6_BMPR1B_Plasma.Cells_Plasma.Cells	Plasma.Cells	Plasma.Cells	BMP6	BMPR1B	1.04118	48	ENSG00000153162	ENSG00000138696
49	CD320_JAML_Plasma.Cells_Macrophages	Plasma.Cells	Macrophages	CD320	JAML	1.04082	49	ENSG00000167775	ENSG00000160593
50	MIF_CD44_Plasma.Cells_GD.Cytotoxic.T.Cells	Plasma.Cells	GD.Cytotoxic.T.Cells	MIF	CD44	1.04015	50	ENSG00000240972	ENSG00000026508

## Sheet: Header Desc
The header information for the cell-cell interaction analysis
id	The general identifier for the analysis
sender	Sender cell type
receiver	Receiver cell type
ligand	Ligand name
receptor	Receptor name
prioritization_score	Prioritization score of the interaction obtained from the analysis
prioritization_rank	Prioritization rank of the interaction
ligand ENSG ID	ENSEMBL ID of the ligand
receptor ENSG ID	ENSEMBL ID of the receptor
