# Supplementary material for: Immunophenotypic changes in the tumor and tumor microenvironment during progression to multiple myeloma
Source: PLoS Genet. 2025 Oct 7;21(10):e1011848. doi: 10.1371/journal.pgen.1011848 (PMC12558612; doi:10.1371/journal.pgen.1011848)
Supplement: S7 File — MultiNicheNet analysis is conducted for modelling the interactions between the ligands from immune populations and the receptors from the plasma cells. The results from MM versus premalignant comparison are used as input for the modelling. (XLSX) [file pgen.1011848.s020.xlsx]

## Sheet: Immune Pop -> Plasma Cells
	id	sender	receiver	ligand	receptor	prioritization_score	prioritization_rank	ligand ENSG ID	receptor ENSG ID
1	SERPINA1_F12_CD14.Monocytes_Plasma.Cells	CD14.Monocytes	Plasma.Cells	SERPINA1	F12	1.2016	1	ENSG00000197249	ENSG00000131187
2	TNFSF13B_TNFRSF17_Macrophages_Plasma.Cells	Macrophages	Plasma.Cells	TNFSF13B	TNFRSF17	1.18601	2	ENSG00000102524	ENSG00000048462
3	TNFSF13B_TNFRSF17_CD14.Monocytes_Plasma.Cells	CD14.Monocytes	Plasma.Cells	TNFSF13B	TNFRSF17	1.16714	3	ENSG00000102524	ENSG00000048462
4	TNFSF13B_TNFRSF17_CD1C.DCs_Plasma.Cells	CD1C.DCs	Plasma.Cells	TNFSF13B	TNFRSF17	1.15691	4	ENSG00000102524	ENSG00000048462
5	HMGB1_SDC1_NK.Cells_Plasma.Cells	NK.Cells	Plasma.Cells	HMGB1	SDC1	1.15633	5	ENSG00000189403	ENSG00000115884
6	SERPINA1_F12_CD1C.DCs_Plasma.Cells	CD1C.DCs	Plasma.Cells	SERPINA1	F12	1.14807	6	ENSG00000197249	ENSG00000131187
7	THBS1_SDC1_CD14.Monocytes_Plasma.Cells	CD14.Monocytes	Plasma.Cells	THBS1	SDC1	1.14608	7	ENSG00000137801	ENSG00000115884
8	HMGB1_SDC1_CD8.Activated.T.Cells_Plasma.Cells	CD8.Activated.T.Cells	Plasma.Cells	HMGB1	SDC1	1.14606	8	ENSG00000189403	ENSG00000115884
9	HMGB1_SDC1_CD8.Cytotoxic.T.Cells_Plasma.Cells	CD8.Cytotoxic.T.Cells	Plasma.Cells	HMGB1	SDC1	1.14523	9	ENSG00000189403	ENSG00000115884
10	HGF_SDC1_Plasma.Cells_Plasma.Cells	Plasma.Cells	Plasma.Cells	HGF	SDC1	1.14132	10	ENSG00000019991	ENSG00000115884
11	ADAM9_ITGA6_CD14.Monocytes_Plasma.Cells	CD14.Monocytes	Plasma.Cells	ADAM9	ITGA6	1.12741	11	ENSG00000168615	ENSG00000091409
12	CCL5_SDC1_GD.Cytotoxic.T.Cells_Plasma.Cells	GD.Cytotoxic.T.Cells	Plasma.Cells	CCL5	SDC1	1.12664	12	ENSG00000271503	ENSG00000115884
13	SERPINA1_F12_Macrophages_Plasma.Cells	Macrophages	Plasma.Cells	SERPINA1	F12	1.12289	13	ENSG00000197249	ENSG00000131187
14	CD320_TMEM167A_NK.Cells_Plasma.Cells	NK.Cells	Plasma.Cells	CD320	TMEM167A	1.12094	14	ENSG00000167775	ENSG00000174695
15	SERPING1_F12_CD14.Monocytes_Plasma.Cells	CD14.Monocytes	Plasma.Cells	SERPING1	F12	1.1205	15	ENSG00000149131	ENSG00000131187
16	CCL5_SDC1_CD8.Cytotoxic.T.Cells_Plasma.Cells	CD8.Cytotoxic.T.Cells	Plasma.Cells	CCL5	SDC1	1.11109	16	ENSG00000271503	ENSG00000115884
17	CD320_TMEM167A_Plasma.Cells_Plasma.Cells	Plasma.Cells	Plasma.Cells	CD320	TMEM167A	1.11012	17	ENSG00000167775	ENSG00000174695
18	HMGB1_SDC1_CD4.Memory.T.Cells_Plasma.Cells	CD4.Memory.T.Cells	Plasma.Cells	HMGB1	SDC1	1.10802	18	ENSG00000189403	ENSG00000115884
19	CD320_ROR2_NK.Cells_Plasma.Cells	NK.Cells	Plasma.Cells	CD320	ROR2	1.10489	19	ENSG00000167775	ENSG00000169071
20	CD320_ROR2_Plasma.Cells_Plasma.Cells	Plasma.Cells	Plasma.Cells	CD320	ROR2	1.09798	20	ENSG00000167775	ENSG00000169071
21	HMGB1_SDC1_Tregs_Plasma.Cells	Tregs	Plasma.Cells	HMGB1	SDC1	1.0902	21	ENSG00000189403	ENSG00000115884
22	THBS1_ITGA6_CD14.Monocytes_Plasma.Cells	CD14.Monocytes	Plasma.Cells	THBS1	ITGA6	1.08881	22	ENSG00000137801	ENSG00000091409
23	CD320_TMEM167A_GD.Cytotoxic.T.Cells_Plasma.Cells	GD.Cytotoxic.T.Cells	Plasma.Cells	CD320	TMEM167A	1.08397	23	ENSG00000167775	ENSG00000174695
24	CD320_TMEM167A_MAIT.Cytotoxic.T.Cells_Plasma.Cells	MAIT.Cytotoxic.T.Cells	Plasma.Cells	CD320	TMEM167A	1.08353	24	ENSG00000167775	ENSG00000174695
25	CLEC11A_KIT_CD14.Monocytes_Plasma.Cells	CD14.Monocytes	Plasma.Cells	CLEC11A	KIT	1.08263	25	ENSG00000105472	ENSG00000157404
26	CCL5_SDC1_CD8.Activated.T.Cells_Plasma.Cells	CD8.Activated.T.Cells	Plasma.Cells	CCL5	SDC1	1.08171	26	ENSG00000271503	ENSG00000115884
27	HMGB1_SDC1_MAIT.Cytotoxic.T.Cells_Plasma.Cells	MAIT.Cytotoxic.T.Cells	Plasma.Cells	HMGB1	SDC1	1.07513	27	ENSG00000189403	ENSG00000115884
28	SERPING1_F12_Macrophages_Plasma.Cells	Macrophages	Plasma.Cells	SERPING1	F12	1.07445	28	ENSG00000149131	ENSG00000131187
29	CD320_TMEM167A_CD8.Cytotoxic.T.Cells_Plasma.Cells	CD8.Cytotoxic.T.Cells	Plasma.Cells	CD320	TMEM167A	1.07372	29	ENSG00000167775	ENSG00000174695
30	WNT5A_FZD6_Plasma.Cells_Plasma.Cells	Plasma.Cells	Plasma.Cells	WNT5A	FZD6	1.06939	30	ENSG00000114251	ENSG00000164930
31	NCAM1_CNTN1_NK.Cells_Plasma.Cells	NK.Cells	Plasma.Cells	NCAM1	CNTN1	1.06915	31	ENSG00000149294	ENSG00000018236
32	CD320_ROR2_GD.Cytotoxic.T.Cells_Plasma.Cells	GD.Cytotoxic.T.Cells	Plasma.Cells	CD320	ROR2	1.06792	32	ENSG00000167775	ENSG00000169071
33	CD6_DAG1_CD8.Activated.T.Cells_Plasma.Cells	CD8.Activated.T.Cells	Plasma.Cells	CD6	DAG1	1.06783	33	ENSG00000013725	ENSG00000173402
34	CCL5_SDC1_NK.Cells_Plasma.Cells	NK.Cells	Plasma.Cells	CCL5	SDC1	1.06777	34	ENSG00000271503	ENSG00000115884
35	CD6_DAG1_CD8.Cytotoxic.T.Cells_Plasma.Cells	CD8.Cytotoxic.T.Cells	Plasma.Cells	CD6	DAG1	1.0677	35	ENSG00000013725	ENSG00000173402
36	CD320_ROR2_MAIT.Cytotoxic.T.Cells_Plasma.Cells	MAIT.Cytotoxic.T.Cells	Plasma.Cells	CD320	ROR2	1.06748	36	ENSG00000167775	ENSG00000169071
37	HMGB1_SDC1_GD.Cytotoxic.T.Cells_Plasma.Cells	GD.Cytotoxic.T.Cells	Plasma.Cells	HMGB1	SDC1	1.06748	37	ENSG00000189403	ENSG00000115884
38	CNTN1_PTPRZ1_Plasma.Cells_Plasma.Cells	Plasma.Cells	Plasma.Cells	CNTN1	PTPRZ1	1.06679	38	ENSG00000018236	ENSG00000106278
39	LRPAP1_CD320_CD14.Monocytes_Plasma.Cells	CD14.Monocytes	Plasma.Cells	LRPAP1	CD320	1.0665	39	ENSG00000163956	ENSG00000167775
40	NCAM1_PTPRZ1_NK.Cells_Plasma.Cells	NK.Cells	Plasma.Cells	NCAM1	PTPRZ1	1.06237	40	ENSG00000149294	ENSG00000106278
41	CD320_TMEM167A_CD4.Naive.T.Cells_Plasma.Cells	CD4.Naive.T.Cells	Plasma.Cells	CD320	TMEM167A	1.05824	41	ENSG00000167775	ENSG00000174695
42	CD320_ROR2_CD8.Cytotoxic.T.Cells_Plasma.Cells	CD8.Cytotoxic.T.Cells	Plasma.Cells	CD320	ROR2	1.05767	42	ENSG00000167775	ENSG00000169071
43	HMGB1_SDC1_CD4.Naive.T.Cells_Plasma.Cells	CD4.Naive.T.Cells	Plasma.Cells	HMGB1	SDC1	1.05402	43	ENSG00000189403	ENSG00000115884
44	WNT5A_ROR2_Plasma.Cells_Plasma.Cells	Plasma.Cells	Plasma.Cells	WNT5A	ROR2	1.05318	44	ENSG00000114251	ENSG00000169071
45	TNFSF13_TNFRSF17_Macrophages_Plasma.Cells	Macrophages	Plasma.Cells	TNFSF13	TNFRSF17	1.04988	45	ENSG00000161955	ENSG00000048462
46	CALR_ITGAV_NK.Cells_Plasma.Cells	NK.Cells	Plasma.Cells	CALR	ITGAV	1.04741	46	ENSG00000179218	ENSG00000138448
47	CD320_ROR2_CD4.Naive.T.Cells_Plasma.Cells	CD4.Naive.T.Cells	Plasma.Cells	CD320	ROR2	1.0461	47	ENSG00000167775	ENSG00000169071
48	NCAM1_NCAM1_NK.Cells_Plasma.Cells	NK.Cells	Plasma.Cells	NCAM1	NCAM1	1.04369	48	ENSG00000149294	ENSG00000149294
49	CCL5_SDC1_MAIT.Cytotoxic.T.Cells_Plasma.Cells	MAIT.Cytotoxic.T.Cells	Plasma.Cells	CCL5	SDC1	1.04184	49	ENSG00000271503	ENSG00000115884
50	BMP6_BMPR1B_Plasma.Cells_Plasma.Cells	Plasma.Cells	Plasma.Cells	BMP6	BMPR1B	1.04118	50	ENSG00000153162	ENSG00000138696

## Sheet: Header Desc
The header information for the cell-cell interaction analysis
id	The general identifier for the analysis
sender	Sender cell type
receiver	Receiver cell type
ligand	Ligand name
receptor	Receptor name
prioritization_score	Prioritization score of the interaction obtained from the analysis
prioritization_rank	Prioritization rank of the interaction
ligand ENSG ID	ENSEMBL ID of the ligand
receptor ENSG ID	ENSEMBL ID of the receptor
