# Supplementary material for: Immunophenotypic changes in the tumor and tumor microenvironment during progression to multiple myeloma
Source: PLoS Genet. 2025 Oct 7;21(10):e1011848. doi: 10.1371/journal.pgen.1011848 (PMC12558612; doi:10.1371/journal.pgen.1011848)
Supplement: S8 File — Each sheet represents one level of cell typing with cell (sub)populations expected as positive or negative. (XLSX) [file pgen.1011848.s021.xlsx]

## Sheet: GELevel1_markers
Gene/Protein Symbol	ENSG ID	Expected Positive
HBB	ENSG00000244734	HSPCs/Erythrocytes
CD34	ENSG00000174059	HSPCs/Erythrocytes
GP1BB	ENSG00000203618	Platelets
CD3E	ENSG00000198851	T/NK Cells
MS4A1	ENSG00000156738	B Cells
IRF8	ENSG00000140968	pDCs;B Cells
PLD4	ENSG00000166428	pDCs
TCF4	ENSG00000196628	pDCs;B Cells
CD74	ENSG00000019582	Monocytic Cells;pDCs;B Cells
CD14	ENSG00000170458	Monocytic Cells
FCGR3A	ENSG00000203747	Monocytic Cells
SDC1	ENSG00000115884	Plasma Cells
IL3RA	ENSG00000185291	pDCs
CD3_TotalSeqC	NA	T/NK Cells
CD4_TotalSeqC	NA	T/NK Cells
CD56_TotalSeqC	NA	T/NK Cells
CD16_TotalSeqC	NA	Monocytic Cells
CD14_TotalSeqC	NA	Monocytic Cells
CD19_TotalSeqC	NA	B Cells
CD20_TotalSeqC	NA	B Cells
CD38_TotalSeqC	NA	Plasma Cells
CD138_TotalSeqC	NA	Plasma Cells
CD123_TotalSeqC	NA	pDCs

## Sheet: ABLevel1_markers
Protein	Expected Positive	Expected Negative
CD3_TotalSeqC	T/NK Cells	HSPCs/Erythrocytes/Platelets
CD4_TotalSeqC	T/NK Cells	HSPCs/Erythrocytes/Platelets
CD56_TotalSeqC	T/NK Cells	HSPCs/Erythrocytes/Platelets
CD16_TotalSeqC	Monocytic Cells	HSPCs/Erythrocytes/Platelets
CD14_TotalSeqC	Monocytic Cells	HSPCs/Erythrocytes/Platelets
CD19_TotalSeqC	B Cells	HSPCs/Erythrocytes/Platelets
CD20_TotalSeqC	B Cells	HSPCs/Erythrocytes/Platelets
CD38_TotalSeqC	Plasma Cells	HSPCs/Erythrocytes/Platelets
CD138_TotalSeqC	Plasma Cells	HSPCs/Erythrocytes/Platelets
CD123_TotalSeqC	pDCs	HSPCs/Erythrocytes/Platelets

## Sheet: GELevel2_markers_T_NK
Gene/Protein Symbol	ENSG ID	Expected Positive
CCL5	ENSG00000271503	Cytotoxic T/NK Cells
CCR7	ENSG00000126353	Non-Cytotoxic T Cells
NKG7	ENSG00000105374	Cytotoxic T/NK Cells
GNLY	ENSG00000115523	Cytotoxic T/NK Cells
GZMB	ENSG00000100453	Cytotoxic T/NK Cells

## Sheet: GELevel2_markers_Monocytic
Gene/Protein Symbol	ENSG ID	Expected Positive	Expected Negative
FCGR3A	ENSG00000203747	Macrophages	CD14+ Monocytes
CD16_TotalSeqC	NA	Macrophages	CD14+ Monocytes
CD1C	ENSG00000158481	mDCs	CD14+ Monocytes
CLEC10A	ENSG00000132514	mDCs	CD14+ Monocytes
FCER1A	ENSG00000179639	mDCs	CD14+ Monocytes

## Sheet: GELevel2_markers_HSPCs Erythroc
Gene/Protein Symbol	ENSG ID	Expected Positive	Expected Negative
CD34	ENSG00000174059	HSPCs	Erythroid Progenitors
HBM	ENSG00000206177	Erythroblasts/Erythrocytes	Erythroid Progenitors
HBA2	ENSG00000188536	Erythroblasts/Erythrocytes	Erythroid Progenitors
HBA1	ENSG00000206172	Erythroblasts/Erythrocytes	Erythroid Progenitors
TFRC	ENSG00000072274	Erythroblasts/Erythrocytes	Erythroid Progenitors/Erythrocytes
PTMA	ENSG00000187514	Erythroblasts/Erythroid Progenitors	Erythrocytes

## Sheet: ABLevel3_markers_B cells
Gene/Protein Symbol	ENSG ID	Expected Positive	Expected Negative
VPREB1	ENSG00000169575	Pre_Pro B Cells	Naive B Cells
CD27_TotalSeqC	NA	Memory B Cells	Naive B Cells
CD20_TotalSeqC	NA	Naive B Cells	Pre_Pro B Cells

## Sheet: ABLevel3_markers_Cyto_T_NK
Gene/Protein Symbol	ENSG ID	Expected Positive	Expected Negative
CD3_TotalSeqC	NA	Cytotoxic T Cells	NK Cells
CD4_TotalSeqC	NA	CD4+ Cytotoxic T Cells	NK Cells
CD8_TotalSeqC	NA	CD8+ Cytotoxic T Cells	NK Cells
CD56_TotalSeqC	NA	NK Cells	Cytotoxic T Cells
CD16_TotalSeqC	NA	NK Cells	Cytotoxic T Cells
KLRB1	ENSG00000111796	All	NA
CD45RO_TotalSeqC	NA	CD4+/CD8+ Memory Cytotoxic T Cells	CD4+/CD8+ Naive Cytotoxic T Cells
CD45RA_TotalSeqC	NA	CD4+/CD8+ Naive Cytotoxic T Cells	CD4+/CD8+ Memory Cytotoxic T Cells

## Sheet: ABLevel3_markers_Non_Cyto_T_NK
Gene/Protein Symbol	ENSG ID	Expected Positive	Expected Negative
CD4_TotalSeqC	NA	CD4+ Non-Cytotoxic T Cells	CD8+ Non-Cytotoxic T Cells
CD8_TotalSeqC	NA	CD8+ Non-Cytotoxic T Cells	CD4+ Non-Cytotoxic T Cells
CD45RO_TotalSeqC	NA	CD4+/CD8+ Memory T Cells	CD4+/CD8+ Naive T Cells
CD45RA_TotalSeqC	NA	CD4+/CD8+ Naive T Cells	CD4+/CD8+ Memory T Cells

## Sheet: Header Desc
The header information for the cell-cell interaction analysis
Gene/Protein Symbol	The general identifier for proteins and genes
ENSG ID	ensembl gene id for genes
Expected Positive	cell type on which gene/protein is expected to be positive
