# Supplementary material for: Immunophenotypic changes in the tumor and tumor microenvironment during progression to multiple myeloma
Source: PLoS Genet. 2025 Oct 7;21(10):e1011848. doi: 10.1371/journal.pgen.1011848 (PMC12558612; doi:10.1371/journal.pgen.1011848)
Supplement: S9 File — The expression profile of MM cells was contrasted premalignant (MGUS and SMM) cells, using muscat. (XLSX) [file pgen.1011848.s022.xlsx]

## Sheet: MM vs Premalignant
gene	cluster_id	logFC	logCPM	F	p_val	contrast	p_adj	ENSG ID
A1BG	CD14.DCs	-0.265937	6.25696	1.49824	0.22698	MM-(SMM+MGUS)/2	0.89488	ENSG00000121410
A1BG	CD14.Monocytes	-0.0122904	6.121	0.0136551	0.907231	MM-(SMM+MGUS)/2	0.998371	ENSG00000121410
A1BG	CD1C.DCs	-0.218545	5.67144	1.69615	0.197449	MM-(SMM+MGUS)/2	0.721644	ENSG00000121410
A1BG	CD4.Activated.Memory.T.Cells	0.107202	5.49813	0.686555	0.409357	MM-(SMM+MGUS)/2	0.888838	ENSG00000121410
A1BG	CD4.Memory.T.Cells	0.0292766	5.49382	0.0933416	0.760622	MM-(SMM+MGUS)/2	0.984874	ENSG00000121410
A1BG	CD4.Naive.T.Cells	0.155054	5.1489	1.96682	0.164111	MM-(SMM+MGUS)/2	0.568106	ENSG00000121410
A1BG	CD56.Bright.NK.Cells	0.238432	5.97537	1.3256	0.253631	MM-(SMM+MGUS)/2	0.734213	ENSG00000121410
A1BG	CD8.Activated.T.Cells	0.0764246	5.87294	0.547696	0.461075	MM-(SMM+MGUS)/2	0.906951	ENSG00000121410
A1BG	CD8.Memory.T.Cells	0.0219759	6.1709	0.020544	0.886372	MM-(SMM+MGUS)/2	0.999959	ENSG00000121410
A1BG	CD8.Naive.T.Cells	0.0400714	6.46647	0.190552	0.66349	MM-(SMM+MGUS)/2	0.999471	ENSG00000121410
A1BG	GD.Cytotoxic.T.Cells	0.0823426	4.98795	0.219855	0.640196	MM-(SMM+MGUS)/2	0.979754	ENSG00000121410
A1BG	Immature.Neutrophils	-0.2078	5.62122	1.52125	0.222014	MM-(SMM+MGUS)/2	0.906981	ENSG00000121410
A1BG	Macrophages	-0.623138	4.4665	15.1968	0.000188252	MM-(SMM+MGUS)/2	0.0304249	ENSG00000121410
A1BG	MAIT.Cytotoxic.T.Cells	-0.154787	5.58735	0.509585	0.477306	MM-(SMM+MGUS)/2	0.941935	ENSG00000121410
A1BG	Memory.B.Cells	-0.0353966	5.45397	0.0881456	0.767183	MM-(SMM+MGUS)/2	0.999728	ENSG00000121410
A1BG	Naive.B.Cells	-0.0556652	5.43995	0.176693	0.675209	MM-(SMM+MGUS)/2	0.976911	ENSG00000121410
A1BG	pDCs	-0.0172537	7.76074	0.0227462	0.880613	MM-(SMM+MGUS)/2	0.999598	ENSG00000121410
A1BG	Plasma.Cells	-0.450479	6.71668	1.01566	0.317171	MM-(SMM+MGUS)/2	0.553991	ENSG00000121410
A1BG	PrePro.B.Cells	-0.525421	7.13329	3.54482	0.0657642	MM-(SMM+MGUS)/2	0.623736	ENSG00000121410
A1BG	Tregs	0.160515	5.66969	1.30984	0.255489	MM-(SMM+MGUS)/2	0.901983	ENSG00000121410
A4GALT	pDCs	-1.20419	4.36347	5.28515	0.0249221	MM-(SMM+MGUS)/2	0.790729	ENSG00000128274
AARSD1	CD1C.DCs	-0.207148	5.07044	1.56647	0.244506	MM-(SMM+MGUS)/2	0.765989	ENSG00000266967
AARSD1	CD4.Activated.Memory.T.Cells	0.00947764	5.01945	0.00679554	0.970153	MM-(SMM+MGUS)/2	0.999943	ENSG00000266967
AARSD1	CD4.Cytotoxic.T.Cells	0.627814	5.01511	6.18511	0.0177412	MM-(SMM+MGUS)/2	0.772129	ENSG00000266967
AARSD1	CD4.Memory.T.Cells	0.0242827	4.85337	0.0971715	0.7976	MM-(SMM+MGUS)/2	0.995156	ENSG00000266967
AARSD1	CD4.Naive.T.Cells	0.0176815	4.98192	0.0701726	0.970406	MM-(SMM+MGUS)/2	0.998685	ENSG00000266967
AARSD1	CD8.Activated.T.Cells	-0.0326573	4.92885	0.169581	0.681407	MM-(SMM+MGUS)/2	0.983725	ENSG00000266967
AARSD1	CD8.Cytotoxic.T.Cells	0.129549	4.96025	1.20006	0.276245	MM-(SMM+MGUS)/2	0.99997	ENSG00000266967
AARSD1	CD8.Memory.T.Cells	-0.173864	5.23705	0.934036	0.336595	MM-(SMM+MGUS)/2	0.994169	ENSG00000266967
AARSD1	CD8.Naive.T.Cells	0.0891476	5.39112	0.465695	0.496704	MM-(SMM+MGUS)/2	0.998134	ENSG00000266967
AARSD1	GD.Cytotoxic.T.Cells	0.124176	5.09291	1.222	0.378426	MM-(SMM+MGUS)/2	0.907474	ENSG00000266967
AARSD1	Immature.Neutrophils	0.0785496	5.05573	0.271343	0.604259	MM-(SMM+MGUS)/2	0.990201	ENSG00000266967
AARSD1	Macrophages	-0.305526	4.37048	3.67663	0.0584106	MM-(SMM+MGUS)/2	0.530575	ENSG00000266967
AARSD1	Memory.B.Cells	0.231472	5.10734	2.82966	0.0957531	MM-(SMM+MGUS)/2	0.70918	ENSG00000266967
AARSD1	Naive.B.Cells	0.126139	5.2373	0.831422	0.36424	MM-(SMM+MGUS)/2	0.890335	ENSG00000266967
AARSD1	NK.Cells	-0.0314033	5.08176	0.0948676	0.758727	MM-(SMM+MGUS)/2	0.999767	ENSG00000266967
AARSD1	pDCs	-0.0245733	5.52015	0.0202134	0.887408	MM-(SMM+MGUS)/2	0.999598	ENSG00000266967
AARSD1	Plasma.Cells	0.257858	5.05231	3.94576	0.0510746	MM-(SMM+MGUS)/2	0.179016	ENSG00000266967
AARSD1	Tregs	-0.00524486	5.0107	0.000936523	0.975655	MM-(SMM+MGUS)/2	0.999514	ENSG00000266967
AASDHPPT	CD14.DCs	-0.0869632	5.32908	0.129889	0.720146	MM-(SMM+MGUS)/2	0.999869	ENSG00000149313
AASDHPPT	CD14.Monocytes	-0.0117998	4.68457	0.0170945	0.896264	MM-(SMM+MGUS)/2	0.998371	ENSG00000149313
AASDHPPT	CD1C.DCs	0.176839	5.36358	1.68726	0.212138	MM-(SMM+MGUS)/2	0.737245	ENSG00000149313
AASDHPPT	CD4.Activated.Memory.T.Cells	0.0634794	5.42507	0.358668	0.556107	MM-(SMM+MGUS)/2	0.95284	ENSG00000149313
AASDHPPT	CD4.Cytotoxic.T.Cells	-0.2883	5.52926	1.93171	0.177471	MM-(SMM+MGUS)/2	0.970283	ENSG00000149313
AASDHPPT	CD4.Memory.T.Cells	0.00912489	5.26678	0.0126491	0.910683	MM-(SMM+MGUS)/2	0.998622	ENSG00000149313
AASDHPPT	CD4.Naive.T.Cells	-0.0277638	5.2543	0.156632	0.693182	MM-(SMM+MGUS)/2	0.935895	ENSG00000149313
AASDHPPT	CD56.Bright.NK.Cells	-0.0286085	6.0996	0.0153886	0.901642	MM-(SMM+MGUS)/2	0.993701	ENSG00000149313
AASDHPPT	CD8.Activated.T.Cells	0.124548	5.38688	1.74658	0.189462	MM-(SMM+MGUS)/2	0.7393	ENSG00000149313
AASDHPPT	CD8.Cytotoxic.T.Cells	0.0194328	5.53013	0.0308017	0.861079	MM-(SMM+MGUS)/2	0.99997	ENSG00000149313
AASDHPPT	CD8.Memory.T.Cells	0.166557	5.52997	1.15945	0.284668	MM-(SMM+MGUS)/2	0.976217	ENSG00000149313
AASDHPPT	CD8.Naive.T.Cells	-0.150375	5.49182	1.21642	0.272966	MM-(SMM+MGUS)/2	0.928828	ENSG00000149313
AASDHPPT	GD.Cytotoxic.T.Cells	-0.0704274	5.62391	0.408156	0.524404	MM-(SMM+MGUS)/2	0.954925	ENSG00000149313
AASDHPPT	Immature.Neutrophils	0.0566668	5.11713	0.0896024	0.765669	MM-(SMM+MGUS)/2	0.998913	ENSG00000149313
AASDHPPT	Macrophages	-0.123391	5.35955	1.09721	0.297736	MM-(SMM+MGUS)/2	0.835108	ENSG00000149313
AASDHPPT	MAIT.Cytotoxic.T.Cells	0.0573616	5.78779	0.117764	0.732334	MM-(SMM+MGUS)/2	0.99751	ENSG00000149313
AASDHPPT	Memory.B.Cells	0.126272	5.43547	0.971656	0.326719	MM-(SMM+MGUS)/2	0.878028	ENSG00000149313
AASDHPPT	Naive.B.Cells	-0.0832017	5.49975	0.352678	0.554056	MM-(SMM+MGUS)/2	0.950434	ENSG00000149313
AASDHPPT	NK.Cells	-0.0761627	5.74789	0.830362	0.364388	MM-(SMM+MGUS)/2	0.888693	ENSG00000149313
AASDHPPT	pDCs	0.104238	5.81655	0.350528	0.555987	MM-(SMM+MGUS)/2	0.999598	ENSG00000149313
AASDHPPT	Plasma.Cells	0.528326	5.74229	18.1791	6.43345e-05	MM-(SMM+MGUS)/2	0.00232492	ENSG00000149313
AASDHPPT	Tregs	-0.108948	5.66584	0.807295	0.371342	MM-(SMM+MGUS)/2	0.944585	ENSG00000149313
ABCA1	CD14.DCs	-0.927139	4.2535	2.62	0.112148	MM-(SMM+MGUS)/2	0.851339	ENSG00000165029
ABCA1	CD14.Monocytes	0.163985	4.94713	0.748565	0.389195	MM-(SMM+MGUS)/2	0.762425	ENSG00000165029
ABCA1	Macrophages	0.328241	4.80702	2.05575	0.155162	MM-(SMM+MGUS)/2	0.703625	ENSG00000165029
ABCA1	Naive.B.Cells	-0.0344856	5.13857	0.0403496	0.841241	MM-(SMM+MGUS)/2	0.999724	ENSG00000165029
ABCA1	Plasma.Cells	1.79908	2.93235	14.2572	0.000367629	MM-(SMM+MGUS)/2	0.00734226	ENSG00000165029
ABCA1	PrePro.B.Cells	-0.493841	7.38903	3.53392	0.0661666	MM-(SMM+MGUS)/2	0.623736	ENSG00000165029
ABCB9	Plasma.Cells	-0.719774	6.50694	4.62639	0.0350876	MM-(SMM+MGUS)/2	0.140993	ENSG00000150967
ABCD1	CD14.DCs	-0.421954	4.87436	1.45102	0.234333	MM-(SMM+MGUS)/2	0.89488	ENSG00000101986
ABCD1	CD14.Monocytes	0.161979	4.64759	4.99226	0.0278981	MM-(SMM+MGUS)/2	0.275913	ENSG00000101986
ABCD1	CD1C.DCs	-0.50124	4.58356	5.0292	0.0283862	MM-(SMM+MGUS)/2	0.382553	ENSG00000101986
ABCD1	Macrophages	0.187683	4.72248	2.89904	0.0921473	MM-(SMM+MGUS)/2	0.613182	ENSG00000101986
ABHD14A	CD1C.DCs	-0.0812094	4.62708	0.130285	0.719322	MM-(SMM+MGUS)/2	0.961272	ENSG00000248487
ABHD14A	CD4.Activated.Memory.T.Cells	0.0710837	5.89208	0.61049	0.436491	MM-(SMM+MGUS)/2	0.901203	ENSG00000248487
ABHD14A	CD4.Cytotoxic.T.Cells	0.08982	6.00995	0.401296	0.694131	MM-(SMM+MGUS)/2	0.999938	ENSG00000248487
ABHD14A	CD4.Memory.T.Cells	0.093242	5.67024	2.30093	0.132529	MM-(SMM+MGUS)/2	0.59315	ENSG00000248487
ABHD14A	CD4.Naive.T.Cells	0.0176002	5.55463	0.0909222	0.763681	MM-(SMM+MGUS)/2	0.966941	ENSG00000248487
ABHD14A	CD56.Bright.NK.Cells	-0.298297	6.01486	1.81056	0.18292	MM-(SMM+MGUS)/2	0.664522	ENSG00000248487
ABHD14A	CD8.Activated.T.Cells	0.125254	5.97757	3.2569	0.0742731	MM-(SMM+MGUS)/2	0.585612	ENSG00000248487
ABHD14A	CD8.Cytotoxic.T.Cells	0.0961111	6.00094	1.04693	0.308968	MM-(SMM+MGUS)/2	0.99997	ENSG00000248487
ABHD14A	CD8.Memory.T.Cells	-0.000503313	5.8439	1.76224e-05	0.996661	MM-(SMM+MGUS)/2	0.999959	ENSG00000248487
ABHD14A	CD8.Naive.T.Cells	-0.0660732	5.75479	0.322095	0.571746	MM-(SMM+MGUS)/2	0.999471	ENSG00000248487
ABHD14A	GD.Cytotoxic.T.Cells	0.0777741	5.90318	0.663459	0.417325	MM-(SMM+MGUS)/2	0.915545	ENSG00000248487
ABHD14A	Immature.Neutrophils	0.572022	4.55391	5.2459	0.0253577	MM-(SMM+MGUS)/2	0.655034	ENSG00000248487
ABHD14A	MAIT.Cytotoxic.T.Cells	-0.448519	6.21133	12.4819	0.000671947	MM-(SMM+MGUS)/2	0.0891654	ENSG00000248487
ABHD14A	Memory.B.Cells	0.136504	5.0918	1.35265	0.247667	MM-(SMM+MGUS)/2	0.835025	ENSG00000248487
ABHD14A	Naive.B.Cells	0.157904	4.63918	1.02097	0.314934	MM-(SMM+MGUS)/2	0.857332	ENSG00000248487
ABHD14A	NK.Cells	-0.0675535	5.91704	0.762834	0.396935	MM-(SMM+MGUS)/2	0.903893	ENSG00000248487
ABHD14A	Plasma.Cells	0.526273	7.20891	14.5853	0.000294987	MM-(SMM+MGUS)/2	0.00637414	ENSG00000248487
ABHD14A	Tregs	0.118019	5.84505	1.14142	0.288237	MM-(SMM+MGUS)/2	0.915606	ENSG00000248487
ABHD14B	CD14.DCs	-0.685702	6.13568	15.5852	0.000259766	MM-(SMM+MGUS)/2	0.0868107	ENSG00000114779
ABHD14B	CD14.Monocytes	-0.0654869	5.5348	0.94306	0.334054	MM-(SMM+MGUS)/2	0.715718	ENSG00000114779
ABHD14B	CD1C.DCs	0.150718	6.21338	1.4822	0.22789	MM-(SMM+MGUS)/2	0.753238	ENSG00000114779
ABHD14B	CD4.Activated.Memory.T.Cells	0.0759562	7.05609	1.02877	0.312952	MM-(SMM+MGUS)/2	0.838006	ENSG00000114779
ABHD14B	CD4.Cytotoxic.T.Cells	0.0559976	6.978	0.203453	0.6547	MM-(SMM+MGUS)/2	0.999938	ENSG00000114779
ABHD14B	CD4.Memory.T.Cells	0.0204642	7.04587	0.176509	0.675314	MM-(SMM+MGUS)/2	0.966635	ENSG00000114779
ABHD14B	CD4.Naive.T.Cells	0.0179801	7.08056	0.164049	0.686385	MM-(SMM+MGUS)/2	0.93357	ENSG00000114779
ABHD14B	CD56.Bright.NK.Cells	0.11547	6.72429	0.559399	0.457087	MM-(SMM+MGUS)/2	0.840981	ENSG00000114779
ABHD14B	CD8.Activated.T.Cells	-0.0182886	6.82085	0.0993159	0.753339	MM-(SMM+MGUS)/2	0.999808	ENSG00000114779
ABHD14B	CD8.Cytotoxic.T.Cells	0.045519	6.87652	0.534785	0.622692	MM-(SMM+MGUS)/2	0.99997	ENSG00000114779
ABHD14B	CD8.Memory.T.Cells	0.0298958	7.0321	0.0919311	0.886934	MM-(SMM+MGUS)/2	0.999959	ENSG00000114779
ABHD14B	CD8.Naive.T.Cells	-0.0610826	6.91749	0.546257	0.63165	MM-(SMM+MGUS)/2	0.999471	ENSG00000114779
ABHD14B	GD.Cytotoxic.T.Cells	0.10587	6.76119	2.04129	0.156273	MM-(SMM+MGUS)/2	0.75094	ENSG00000114779
ABHD14B	Immature.Neutrophils	-0.0598798	5.75728	0.137326	0.712197	MM-(SMM+MGUS)/2	0.998057	ENSG00000114779
ABHD14B	Macrophages	-0.0890485	5.28757	0.722765	0.397536	MM-(SMM+MGUS)/2	0.879249	ENSG00000114779
ABHD14B	MAIT.Cytotoxic.T.Cells	-0.000638535	7.14788	4.29833e-05	0.997669	MM-(SMM+MGUS)/2	0.999903	ENSG00000114779
ABHD14B	Memory.B.Cells	0.0346595	7.1107	0.259562	0.611578	MM-(SMM+MGUS)/2	0.97056	ENSG00000114779
ABHD14B	Naive.B.Cells	0.0340939	6.68921	0.137516	0.722392	MM-(SMM+MGUS)/2	0.985931	ENSG00000114779
ABHD14B	NK.Cells	-0.0205809	6.66642	0.102568	0.749447	MM-(SMM+MGUS)/2	0.99831	ENSG00000114779
ABHD14B	pDCs	-0.121249	6.49432	1.04503	0.310663	MM-(SMM+MGUS)/2	0.987009	ENSG00000114779
ABHD14B	Plasma.Cells	0.317068	6.56503	6.46563	0.01331	MM-(SMM+MGUS)/2	0.0752975	ENSG00000114779
ABHD14B	PrePro.B.Cells	0.0137568	6.89091	0.00343192	0.987522	MM-(SMM+MGUS)/2	0.999929	ENSG00000114779
ABHD14B	Tregs	0.140281	6.97854	3.29165	0.0729982	MM-(SMM+MGUS)/2	0.697146	ENSG00000114779
ABHD15	CD56.Bright.NK.Cells	0.560928	6.05969	5.47167	0.022279	MM-(SMM+MGUS)/2	0.319213	ENSG00000168792
ABHD15	pDCs	0.0421788	6.67901	0.115263	0.735387	MM-(SMM+MGUS)/2	0.999598	ENSG00000168792
ABHD15	PrePro.B.Cells	-0.353391	7.19979	1.17788	0.283177	MM-(SMM+MGUS)/2	0.81187	ENSG00000168792
AC004130.2	Plasma.Cells	-1.28849	3.90879	7.20283	0.00915861	MM-(SMM+MGUS)/2	0.0590839	ENSG00000271133
AC004687.1	CD14.DCs	-0.277811	7.25779	2.02922	0.160838	MM-(SMM+MGUS)/2	0.868006	ENSG00000265206
AC004687.1	CD14.Monocytes	-0.154725	6.90163	1.54196	0.217503	MM-(SMM+MGUS)/2	0.612908	ENSG00000265206
AC004687.1	CD1C.DCs	-0.163291	7.59781	1.29317	0.259694	MM-(SMM+MGUS)/2	0.776782	ENSG00000265206
AC004687.1	CD4.Activated.Memory.T.Cells	-0.161165	5.83516	0.885373	0.349053	MM-(SMM+MGUS)/2	0.859627	ENSG00000265206
AC004687.1	CD4.Cytotoxic.T.Cells	-0.202241	7.04169	1.32875	0.256754	MM-(SMM+MGUS)/2	0.970283	ENSG00000265206
AC004687.1	CD4.Memory.T.Cells	-0.358513	5.53839	4.61571	0.0341555	MM-(SMM+MGUS)/2	0.37117	ENSG00000265206
AC004687.1	CD4.Naive.T.Cells	-0.229607	5.47914	1.83844	0.178414	MM-(SMM+MGUS)/2	0.581559	ENSG00000265206
AC004687.1	CD56.Bright.NK.Cells	-0.126123	7.43711	0.829185	0.365732	MM-(SMM+MGUS)/2	0.796546	ENSG00000265206
AC004687.1	CD8.Activated.T.Cells	-0.142758	5.97843	1.56764	0.213606	MM-(SMM+MGUS)/2	0.758986	ENSG00000265206
AC004687.1	CD8.Cytotoxic.T.Cells	-0.208257	6.80294	3.78835	0.0547423	MM-(SMM+MGUS)/2	0.93663	ENSG00000265206
AC004687.1	CD8.Memory.T.Cells	-0.119905	5.86137	0.281939	0.596837	MM-(SMM+MGUS)/2	0.999959	ENSG00000265206
AC004687.1	CD8.Naive.T.Cells	-0.125995	5.72654	0.348394	0.556483	MM-(SMM+MGUS)/2	0.999471	ENSG00000265206
AC004687.1	GD.Cytotoxic.T.Cells	-0.213512	6.96389	4.48899	0.036653	MM-(SMM+MGUS)/2	0.572303	ENSG00000265206
AC004687.1	Immature.Neutrophils	-0.084946	7.00941	0.312738	0.577988	MM-(SMM+MGUS)/2	0.983332	ENSG00000265206
AC004687.1	Macrophages	-0.147823	7.29012	1.49139	0.225249	MM-(SMM+MGUS)/2	0.776382	ENSG00000265206
AC004687.1	MAIT.Cytotoxic.T.Cells	-0.210958	6.6437	1.77512	0.186368	MM-(SMM+MGUS)/2	0.795081	ENSG00000265206
AC004687.1	Memory.B.Cells	-0.100099	7.40645	0.616538	0.43425	MM-(SMM+MGUS)/2	0.926347	ENSG00000265206
AC004687.1	Naive.B.Cells	0.00217275	6.65941	0.000197439	0.988819	MM-(SMM+MGUS)/2	0.999724	ENSG00000265206
AC004687.1	NK.Cells	-0.0688311	7.47858	0.575258	0.449984	MM-(SMM+MGUS)/2	0.922009	ENSG00000265206
AC004687.1	pDCs	0.132178	7.06802	0.836783	0.363894	MM-(SMM+MGUS)/2	0.987009	ENSG00000265206
AC004687.1	Plasma.Cells	0.527955	5.58763	5.76319	0.0191437	MM-(SMM+MGUS)/2	0.0948164	ENSG00000265206
AC004687.1	PrePro.B.Cells	0.197244	7.79433	0.634961	0.429442	MM-(SMM+MGUS)/2	0.870677	ENSG00000265206
AC004687.1	Tregs	-0.0863397	6.46981	0.356515	0.551962	MM-(SMM+MGUS)/2	0.986588	ENSG00000265206
AC007384.1	CD1C.DCs	0.0416475	4.37552	0.0189299	0.890998	MM-(SMM+MGUS)/2	0.99155	ENSG00000237513
AC007384.1	CD56.Bright.NK.Cells	0.160735	6.20464	0.578202	0.449652	MM-(SMM+MGUS)/2	0.835502	ENSG00000237513
AC007384.1	GD.Cytotoxic.T.Cells	0.123865	5.23938	0.567988	0.452874	MM-(SMM+MGUS)/2	0.93007	ENSG00000237513
AC007384.1	Memory.B.Cells	0.253794	5.39543	2.43974	0.121551	MM-(SMM+MGUS)/2	0.729827	ENSG00000237513
AC007384.1	Naive.B.Cells	0.0839072	6.19339	0.426666	0.515255	MM-(SMM+MGUS)/2	0.933925	ENSG00000237513
AC007384.1	NK.Cells	0.0503551	5.20497	0.119841	0.729943	MM-(SMM+MGUS)/2	0.99667	ENSG00000237513
AC007384.1	Plasma.Cells	0.369266	6.06455	3.40047	0.0695918	MM-(SMM+MGUS)/2	0.219427	ENSG00000237513
AC007384.1	PrePro.B.Cells	0.734148	7.5183	9.8397	0.00290762	MM-(SMM+MGUS)/2	0.279024	ENSG00000237513
AC008568.1	Plasma.Cells	4.5391	1.99975	12.3823	0.00192243	MM-(SMM+MGUS)/2	0.0214898	ENSG00000229855
AC009133.3	Plasma.Cells	-1.9706	3.32165	28.2611	1.34461e-06	MM-(SMM+MGUS)/2	0.000223397	ENSG00000260719
AC010226.1	Plasma.Cells	-0.79182	3.89271	10.0684	0.00227606	MM-(SMM+MGUS)/2	0.0242641	ENSG00000249249
AC010642.2	CD14.DCs	0.526718	5.25916	5.20246	0.0270833	MM-(SMM+MGUS)/2	0.6175	ENSG00000283103
AC010642.2	CD14.Monocytes	0.0492723	4.92468	0.272386	0.602998	MM-(SMM+MGUS)/2	0.88816	ENSG00000283103
AC010642.2	CD1C.DCs	-0.044988	4.91301	0.0409507	0.840273	MM-(SMM+MGUS)/2	0.986517	ENSG00000283103
AC010642.2	CD4.Cytotoxic.T.Cells	-0.283564	5.19115	1.40047	0.244533	MM-(SMM+MGUS)/2	0.970283	ENSG00000283103
AC010642.2	CD8.Activated.T.Cells	-0.0638044	4.86067	0.327903	0.568241	MM-(SMM+MGUS)/2	0.944306	ENSG00000283103
AC010642.2	CD8.Cytotoxic.T.Cells	-0.0125808	5.21842	0.00899346	0.924658	MM-(SMM+MGUS)/2	0.99997	ENSG00000283103
AC010642.2	GD.Cytotoxic.T.Cells	-0.118415	5.21788	0.782551	0.378536	MM-(SMM+MGUS)/2	0.907474	ENSG00000283103
AC010642.2	Immature.Neutrophils	-0.45962	4.92746	4.31086	0.0419565	MM-(SMM+MGUS)/2	0.733315	ENSG00000283103
AC010642.2	Macrophages	-0.0501464	4.18374	0.0947598	0.758936	MM-(SMM+MGUS)/2	0.99623	ENSG00000283103
AC010642.2	MAIT.Cytotoxic.T.Cells	-0.254346	5.32811	1.45095	0.231773	MM-(SMM+MGUS)/2	0.847897	ENSG00000283103
AC010642.2	NK.Cells	-0.105451	5.14348	0.690748	0.407916	MM-(SMM+MGUS)/2	0.907423	ENSG00000283103
AC010642.2	Plasma.Cells	0.247292	5.70995	2.77859	0.100192	MM-(SMM+MGUS)/2	0.278464	ENSG00000283103
AC012645.3	CD4.Activated.Memory.T.Cells	0.056967	4.79633	0.178914	0.673237	MM-(SMM+MGUS)/2	0.980941	ENSG00000261416
AC012645.3	CD4.Memory.T.Cells	0.228962	4.4479	7.33881	0.00797092	MM-(SMM+MGUS)/2	0.222851	ENSG00000261416
AC012645.3	CD8.Activated.T.Cells	0.190861	4.84741	3.0588	0.0835116	MM-(SMM+MGUS)/2	0.605529	ENSG00000261416
AC012645.3	CD8.Memory.T.Cells	0.0510004	4.8613	0.0547275	0.815602	MM-(SMM+MGUS)/2	0.999959	ENSG00000261416
AC012645.3	Plasma.Cells	-1.03469	6.72134	16.0472	0.000157212	MM-(SMM+MGUS)/2	0.00409183	ENSG00000261416
AC020659.1	CD4.Cytotoxic.T.Cells	0.0222914	4.90496	0.00239053	0.961287	MM-(SMM+MGUS)/2	0.999938	ENSG00000174171
AC020659.1	MAIT.Cytotoxic.T.Cells	-0.625532	5.19641	4.87113	0.0300494	MM-(SMM+MGUS)/2	0.526345	ENSG00000174171
AC022182.1	Naive.B.Cells	-0.142705	5.17007	0.657613	0.419493	MM-(SMM+MGUS)/2	0.905666	ENSG00000254777
AC022182.1	Plasma.Cells	-0.721211	3.3715	7.52807	0.00781101	MM-(SMM+MGUS)/2	0.0532852	ENSG00000254777
AC027031.2	Plasma.Cells	0.820054	4.2819	7.01835	0.0100499	MM-(SMM+MGUS)/2	0.0630202	ENSG00000254615
AC064805.1	CD1C.DCs	0.548976	5.01001	5.25384	0.0251892	MM-(SMM+MGUS)/2	0.362219	ENSG00000261222
AC064805.1	Macrophages	0.0142358	6.50876	0.0103641	0.919143	MM-(SMM+MGUS)/2	0.999885	ENSG00000261222
AC068633.1	Plasma.Cells	1.34937	3.64366	16.0157	0.000161295	MM-(SMM+MGUS)/2	0.00414241	ENSG00000243276
AC092821.3	CD56.Bright.NK.Cells	0.0454369	7.22312	0.0649878	0.799551	MM-(SMM+MGUS)/2	0.972839	ENSG00000284634
AC092821.3	CD8.Cytotoxic.T.Cells	0.185552	5.10718	0.849241	0.359241	MM-(SMM+MGUS)/2	0.99997	ENSG00000284634
AC092821.3	GD.Cytotoxic.T.Cells	0.169557	6.47318	1.69504	0.196002	MM-(SMM+MGUS)/2	0.791294	ENSG00000284634
AC092821.3	Memory.B.Cells	0.420925	5.14968	4.24984	0.041928	MM-(SMM+MGUS)/2	0.546835	ENSG00000284634
AC092821.3	Naive.B.Cells	0.111325	4.20001	0.189325	0.664496	MM-(SMM+MGUS)/2	0.976911	ENSG00000284634
AC092821.3	NK.Cells	0.25168	7.07971	5.87109	0.0172138	MM-(SMM+MGUS)/2	0.411661	ENSG00000284634
AC092821.3	Plasma.Cells	0.767055	3.28853	6.59778	0.0124405	MM-(SMM+MGUS)/2	0.0717833	ENSG00000284634
AC093157.1	Memory.B.Cells	-0.54583	4.78566	8.79264	0.00380654	MM-(SMM+MGUS)/2	0.260609	ENSG00000233184
AC093157.1	Naive.B.Cells	-0.394443	5.45295	6.37707	0.0132682	MM-(SMM+MGUS)/2	0.359079	ENSG00000233184
AC093157.1	Plasma.Cells	0.193568	3.04437	0.461087	0.499486	MM-(SMM+MGUS)/2	0.717562	ENSG00000233184
AC100861.1	Plasma.Cells	0.650311	3.00876	4.85464	0.0310604	MM-(SMM+MGUS)/2	0.12988	ENSG00000246582
AC103591.3	CD14.DCs	-0.671543	4.81255	2.17743	0.146648	MM-(SMM+MGUS)/2	0.856919	ENSG00000273338
AC103591.3	CD14.Monocytes	-0.227902	5.3793	1.25256	0.265996	MM-(SMM+MGUS)/2	0.660552	ENSG00000273338
AC103591.3	CD1C.DCs	-0.0948614	4.15198	0.082752	0.774529	MM-(SMM+MGUS)/2	0.973462	ENSG00000273338
AC103591.3	CD56.Bright.NK.Cells	0.234278	5.83641	0.507793	0.478652	MM-(SMM+MGUS)/2	0.848357	ENSG00000273338
AC103591.3	Immature.Neutrophils	0.0356894	4.50658	0.0138268	0.906775	MM-(SMM+MGUS)/2	0.998913	ENSG00000273338
AC103591.3	Macrophages	0.1185	4.25978	0.256349	0.613901	MM-(SMM+MGUS)/2	0.961496	ENSG00000273338
AC103591.3	Memory.B.Cells	-0.735817	5.03216	8.85696	0.00368565	MM-(SMM+MGUS)/2	0.25769	ENSG00000273338
AC103591.3	Naive.B.Cells	-0.389733	5.13813	1.85867	0.176099	MM-(SMM+MGUS)/2	0.749773	ENSG00000273338
AC103591.3	pDCs	0.320915	5.74513	1.77562	0.187608	MM-(SMM+MGUS)/2	0.974555	ENSG00000273338
AC103591.3	Plasma.Cells	-0.689629	5.36902	4.92184	0.0299055	MM-(SMM+MGUS)/2	0.127002	ENSG00000273338
AC103691.1	Plasma.Cells	0.965669	3.62728	12.2529	0.000830401	MM-(SMM+MGUS)/2	0.012388	ENSG00000274383
AC104024.1	Plasma.Cells	-1.20941	3.89664	12.2938	0.000815181	MM-(SMM+MGUS)/2	0.0122702	ENSG00000230709
AC106791.1	Plasma.Cells	0.568129	3.37517	5.86131	0.0181877	MM-(SMM+MGUS)/2	0.0919292	ENSG00000250159
AC133644.2	Tregs	0.501857	5.29053	6.20478	0.0145932	MM-(SMM+MGUS)/2	0.489761	ENSG00000273445
AC134312.5	CD1C.DCs	-1.6406	3.97633	5.04034	0.0286492	MM-(SMM+MGUS)/2	0.384304	ENSG00000261327
AC233755.2	CD4.Cytotoxic.T.Cells	-0.886424	5.51751	0.606243	0.448818	MM-(SMM+MGUS)/2	0.998801	ENSG00000277856
AC233755.2	MAIT.Cytotoxic.T.Cells	2.31795	5.28211	8.78466	0.0053136	MM-(SMM+MGUS)/2	0.263802	ENSG00000277856
AC233755.2	Plasma.Cells	-1.89779	13.6214	0.530101	0.469823	MM-(SMM+MGUS)/2	0.692144	ENSG00000277856
AC243960.1	CD4.Activated.Memory.T.Cells	-0.141455	6.38495	1.43991	0.233053	MM-(SMM+MGUS)/2	0.805443	ENSG00000268027
AC243960.1	CD4.Cytotoxic.T.Cells	-0.497304	6.27531	6.19062	0.0176945	MM-(SMM+MGUS)/2	0.772129	ENSG00000268027
AC243960.1	CD4.Memory.T.Cells	-0.210722	6.52352	4.75038	0.031698	MM-(SMM+MGUS)/2	0.366699	ENSG00000268027
AC243960.1	CD4.Naive.T.Cells	-0.219361	7.30774	7.18478	0.00869607	MM-(SMM+MGUS)/2	0.158207	ENSG00000268027
AC243960.1	CD56.Bright.NK.Cells	-0.532854	6.53717	9.55267	0.00289499	MM-(SMM+MGUS)/2	0.12879	ENSG00000268027
AC243960.1	CD8.Activated.T.Cells	-0.238458	6.04359	5.16146	0.0253359	MM-(SMM+MGUS)/2	0.444876	ENSG00000268027
AC243960.1	CD8.Cytotoxic.T.Cells	-0.210516	6.11139	3.36895	0.069752	MM-(SMM+MGUS)/2	0.93663	ENSG00000268027
AC243960.1	CD8.Memory.T.Cells	-0.27753	6.57981	3.55865	0.0626963	MM-(SMM+MGUS)/2	0.835393	ENSG00000268027
AC243960.1	CD8.Naive.T.Cells	-0.380428	7.13804	13.0005	0.000507584	MM-(SMM+MGUS)/2	0.164423	ENSG00000268027
AC243960.1	GD.Cytotoxic.T.Cells	-0.112193	6.29667	1.21305	0.273438	MM-(SMM+MGUS)/2	0.851733	ENSG00000268027
AC243960.1	MAIT.Cytotoxic.T.Cells	-0.0413424	6.25238	0.0648684	0.799586	MM-(SMM+MGUS)/2	0.999903	ENSG00000268027
AC243960.1	Memory.B.Cells	-0.227982	6.36718	3.4952	0.0645624	MM-(SMM+MGUS)/2	0.624164	ENSG00000268027
AC243960.1	Naive.B.Cells	-0.133354	7.03042	1.16825	0.28258	MM-(SMM+MGUS)/2	0.83703	ENSG00000268027
AC243960.1	NK.Cells	-0.247993	6.46999	6.61428	0.011607	MM-(SMM+MGUS)/2	0.352999	ENSG00000268027
AC243960.1	pDCs	-0.0785112	6.1291	0.275654	0.601453	MM-(SMM+MGUS)/2	0.999598	ENSG00000268027
AC243960.1	Plasma.Cells	0.597493	7.04016	7.65555	0.00730553	MM-(SMM+MGUS)/2	0.0516003	ENSG00000268027
AC243960.1	PrePro.B.Cells	-0.0218348	7.24528	0.014085	0.944213	MM-(SMM+MGUS)/2	0.999929	ENSG00000268027
AC243960.1	Tregs	-0.166673	6.93347	2.38171	0.126307	MM-(SMM+MGUS)/2	0.778431	ENSG00000268027
AC245014.3	CD14.DCs	-1.13535	4.733	4.26031	0.0444994	MM-(SMM+MGUS)/2	0.688191	ENSG00000276216
AC245014.3	CD14.Monocytes	-0.192685	5.38936	0.664868	0.416966	MM-(SMM+MGUS)/2	0.77757	ENSG00000276216
AC245014.3	CD1C.DCs	-0.175771	4.10433	0.250976	0.618103	MM-(SMM+MGUS)/2	0.938534	ENSG00000276216
AC245014.3	CD56.Bright.NK.Cells	-0.616993	6.33961	3.24403	0.0761272	MM-(SMM+MGUS)/2	0.501792	ENSG00000276216
AC245014.3	GD.Cytotoxic.T.Cells	-0.345039	5.16513	1.79997	0.18283	MM-(SMM+MGUS)/2	0.786156	ENSG00000276216
AC245014.3	Immature.Neutrophils	-0.249194	5.25031	0.535238	0.467126	MM-(SMM+MGUS)/2	0.978013	ENSG00000276216
AC245014.3	MAIT.Cytotoxic.T.Cells	-0.628551	6.03879	5.23174	0.0247039	MM-(SMM+MGUS)/2	0.487289	ENSG00000276216
AC245014.3	Memory.B.Cells	-0.611345	4.68511	4.22788	0.0425068	MM-(SMM+MGUS)/2	0.546835	ENSG00000276216
AC245014.3	pDCs	0.452901	6.0051	2.31244	0.133472	MM-(SMM+MGUS)/2	0.939711	ENSG00000276216
AC245014.3	Plasma.Cells	-0.252244	5.75884	0.48875	0.486901	MM-(SMM+MGUS)/2	0.706871	ENSG00000276216
AC245060.5	Memory.B.Cells	0.230604	4.60796	1.19841	0.276349	MM-(SMM+MGUS)/2	0.85703	ENSG00000274422
AC245060.5	pDCs	-0.130028	5.19925	0.212003	0.646828	MM-(SMM+MGUS)/2	0.999598	ENSG00000274422
AC245060.5	Plasma.Cells	1.26989	3.45809	19.6132	3.58058e-05	MM-(SMM+MGUS)/2	0.00153946	ENSG00000274422
AC245060.5	PrePro.B.Cells	-0.178091	7.43142	0.477908	0.492682	MM-(SMM+MGUS)/2	0.890195	ENSG00000274422
ACACA	Plasma.Cells	0.53122	3.23389	7.24715	0.00901706	MM-(SMM+MGUS)/2	0.058406	ENSG00000278540
ACADVL	CD14.DCs	0.0375371	7.31022	0.0730473	0.788122	MM-(SMM+MGUS)/2	0.999869	ENSG00000072778
ACADVL	CD14.Monocytes	0.00553827	7.05107	0.00866965	0.926019	MM-(SMM+MGUS)/2	0.998371	ENSG00000072778
ACADVL	CD1C.DCs	-0.0641452	7.10519	0.660997	0.641137	MM-(SMM+MGUS)/2	0.944157	ENSG00000072778
ACADVL	CD4.Activated.Memory.T.Cells	-0.131937	6.54596	2.33316	0.129873	MM-(SMM+MGUS)/2	0.704669	ENSG00000072778
ACADVL	CD4.Cytotoxic.T.Cells	-0.18723	6.82188	2.13082	0.153183	MM-(SMM+MGUS)/2	0.970283	ENSG00000072778
ACADVL	CD4.Memory.T.Cells	-0.0140643	6.24622	0.0316768	0.859108	MM-(SMM+MGUS)/2	0.998622	ENSG00000072778
ACADVL	CD4.Naive.T.Cells	-0.035516	6.06009	0.24199	0.62393	MM-(SMM+MGUS)/2	0.906402	ENSG00000072778
ACADVL	CD56.Bright.NK.Cells	-0.382004	7.15188	6.196	0.0152614	MM-(SMM+MGUS)/2	0.266666	ENSG00000072778
ACADVL	CD8.Activated.T.Cells	-0.0801263	6.71579	1.46667	0.228858	MM-(SMM+MGUS)/2	0.776327	ENSG00000072778
ACADVL	CD8.Cytotoxic.T.Cells	-0.0235523	6.96839	0.113042	0.965165	MM-(SMM+MGUS)/2	0.99997	ENSG00000072778
ACADVL	CD8.Memory.T.Cells	-0.111722	6.56447	1.0391	0.310962	MM-(SMM+MGUS)/2	0.983536	ENSG00000072778
ACADVL	CD8.Naive.T.Cells	-0.064582	6.2663	0.395543	0.969545	MM-(SMM+MGUS)/2	0.999471	ENSG00000072778
ACADVL	GD.Cytotoxic.T.Cells	-0.0678481	7.00203	0.844578	0.360357	MM-(SMM+MGUS)/2	0.900285	ENSG00000072778
ACADVL	Immature.Neutrophils	-0.0375875	7.47544	0.165585	0.685446	MM-(SMM+MGUS)/2	0.992941	ENSG00000072778
ACADVL	Macrophages	-0.00688193	6.50399	0.00607066	0.938072	MM-(SMM+MGUS)/2	0.999885	ENSG00000072778
ACADVL	MAIT.Cytotoxic.T.Cells	-0.159711	6.87646	3.24206	0.0854725	MM-(SMM+MGUS)/2	0.676825	ENSG00000072778
ACADVL	Memory.B.Cells	-0.0809565	6.33294	0.598275	0.441117	MM-(SMM+MGUS)/2	0.926347	ENSG00000072778
ACADVL	Naive.B.Cells	0.0642933	6.26912	0.382528	0.537779	MM-(SMM+MGUS)/2	0.946212	ENSG00000072778
ACADVL	NK.Cells	-0.0531656	7.17649	0.700555	0.529611	MM-(SMM+MGUS)/2	0.948122	ENSG00000072778
ACADVL	pDCs	-0.0550684	7.88996	0.344744	0.559255	MM-(SMM+MGUS)/2	0.999598	ENSG00000072778
ACADVL	Plasma.Cells	-0.366722	8.18314	7.43136	0.00816832	MM-(SMM+MGUS)/2	0.0548304	ENSG00000072778
ACADVL	PrePro.B.Cells	-0.554026	7.22027	4.99061	0.0301509	MM-(SMM+MGUS)/2	0.53078	ENSG00000072778
ACADVL	Tregs	0.0807538	6.6595	0.836323	0.362918	MM-(SMM+MGUS)/2	0.944585	ENSG00000072778
ACAT1	CD14.DCs	-0.100186	4.92473	0.106914	0.788258	MM-(SMM+MGUS)/2	0.999869	ENSG00000075239
ACAT1	CD1C.DCs	-0.229725	5.13845	2.08044	0.163183	MM-(SMM+MGUS)/2	0.683485	ENSG00000075239
ACAT1	CD4.Activated.Memory.T.Cells	-0.0259646	4.90671	0.0341715	0.853725	MM-(SMM+MGUS)/2	0.999943	ENSG00000075239
ACAT1	CD4.Cytotoxic.T.Cells	-0.166069	5.38523	0.59366	0.44612	MM-(SMM+MGUS)/2	0.998801	ENSG00000075239
ACAT1	CD4.Memory.T.Cells	-0.0302945	4.73229	0.0920533	0.762229	MM-(SMM+MGUS)/2	0.984876	ENSG00000075239
ACAT1	CD4.Naive.T.Cells	0.0133611	4.6523	0.0200693	0.88765	MM-(SMM+MGUS)/2	0.998685	ENSG00000075239
ACAT1	CD8.Activated.T.Cells	-0.010865	4.73266	0.0086481	0.926102	MM-(SMM+MGUS)/2	0.999808	ENSG00000075239
ACAT1	CD8.Cytotoxic.T.Cells	0.148607	5.06944	1.39156	0.241262	MM-(SMM+MGUS)/2	0.99997	ENSG00000075239
ACAT1	CD8.Memory.T.Cells	0.31998	5.07455	2.09008	0.151985	MM-(SMM+MGUS)/2	0.954309	ENSG00000075239
ACAT1	CD8.Naive.T.Cells	-0.0504261	4.78342	0.0892305	0.765837	MM-(SMM+MGUS)/2	0.999471	ENSG00000075239
ACAT1	GD.Cytotoxic.T.Cells	0.298341	4.73253	3.63225	0.0596131	MM-(SMM+MGUS)/2	0.652425	ENSG00000075239
ACAT1	Immature.Neutrophils	-0.0961496	5.58353	0.429533	0.556592	MM-(SMM+MGUS)/2	0.98314	ENSG00000075239
ACAT1	Macrophages	-0.124714	4.5593	0.878179	0.351255	MM-(SMM+MGUS)/2	0.859552	ENSG00000075239
ACAT1	Memory.B.Cells	-0.169632	4.86565	1.34476	0.249042	MM-(SMM+MGUS)/2	0.835025	ENSG00000075239
ACAT1	Plasma.Cells	0.539851	6.1173	19.079	4.44794e-05	MM-(SMM+MGUS)/2	0.00179588	ENSG00000075239
ACAT1	Tregs	-0.287591	5.45195	4.4867	0.0369436	MM-(SMM+MGUS)/2	0.58515	ENSG00000075239
ACP5	CD14.Monocytes	0.390869	4.83781	6.03541	0.0159093	MM-(SMM+MGUS)/2	0.215183	ENSG00000102575
ACP5	CD4.Activated.Memory.T.Cells	0.138304	4.89589	0.982847	0.323944	MM-(SMM+MGUS)/2	0.843127	ENSG00000102575
ACP5	CD4.Memory.T.Cells	-0.0523588	4.6891	0.257885	0.612723	MM-(SMM+MGUS)/2	0.933918	ENSG00000102575
ACP5	CD4.Naive.T.Cells	-0.0439236	4.7388	0.230358	0.632384	MM-(SMM+MGUS)/2	0.912108	ENSG00000102575
ACP5	CD8.Activated.T.Cells	-0.0638213	4.78239	0.266901	0.606611	MM-(SMM+MGUS)/2	0.952336	ENSG00000102575
ACP5	CD8.Memory.T.Cells	0.264378	4.95357	1.81533	0.181499	MM-(SMM+MGUS)/2	0.961682	ENSG00000102575
ACP5	CD8.Naive.T.Cells	-0.138145	4.68707	0.5329	0.467262	MM-(SMM+MGUS)/2	0.994226	ENSG00000102575
ACP5	Macrophages	0.20317	5.36287	0.850102	0.359034	MM-(SMM+MGUS)/2	0.862922	ENSG00000102575
ACP5	Memory.B.Cells	-0.141763	7.35401	3.1139	0.0807733	MM-(SMM+MGUS)/2	0.664367	ENSG00000102575
ACP5	Naive.B.Cells	0.331676	5.42982	5.87935	0.0172693	MM-(SMM+MGUS)/2	0.393327	ENSG00000102575
ACP5	pDCs	-0.0111201	6.00016	0.00452951	0.94656	MM-(SMM+MGUS)/2	0.999598	ENSG00000102575
ACP5	Plasma.Cells	-1.33725	5.50827	8.72076	0.00433288	MM-(SMM+MGUS)/2	0.0368053	ENSG00000102575
ACP5	Tregs	-0.000104124	5.93422	1.08267e-06	0.999172	MM-(SMM+MGUS)/2	0.999514	ENSG00000102575
ACSL1	CD14.DCs	0.701932	5.65213	6.65993	0.0130087	MM-(SMM+MGUS)/2	0.456844	ENSG00000151726
ACSL1	CD14.Monocytes	0.309309	6.47977	4.32874	0.0402712	MM-(SMM+MGUS)/2	0.317332	ENSG00000151726
ACSL1	CD1C.DCs	0.285175	4.41008	0.841476	0.362411	MM-(SMM+MGUS)/2	0.825449	ENSG00000151726
ACSL1	Immature.Neutrophils	-0.158626	4.88901	0.266987	0.607169	MM-(SMM+MGUS)/2	0.990201	ENSG00000151726
ACSL1	Macrophages	0.0027479	5.62276	0.00039745	0.984139	MM-(SMM+MGUS)/2	0.999885	ENSG00000151726
ACSM3	Naive.B.Cells	0.720942	5.02394	8.3722	0.00475449	MM-(SMM+MGUS)/2	0.243119	ENSG00000005187
ACSM3	PrePro.B.Cells	-0.387028	9.41043	1.21214	0.276368	MM-(SMM+MGUS)/2	0.808205	ENSG00000005187
ACVR1	Plasma.Cells	0.0659033	2.802	0.0585086	0.809606	MM-(SMM+MGUS)/2	0.926142	ENSG00000115170
ACVR1B	Macrophages	-0.188489	4.39571	1.9281	0.176076	MM-(SMM+MGUS)/2	0.728861	ENSG00000135503
ACY1	Plasma.Cells	0.539841	4.64527	10.6217	0.0017562	MM-(SMM+MGUS)/2	0.0202051	ENSG00000243989
ACYP1	CD4.Activated.Memory.T.Cells	-0.150803	4.71233	1.0063	0.318267	MM-(SMM+MGUS)/2	0.840077	ENSG00000119640
ACYP1	CD4.Memory.T.Cells	-0.0612234	4.65671	0.321211	0.572182	MM-(SMM+MGUS)/2	0.920429	ENSG00000119640
ACYP1	Immature.Neutrophils	0.214065	5.17884	1.60282	0.210166	MM-(SMM+MGUS)/2	0.901887	ENSG00000119640
ACYP1	Memory.B.Cells	-0.30886	4.63149	3.84771	0.0526797	MM-(SMM+MGUS)/2	0.579865	ENSG00000119640
ACYP1	Plasma.Cells	0.575277	3.57601	7.20965	0.00912733	MM-(SMM+MGUS)/2	0.0589549	ENSG00000119640
ACYP1	Tregs	0.176163	5.34489	1.24216	0.268052	MM-(SMM+MGUS)/2	0.905439	ENSG00000119640
ADAL	Plasma.Cells	1.15114	3.49229	26.548	2.51401e-06	MM-(SMM+MGUS)/2	0.000339959	ENSG00000168803
ADAM10	CD14.DCs	0.0788559	6.32096	0.211711	0.647529	MM-(SMM+MGUS)/2	0.991222	ENSG00000137845
ADAM10	CD14.Monocytes	0.0863137	6.50946	3.96055	0.0495653	MM-(SMM+MGUS)/2	0.342391	ENSG00000137845
ADAM10	CD1C.DCs	-0.0617265	5.69934	0.298691	0.5866	MM-(SMM+MGUS)/2	0.93019	ENSG00000137845
ADAM10	CD4.Activated.Memory.T.Cells	0.108119	5.86135	1.05756	0.306309	MM-(SMM+MGUS)/2	0.835713	ENSG00000137845
ADAM10	CD4.Cytotoxic.T.Cells	-0.113231	6.43718	0.570423	0.455088	MM-(SMM+MGUS)/2	0.998862	ENSG00000137845
ADAM10	CD4.Memory.T.Cells	0.0668138	5.49212	0.916512	0.340758	MM-(SMM+MGUS)/2	0.786103	ENSG00000137845
ADAM10	CD4.Naive.T.Cells	0.027765	5.50216	0.112966	0.737548	MM-(SMM+MGUS)/2	0.956063	ENSG00000137845
ADAM10	CD56.Bright.NK.Cells	-0.0990034	6.62469	0.321866	0.572361	MM-(SMM+MGUS)/2	0.901934	ENSG00000137845
ADAM10	CD8.Activated.T.Cells	-0.00573441	5.72298	0.00428777	0.947928	MM-(SMM+MGUS)/2	0.999808	ENSG00000137845
ADAM10	CD8.Cytotoxic.T.Cells	0.0391146	6.32283	0.224249	0.636973	MM-(SMM+MGUS)/2	0.99997	ENSG00000137845
ADAM10	CD8.Memory.T.Cells	0.0209843	5.48411	0.0171714	0.930924	MM-(SMM+MGUS)/2	0.999959	ENSG00000137845
ADAM10	CD8.Naive.T.Cells	-0.147751	5.60509	1.22979	0.270364	MM-(SMM+MGUS)/2	0.928828	ENSG00000137845
ADAM10	GD.Cytotoxic.T.Cells	-0.0136388	6.47058	0.0200427	0.88771	MM-(SMM+MGUS)/2	0.999743	ENSG00000137845
ADAM10	Immature.Neutrophils	-0.0797769	5.80412	0.30539	0.582479	MM-(SMM+MGUS)/2	0.984261	ENSG00000137845
ADAM10	Macrophages	-0.0478071	6.91848	0.457251	0.500678	MM-(SMM+MGUS)/2	0.929652	ENSG00000137845
ADAM10	MAIT.Cytotoxic.T.Cells	-0.297687	6.48586	4.75098	0.0320931	MM-(SMM+MGUS)/2	0.538451	ENSG00000137845
ADAM10	Memory.B.Cells	0.172456	5.56151	2.15465	0.145373	MM-(SMM+MGUS)/2	0.7606	ENSG00000137845
ADAM10	Naive.B.Cells	0.0499094	5.94389	0.290455	0.591229	MM-(SMM+MGUS)/2	0.958452	ENSG00000137845
ADAM10	NK.Cells	-0.027421	7.02791	0.124183	0.725293	MM-(SMM+MGUS)/2	0.995184	ENSG00000137845
ADAM10	pDCs	0.0352832	6.52327	0.0563514	0.813148	MM-(SMM+MGUS)/2	0.999598	ENSG00000137845
ADAM10	Plasma.Cells	0.797925	5.73974	22.4129	1.17778e-05	MM-(SMM+MGUS)/2	0.000765469	ENSG00000137845
ADAM10	PrePro.B.Cells	-0.328654	7.2435	3.21856	0.0901479	MM-(SMM+MGUS)/2	0.649923	ENSG00000137845
ADAM10	Tregs	-0.0616949	6.22718	0.365947	0.546759	MM-(SMM+MGUS)/2	0.986318	ENSG00000137845
ADAM15	CD14.DCs	-0.193055	7.28849	2.07843	0.155956	MM-(SMM+MGUS)/2	0.858198	ENSG00000143537
ADAM15	CD14.Monocytes	-0.04693	6.53954	0.689693	0.562846	MM-(SMM+MGUS)/2	0.869536	ENSG00000143537
ADAM15	CD1C.DCs	-0.087439	7.06929	0.626826	0.43144	MM-(SMM+MGUS)/2	0.867446	ENSG00000143537
ADAM15	CD4.Cytotoxic.T.Cells	-0.0251793	5.12313	0.0107735	0.917918	MM-(SMM+MGUS)/2	0.999938	ENSG00000143537
ADAM15	GD.Cytotoxic.T.Cells	0.0961278	4.91872	0.501802	0.480398	MM-(SMM+MGUS)/2	0.94237	ENSG00000143537
ADAM15	Immature.Neutrophils	-0.215008	6.74842	3.05836	0.0851946	MM-(SMM+MGUS)/2	0.813733	ENSG00000143537
ADAM15	Macrophages	-0.00938499	5.33242	0.00477672	0.945055	MM-(SMM+MGUS)/2	0.999885	ENSG00000143537
ADAM15	NK.Cells	0.186582	5.31182	3.64825	0.059031	MM-(SMM+MGUS)/2	0.577042	ENSG00000143537
ADAM15	Plasma.Cells	0.151401	4.65806	0.473524	0.493741	MM-(SMM+MGUS)/2	0.712104	ENSG00000143537
ADAM15	Tregs	-0.173458	5.05907	1.14429	0.287636	MM-(SMM+MGUS)/2	0.915499	ENSG00000143537
ADAM17	CD14.DCs	-0.124285	5.53472	0.255762	0.615386	MM-(SMM+MGUS)/2	0.986971	ENSG00000151694
ADAM17	CD14.Monocytes	0.160471	5.83648	2.55554	0.113359	MM-(SMM+MGUS)/2	0.46808	ENSG00000151694
ADAM17	CD1C.DCs	-0.0782566	4.86986	0.159571	0.690879	MM-(SMM+MGUS)/2	0.956538	ENSG00000151694
ADAM17	CD4.Cytotoxic.T.Cells	-0.0571582	4.80309	0.0398736	0.842871	MM-(SMM+MGUS)/2	0.999938	ENSG00000151694
ADAM17	Immature.Neutrophils	-0.134516	5.20528	0.412601	0.522983	MM-(SMM+MGUS)/2	0.978013	ENSG00000151694
ADAM17	Macrophages	0.0680415	5.57723	0.723029	0.733237	MM-(SMM+MGUS)/2	0.990845	ENSG00000151694
ADAM17	Memory.B.Cells	0.0142406	5.30346	0.0142639	0.90518	MM-(SMM+MGUS)/2	0.999728	ENSG00000151694
ADAM17	Naive.B.Cells	0.0593893	5.04952	0.181397	0.762396	MM-(SMM+MGUS)/2	0.99698	ENSG00000151694
ADAM17	pDCs	-0.00708201	5.20963	0.00126813	0.971708	MM-(SMM+MGUS)/2	0.999598	ENSG00000151694
ADAM17	Plasma.Cells	-0.0164109	4.39249	0.0139066	0.906478	MM-(SMM+MGUS)/2	0.970759	ENSG00000151694
ADAM23	PrePro.B.Cells	-0.491065	6.45543	1.4685	0.231479	MM-(SMM+MGUS)/2	0.780181	ENSG00000114948
ADAM8	CD14.DCs	-0.291006	6.68025	1.84988	0.180219	MM-(SMM+MGUS)/2	0.884115	ENSG00000151651
ADAM8	CD14.Monocytes	0.200164	5.84731	3.43001	0.0672486	MM-(SMM+MGUS)/2	0.385398	ENSG00000151651
ADAM8	CD1C.DCs	0.125294	7.44542	1.83397	0.180411	MM-(SMM+MGUS)/2	0.706531	ENSG00000151651
ADAM8	CD4.Activated.Memory.T.Cells	0.0550587	6.33175	0.362015	0.548782	MM-(SMM+MGUS)/2	0.949435	ENSG00000151651
ADAM8	CD4.Cytotoxic.T.Cells	-0.0116709	6.9689	0.0103006	0.995283	MM-(SMM+MGUS)/2	0.999938	ENSG00000151651
ADAM8	CD4.Memory.T.Cells	-0.0898275	5.97619	1.48126	0.226513	MM-(SMM+MGUS)/2	0.702008	ENSG00000151651
ADAM8	CD4.Naive.T.Cells	0.00898635	4.73301	0.00695621	0.933709	MM-(SMM+MGUS)/2	0.998685	ENSG00000151651
ADAM8	CD56.Bright.NK.Cells	-0.104607	7.8217	0.947323	0.333859	MM-(SMM+MGUS)/2	0.781622	ENSG00000151651
ADAM8	CD8.Activated.T.Cells	-0.0670744	6.15889	0.612185	0.435901	MM-(SMM+MGUS)/2	0.901118	ENSG00000151651
ADAM8	CD8.Cytotoxic.T.Cells	0.0283207	6.88843	0.126592	0.722828	MM-(SMM+MGUS)/2	0.99997	ENSG00000151651
ADAM8	CD8.Memory.T.Cells	-0.0857291	6.12617	0.353598	0.553684	MM-(SMM+MGUS)/2	0.999959	ENSG00000151651
ADAM8	GD.Cytotoxic.T.Cells	-0.134913	7.34885	2.98742	0.0870763	MM-(SMM+MGUS)/2	0.712362	ENSG00000151651
ADAM8	Immature.Neutrophils	0.0914422	4.87928	0.104181	0.747938	MM-(SMM+MGUS)/2	0.998913	ENSG00000151651
ADAM8	Macrophages	-0.163075	4.71698	0.79346	0.375475	MM-(SMM+MGUS)/2	0.868201	ENSG00000151651
ADAM8	MAIT.Cytotoxic.T.Cells	0.0193147	6.64087	0.025663	0.873112	MM-(SMM+MGUS)/2	0.999903	ENSG00000151651
ADAM8	Memory.B.Cells	-0.143274	5.82556	1.54772	0.216469	MM-(SMM+MGUS)/2	0.817655	ENSG00000151651
ADAM8	Naive.B.Cells	-0.0403986	5.46521	0.0632183	0.802039	MM-(SMM+MGUS)/2	0.999724	ENSG00000151651
ADAM8	NK.Cells	-0.0300383	7.8224	0.315937	0.683684	MM-(SMM+MGUS)/2	0.992058	ENSG00000151651
ADAM8	Plasma.Cells	-1.07777	3.11321	9.05856	0.00368089	MM-(SMM+MGUS)/2	0.033435	ENSG00000151651
ADAM8	Tregs	-0.168878	6.31632	1.7319	0.191544	MM-(SMM+MGUS)/2	0.842695	ENSG00000151651
ADAM9	CD14.DCs	0.451288	4.77003	1.42325	0.238795	MM-(SMM+MGUS)/2	0.895135	ENSG00000168615
ADAM9	CD14.Monocytes	0.124598	4.55518	1.57998	0.211965	MM-(SMM+MGUS)/2	0.606519	ENSG00000168615
ADAM9	Immature.Neutrophils	-0.0200321	4.43423	0.00664406	0.935294	MM-(SMM+MGUS)/2	0.998913	ENSG00000168615
ADAP2	CD14.DCs	0.0542804	5.72351	0.0684589	0.794726	MM-(SMM+MGUS)/2	0.999869	ENSG00000184060
ADAP2	CD14.Monocytes	0.0761308	6.04641	1.06344	0.305153	MM-(SMM+MGUS)/2	0.697079	ENSG00000184060
ADAP2	CD1C.DCs	-0.0895011	5.49891	0.343972	0.559603	MM-(SMM+MGUS)/2	0.919511	ENSG00000184060
ADAP2	Immature.Neutrophils	-0.663053	5.07404	8.65494	0.00455971	MM-(SMM+MGUS)/2	0.496324	ENSG00000184060
ADAP2	Macrophages	0.00375588	6.52604	0.00243277	0.960773	MM-(SMM+MGUS)/2	0.999885	ENSG00000184060
ADAP2	Plasma.Cells	-0.963476	3.26421	4.93673	0.0297189	MM-(SMM+MGUS)/2	0.126543	ENSG00000184060
ADAT1	CD8.Activated.T.Cells	0.0296965	4.68007	0.0705893	0.791053	MM-(SMM+MGUS)/2	0.999808	ENSG00000065457
ADAT1	Plasma.Cells	0.63478	3.01027	6.72224	0.0116763	MM-(SMM+MGUS)/2	0.0688907	ENSG00000065457
ADD3	CD14.DCs	-0.132386	6.28476	0.508576	0.479246	MM-(SMM+MGUS)/2	0.955208	ENSG00000148700
ADD3	CD14.Monocytes	-0.0658521	6.3177	1.19741	0.276715	MM-(SMM+MGUS)/2	0.670431	ENSG00000148700
ADD3	CD1C.DCs	0.0145161	6.24722	0.0108151	0.917497	MM-(SMM+MGUS)/2	0.995466	ENSG00000148700
ADD3	CD4.Activated.Memory.T.Cells	-0.0430347	7.61911	0.441428	0.854266	MM-(SMM+MGUS)/2	0.999943	ENSG00000148700
ADD3	CD4.Cytotoxic.T.Cells	0.139103	7.59953	1.96586	0.400389	MM-(SMM+MGUS)/2	0.989732	ENSG00000148700
ADD3	CD4.Memory.T.Cells	0.0618409	7.79697	1.6503	0.201959	MM-(SMM+MGUS)/2	0.673851	ENSG00000148700
ADD3	CD4.Naive.T.Cells	0.00440487	7.87214	0.014706	0.90374	MM-(SMM+MGUS)/2	0.998685	ENSG00000148700
ADD3	CD56.Bright.NK.Cells	-0.20416	7.68888	3.72032	0.0674658	MM-(SMM+MGUS)/2	0.471077	ENSG00000148700
ADD3	CD8.Activated.T.Cells	-0.0377446	7.13213	0.319323	0.573339	MM-(SMM+MGUS)/2	0.946826	ENSG00000148700
ADD3	CD8.Cytotoxic.T.Cells	0.0622913	7.51018	0.732224	0.394445	MM-(SMM+MGUS)/2	0.99997	ENSG00000148700
ADD3	CD8.Memory.T.Cells	0.115345	7.65626	1.33482	0.251231	MM-(SMM+MGUS)/2	0.976217	ENSG00000148700
ADD3	CD8.Naive.T.Cells	-0.00697799	7.4907	0.00835218	0.932864	MM-(SMM+MGUS)/2	0.999471	ENSG00000148700
ADD3	GD.Cytotoxic.T.Cells	-0.00341368	7.51947	0.00252756	0.997661	MM-(SMM+MGUS)/2	0.999743	ENSG00000148700
ADD3	Immature.Neutrophils	-0.104091	6.32492	0.530529	0.469084	MM-(SMM+MGUS)/2	0.978013	ENSG00000148700
ADD3	Macrophages	-0.100381	6.17538	1.18788	0.27872	MM-(SMM+MGUS)/2	0.820518	ENSG00000148700
ADD3	MAIT.Cytotoxic.T.Cells	0.115893	7.36388	1.88986	0.17289	MM-(SMM+MGUS)/2	0.78981	ENSG00000148700
ADD3	Memory.B.Cells	-0.0264433	7.52785	0.138202	0.710885	MM-(SMM+MGUS)/2	0.990358	ENSG00000148700
ADD3	Naive.B.Cells	-0.0960076	7.3192	1.69973	0.19557	MM-(SMM+MGUS)/2	0.764373	ENSG00000148700
ADD3	NK.Cells	0.0483433	7.83065	0.631437	0.428735	MM-(SMM+MGUS)/2	0.915634	ENSG00000148700
ADD3	pDCs	0.261978	6.92811	4.88075	0.0308951	MM-(SMM+MGUS)/2	0.822246	ENSG00000148700
ADD3	Plasma.Cells	-0.510042	5.38368	9.66328	0.0027569	MM-(SMM+MGUS)/2	0.0274876	ENSG00000148700
ADD3	PrePro.B.Cells	0.187815	7.55726	0.751771	0.390205	MM-(SMM+MGUS)/2	0.864121	ENSG00000148700
ADD3	Tregs	-0.0918531	7.85306	2.19865	0.217708	MM-(SMM+MGUS)/2	0.862576	ENSG00000148700
ADGRE5	CD14.DCs	0.35622	7.59811	5.75871	0.0203798	MM-(SMM+MGUS)/2	0.560997	ENSG00000123146
ADGRE5	CD14.Monocytes	0.170689	8.06221	4.9961	0.0278396	MM-(SMM+MGUS)/2	0.275913	ENSG00000123146
ADGRE5	CD1C.DCs	0.301273	6.884	5.03308	0.0283275	MM-(SMM+MGUS)/2	0.382553	ENSG00000123146
ADGRE5	CD4.Activated.Memory.T.Cells	0.20688	7.3542	5.64595	0.0194444	MM-(SMM+MGUS)/2	0.451402	ENSG00000123146
ADGRE5	CD4.Cytotoxic.T.Cells	0.14132	8.05345	1.61795	0.211672	MM-(SMM+MGUS)/2	0.970283	ENSG00000123146
ADGRE5	CD4.Memory.T.Cells	0.0972595	7.04816	2.29799	0.132775	MM-(SMM+MGUS)/2	0.59315	ENSG00000123146
ADGRE5	CD4.Naive.T.Cells	0.280211	6.67801	17.4184	6.73749e-05	MM-(SMM+MGUS)/2	0.0137384	ENSG00000123146
ADGRE5	CD56.Bright.NK.Cells	0.367292	8.73957	13.1441	0.000552994	MM-(SMM+MGUS)/2	0.0683042	ENSG00000123146
ADGRE5	CD8.Activated.T.Cells	0.229407	7.78343	8.1483	0.00528582	MM-(SMM+MGUS)/2	0.28147	ENSG00000123146
ADGRE5	CD8.Cytotoxic.T.Cells	0.11377	8.0704	2.66012	0.106401	MM-(SMM+MGUS)/2	0.964518	ENSG00000123146
ADGRE5	CD8.Memory.T.Cells	0.0799772	7.05225	0.456522	0.501113	MM-(SMM+MGUS)/2	0.999959	ENSG00000123146
ADGRE5	CD8.Naive.T.Cells	0.235086	6.61129	4.41114	0.0384661	MM-(SMM+MGUS)/2	0.631466	ENSG00000123146
ADGRE5	GD.Cytotoxic.T.Cells	0.0677989	8.29162	0.79324	0.375313	MM-(SMM+MGUS)/2	0.906651	ENSG00000123146
ADGRE5	Immature.Neutrophils	-0.00905449	7.22422	0.00369618	0.951714	MM-(SMM+MGUS)/2	0.998913	ENSG00000123146
ADGRE5	Macrophages	-0.00107743	9.03964	0.000293	0.986382	MM-(SMM+MGUS)/2	0.999885	ENSG00000123146
ADGRE5	MAIT.Cytotoxic.T.Cells	0.227229	7.85416	5.35263	0.0231456	MM-(SMM+MGUS)/2	0.477477	ENSG00000123146
ADGRE5	Memory.B.Cells	0.580331	6.33729	17.6353	5.94005e-05	MM-(SMM+MGUS)/2	0.0279756	ENSG00000123146
ADGRE5	Naive.B.Cells	0.157942	4.76878	0.807868	0.371093	MM-(SMM+MGUS)/2	0.890335	ENSG00000123146
ADGRE5	NK.Cells	0.104658	8.54184	2.7255	0.101935	MM-(SMM+MGUS)/2	0.649279	ENSG00000123146
ADGRE5	pDCs	0.08796	6.5007	0.316526	0.57575	MM-(SMM+MGUS)/2	0.999598	ENSG00000123146
ADGRE5	Plasma.Cells	-0.227981	5.87402	1.20897	0.275464	MM-(SMM+MGUS)/2	0.512536	ENSG00000123146
ADGRE5	Tregs	0.130376	6.95371	2.08279	0.152474	MM-(SMM+MGUS)/2	0.807478	ENSG00000123146
ADGRG5	CD4.Cytotoxic.T.Cells	-0.488338	5.54183	4.61065	0.038701	MM-(SMM+MGUS)/2	0.836615	ENSG00000159618
ADGRG5	CD56.Bright.NK.Cells	-0.416429	6.10722	2.44572	0.122498	MM-(SMM+MGUS)/2	0.58234	ENSG00000159618
ADGRG5	CD8.Cytotoxic.T.Cells	-0.114229	5.54341	1.03553	0.311602	MM-(SMM+MGUS)/2	0.99997	ENSG00000159618
ADGRG5	GD.Cytotoxic.T.Cells	-0.163387	5.7135	1.84348	0.177675	MM-(SMM+MGUS)/2	0.78568	ENSG00000159618
ADGRG5	NK.Cells	-0.0524475	6.07273	0.334188	0.56452	MM-(SMM+MGUS)/2	0.960632	ENSG00000159618
ADGRG5	pDCs	0.0485389	6.71815	0.114032	0.73675	MM-(SMM+MGUS)/2	0.999598	ENSG00000159618
ADGRG5	Plasma.Cells	-0.551319	4.05757	3.25346	0.0757603	MM-(SMM+MGUS)/2	0.231731	ENSG00000159618
ADIPOR2	CD14.DCs	-0.417352	4.95352	1.99731	0.1641	MM-(SMM+MGUS)/2	0.873608	ENSG00000006831
ADIPOR2	CD14.Monocytes	0.0199594	4.61839	0.103615	0.748268	MM-(SMM+MGUS)/2	0.956711	ENSG00000006831
ADIPOR2	CD1C.DCs	0.518824	4.73991	6.33995	0.0143113	MM-(SMM+MGUS)/2	0.294434	ENSG00000006831
ADIPOR2	CD4.Cytotoxic.T.Cells	0.0806422	5.32442	0.189307	0.666136	MM-(SMM+MGUS)/2	0.999938	ENSG00000006831
ADIPOR2	CD8.Activated.T.Cells	-0.0625518	4.81955	0.51438	0.474998	MM-(SMM+MGUS)/2	0.911182	ENSG00000006831
ADIPOR2	CD8.Cytotoxic.T.Cells	-0.148318	5.34082	1.51087	0.222223	MM-(SMM+MGUS)/2	0.99997	ENSG00000006831
ADIPOR2	GD.Cytotoxic.T.Cells	-0.0485578	5.28337	0.239316	0.625798	MM-(SMM+MGUS)/2	0.978752	ENSG00000006831
ADIPOR2	Immature.Neutrophils	-0.154066	5.12607	0.83815	0.363418	MM-(SMM+MGUS)/2	0.946341	ENSG00000006831
ADIPOR2	Macrophages	-0.0734258	4.65027	0.392495	0.532606	MM-(SMM+MGUS)/2	0.943066	ENSG00000006831
ADIPOR2	NK.Cells	-0.0835422	5.58824	1.43502	0.322501	MM-(SMM+MGUS)/2	0.85313	ENSG00000006831
ADIPOR2	Plasma.Cells	0.0985721	3.93855	0.304701	0.582784	MM-(SMM+MGUS)/2	0.784405	ENSG00000006831
ADIPOR2	Tregs	-0.0521334	4.92037	0.0944588	0.829231	MM-(SMM+MGUS)/2	0.999514	ENSG00000006831
ADM	CD14.Monocytes	0.516862	4.27203	4.70897	0.0325977	MM-(SMM+MGUS)/2	0.29218	ENSG00000148926
ADM	Macrophages	0.829381	5.32982	15.9053	0.00013692	MM-(SMM+MGUS)/2	0.0257483	ENSG00000148926
ADM	Plasma.Cells	1.99499	5.82471	15.3836	0.000208827	MM-(SMM+MGUS)/2	0.00494578	ENSG00000148926
ADM2	Plasma.Cells	-0.79078	3.48295	4.63263	0.0349687	MM-(SMM+MGUS)/2	0.14068	ENSG00000128165
ADORA2A	CD4.Activated.Memory.T.Cells	-0.0981839	4.78852	0.403374	0.526835	MM-(SMM+MGUS)/2	0.941246	ENSG00000128271
ADORA2A	CD4.Memory.T.Cells	-0.268008	4.59335	5.35414	0.022771	MM-(SMM+MGUS)/2	0.324212	ENSG00000128271
ADORA2A	CD4.Naive.T.Cells	-0.2256	4.763	4.57001	0.0351558	MM-(SMM+MGUS)/2	0.295572	ENSG00000128271
ADORA2A	CD8.Activated.T.Cells	-0.0157553	5.07343	0.0207112	0.885871	MM-(SMM+MGUS)/2	0.999808	ENSG00000128271
ADORA2A	CD8.Naive.T.Cells	-0.36947	5.17135	5.46773	0.0215573	MM-(SMM+MGUS)/2	0.548183	ENSG00000128271
ADORA2A	Macrophages	0.0516729	3.95896	0.0603075	0.80658	MM-(SMM+MGUS)/2	0.999885	ENSG00000128271
ADORA2A	Memory.B.Cells	0.489231	4.45173	7.07261	0.00915745	MM-(SMM+MGUS)/2	0.363209	ENSG00000128271
ADORA2A	Plasma.Cells	0.424432	4.12372	3.20384	0.077976	MM-(SMM+MGUS)/2	0.236267	ENSG00000128271
ADORA2A	Tregs	-0.273079	5.25804	2.69034	0.104484	MM-(SMM+MGUS)/2	0.750395	ENSG00000128271
ADPRHL2	CD14.DCs	-0.64719	4.98082	4.26992	0.0442701	MM-(SMM+MGUS)/2	0.688191	ENSG00000116863
ADPRHL2	CD14.Monocytes	0.116445	4.18368	1.22618	0.271057	MM-(SMM+MGUS)/2	0.665924	ENSG00000116863
ADPRHL2	CD1C.DCs	-0.117317	5.05263	0.375902	0.541972	MM-(SMM+MGUS)/2	0.908658	ENSG00000116863
ADPRHL2	Immature.Neutrophils	0.023833	5.04691	0.0133721	0.908308	MM-(SMM+MGUS)/2	0.998913	ENSG00000116863
ADPRHL2	Macrophages	-0.067325	4.84685	0.275341	0.601085	MM-(SMM+MGUS)/2	0.960111	ENSG00000116863
ADPRHL2	Plasma.Cells	0.0470878	3.87074	0.0709506	0.790774	MM-(SMM+MGUS)/2	0.917858	ENSG00000116863
ADRB2	CD14.DCs	0.0612591	4.5297	0.0146057	0.904316	MM-(SMM+MGUS)/2	0.999869	ENSG00000169252
ADRB2	CD1C.DCs	-0.26357	4.27684	0.349824	0.556324	MM-(SMM+MGUS)/2	0.917453	ENSG00000169252
ADRB2	CD4.Cytotoxic.T.Cells	-0.267493	6.67897	2.11584	0.154594	MM-(SMM+MGUS)/2	0.970283	ENSG00000169252
ADRB2	CD56.Bright.NK.Cells	-0.0856596	6.09022	0.182789	0.670341	MM-(SMM+MGUS)/2	0.929517	ENSG00000169252
ADRB2	CD8.Activated.T.Cells	-0.114037	5.40336	0.785542	0.377676	MM-(SMM+MGUS)/2	0.874599	ENSG00000169252
ADRB2	CD8.Cytotoxic.T.Cells	0.0356263	6.50349	0.100726	0.751698	MM-(SMM+MGUS)/2	0.99997	ENSG00000169252
ADRB2	GD.Cytotoxic.T.Cells	-0.0708479	6.39665	0.399019	0.529073	MM-(SMM+MGUS)/2	0.956889	ENSG00000169252
ADRB2	Immature.Neutrophils	0.432577	4.4307	1.58337	0.213151	MM-(SMM+MGUS)/2	0.906981	ENSG00000169252
ADRB2	Macrophages	0.0377062	4.65187	0.0312123	0.860172	MM-(SMM+MGUS)/2	0.999885	ENSG00000169252
ADRB2	MAIT.Cytotoxic.T.Cells	-0.279528	6.63342	2.96299	0.0888877	MM-(SMM+MGUS)/2	0.687702	ENSG00000169252
ADRB2	NK.Cells	-0.140361	6.70157	3.23923	0.0749495	MM-(SMM+MGUS)/2	0.609616	ENSG00000169252
ADRB2	Plasma.Cells	-0.0141841	3.97337	0.00318927	0.955132	MM-(SMM+MGUS)/2	0.987158	ENSG00000169252
AEBP1	Memory.B.Cells	0.0358641	4.5378	0.0201663	0.887368	MM-(SMM+MGUS)/2	0.999728	ENSG00000106624
AEBP1	Naive.B.Cells	0.0112012	4.32645	0.00172578	0.966953	MM-(SMM+MGUS)/2	0.999724	ENSG00000106624
AEBP1	pDCs	-0.132481	6.80603	1.04792	0.31	MM-(SMM+MGUS)/2	0.987009	ENSG00000106624
AEBP1	Plasma.Cells	-2.53687	4.07072	23.8037	6.87991e-06	MM-(SMM+MGUS)/2	0.000597731	ENSG00000106624
AEBP1	PrePro.B.Cells	-0.0367978	8.66635	0.0494722	0.824922	MM-(SMM+MGUS)/2	0.985287	ENSG00000106624
AEN	CD4.Memory.T.Cells	-0.102207	4.55955	0.935394	0.335856	MM-(SMM+MGUS)/2	0.783547	ENSG00000181026
AEN	Memory.B.Cells	0.241175	4.71032	2.45839	0.120154	MM-(SMM+MGUS)/2	0.728756	ENSG00000181026
AEN	Naive.B.Cells	0.312059	4.981	3.41981	0.067623	MM-(SMM+MGUS)/2	0.620372	ENSG00000181026
AEN	Plasma.Cells	0.89456	4.8865	26.0863	2.90419e-06	MM-(SMM+MGUS)/2	0.000363414	ENSG00000181026
AEN	Tregs	0.220549	4.9819	1.29571	0.258049	MM-(SMM+MGUS)/2	0.903464	ENSG00000181026
AFMID	CD1C.DCs	0.551375	4.40294	5.54427	0.0216131	MM-(SMM+MGUS)/2	0.343299	ENSG00000183077
AFMID	Macrophages	0.462033	4.12301	5.29869	0.0236922	MM-(SMM+MGUS)/2	0.388798	ENSG00000183077
AFMID	Plasma.Cells	0.62423	3.53549	6.98956	0.010197	MM-(SMM+MGUS)/2	0.0635836	ENSG00000183077
AGO2	CD14.DCs	0.178457	5.18705	0.332131	0.567128	MM-(SMM+MGUS)/2	0.975321	ENSG00000123908
AGO2	CD14.Monocytes	0.184656	4.84477	2.88453	0.0928346	MM-(SMM+MGUS)/2	0.433582	ENSG00000123908
AGO2	CD1C.DCs	0.300668	4.6855	1.75017	0.190551	MM-(SMM+MGUS)/2	0.714305	ENSG00000123908
AGO2	CD4.Activated.Memory.T.Cells	0.0534532	5.04621	0.153168	0.696377	MM-(SMM+MGUS)/2	0.985636	ENSG00000123908
AGO2	CD4.Memory.T.Cells	0.0173598	4.82574	0.0317769	0.858888	MM-(SMM+MGUS)/2	0.998622	ENSG00000123908
AGO2	CD8.Activated.T.Cells	0.130088	4.85717	1.40914	0.238142	MM-(SMM+MGUS)/2	0.779688	ENSG00000123908
AGO2	CD8.Memory.T.Cells	0.0910872	5.11503	0.17532	0.676496	MM-(SMM+MGUS)/2	0.999959	ENSG00000123908
AGO2	GD.Cytotoxic.T.Cells	0.202758	4.85265	2.25647	0.136286	MM-(SMM+MGUS)/2	0.734782	ENSG00000123908
AGO2	Immature.Neutrophils	0.282586	4.95171	2.24117	0.176274	MM-(SMM+MGUS)/2	0.89657	ENSG00000123908
AGO2	Macrophages	-0.142009	4.978	1.61364	0.207316	MM-(SMM+MGUS)/2	0.760412	ENSG00000123908
AGO2	MAIT.Cytotoxic.T.Cells	0.507299	5.19032	4.46548	0.0375669	MM-(SMM+MGUS)/2	0.563375	ENSG00000123908
AGO2	Naive.B.Cells	-0.115981	4.94848	0.519743	0.472776	MM-(SMM+MGUS)/2	0.913445	ENSG00000123908
AGO2	Plasma.Cells	-0.235625	4.02281	2.03937	0.157909	MM-(SMM+MGUS)/2	0.366328	ENSG00000123908
AGO2	Tregs	0.0671599	5.10605	0.185695	0.667564	MM-(SMM+MGUS)/2	0.999514	ENSG00000123908
AGPAT2	CD14.DCs	0.0039541	6.21522	0.000465642	0.982874	MM-(SMM+MGUS)/2	0.999869	ENSG00000169692
AGPAT2	CD14.Monocytes	-0.0180803	6.21166	0.0946204	0.759083	MM-(SMM+MGUS)/2	0.960009	ENSG00000169692
AGPAT2	CD1C.DCs	-0.137667	5.68738	0.857267	0.357975	MM-(SMM+MGUS)/2	0.82322	ENSG00000169692
AGPAT2	CD8.Activated.T.Cells	0.183038	4.94267	3.34911	0.0703585	MM-(SMM+MGUS)/2	0.582958	ENSG00000169692
AGPAT2	CD8.Memory.T.Cells	0.331543	4.84287	2.19814	0.141925	MM-(SMM+MGUS)/2	0.9401	ENSG00000169692
AGPAT2	GD.Cytotoxic.T.Cells	0.134736	4.85443	0.859375	0.356201	MM-(SMM+MGUS)/2	0.89746	ENSG00000169692
AGPAT2	Immature.Neutrophils	0.0695396	6.46231	0.441376	0.508884	MM-(SMM+MGUS)/2	0.978013	ENSG00000169692
AGPAT2	Macrophages	0.0405533	6.21393	0.246227	0.620976	MM-(SMM+MGUS)/2	0.962688	ENSG00000169692
AGPAT2	Memory.B.Cells	-0.00436826	4.90671	0.000780114	0.977775	MM-(SMM+MGUS)/2	0.999728	ENSG00000169692
AGPAT2	Naive.B.Cells	0.122963	4.86875	0.772946	0.381593	MM-(SMM+MGUS)/2	0.894055	ENSG00000169692
AGPAT2	NK.Cells	-0.201702	4.79927	2.35421	0.128144	MM-(SMM+MGUS)/2	0.679376	ENSG00000169692
AGPAT2	pDCs	0.335337	6.6105	5.48949	0.0223843	MM-(SMM+MGUS)/2	0.789923	ENSG00000169692
AGPAT2	Plasma.Cells	-0.889	4.31357	9.56819	0.00288441	MM-(SMM+MGUS)/2	0.0285512	ENSG00000169692
AGPAT3	CD14.DCs	0.165914	5.28807	0.539103	0.466415	MM-(SMM+MGUS)/2	0.950073	ENSG00000160216
AGPAT3	CD14.Monocytes	0.14918	5.37025	5.15127	0.02558	MM-(SMM+MGUS)/2	0.269115	ENSG00000160216
AGPAT3	CD1C.DCs	-0.20193	4.92206	1.23221	0.280783	MM-(SMM+MGUS)/2	0.786868	ENSG00000160216
AGPAT3	Immature.Neutrophils	-0.309574	5.27968	4.65217	0.0348379	MM-(SMM+MGUS)/2	0.700081	ENSG00000160216
AGPAT3	Macrophages	-0.0142847	5.6632	0.0286527	0.86597	MM-(SMM+MGUS)/2	0.999885	ENSG00000160216
AGPAT3	Plasma.Cells	0.649986	3.56877	8.07914	0.00592603	MM-(SMM+MGUS)/2	0.0457916	ENSG00000160216
AGTRAP	CD14.DCs	0.0679024	7.80967	0.378175	0.541517	MM-(SMM+MGUS)/2	0.970281	ENSG00000177674
AGTRAP	CD14.Monocytes	0.0152988	8.39107	0.126409	0.723004	MM-(SMM+MGUS)/2	0.947833	ENSG00000177674
AGTRAP	CD1C.DCs	-0.0237355	6.57673	0.0479433	0.827377	MM-(SMM+MGUS)/2	0.9835	ENSG00000177674
AGTRAP	CD4.Activated.Memory.T.Cells	-0.107241	5.70815	0.957069	0.330341	MM-(SMM+MGUS)/2	0.847451	ENSG00000177674
AGTRAP	CD4.Cytotoxic.T.Cells	0.130793	6.67212	0.518179	0.476347	MM-(SMM+MGUS)/2	0.999938	ENSG00000177674
AGTRAP	CD4.Memory.T.Cells	-0.0977342	5.13331	1.29388	0.258119	MM-(SMM+MGUS)/2	0.727099	ENSG00000177674
AGTRAP	CD4.Naive.T.Cells	-0.153246	5.02353	3.2088	0.0764925	MM-(SMM+MGUS)/2	0.409183	ENSG00000177674
AGTRAP	CD56.Bright.NK.Cells	0.355608	7.28258	4.33545	0.0411	MM-(SMM+MGUS)/2	0.390504	ENSG00000177674
AGTRAP	CD8.Activated.T.Cells	-0.028712	6.26639	0.0991832	0.753499	MM-(SMM+MGUS)/2	0.999808	ENSG00000177674
AGTRAP	CD8.Cytotoxic.T.Cells	-0.0902015	6.59627	1.09463	0.298261	MM-(SMM+MGUS)/2	0.99997	ENSG00000177674
AGTRAP	CD8.Memory.T.Cells	-0.437052	5.20996	4.51879	0.0364653	MM-(SMM+MGUS)/2	0.750167	ENSG00000177674
AGTRAP	CD8.Naive.T.Cells	-0.152847	5.13253	0.66652	0.416395	MM-(SMM+MGUS)/2	0.98505	ENSG00000177674
AGTRAP	GD.Cytotoxic.T.Cells	0.00607288	6.97565	0.00607136	0.938052	MM-(SMM+MGUS)/2	0.999743	ENSG00000177674
AGTRAP	Immature.Neutrophils	-0.172471	7.39745	1.31288	0.256208	MM-(SMM+MGUS)/2	0.91322	ENSG00000177674
AGTRAP	Macrophages	-0.0486668	7.71012	0.866478	0.354468	MM-(SMM+MGUS)/2	0.861604	ENSG00000177674
AGTRAP	MAIT.Cytotoxic.T.Cells	-0.110245	6.50731	0.721873	0.397956	MM-(SMM+MGUS)/2	0.918017	ENSG00000177674
AGTRAP	NK.Cells	-0.0231958	7.50299	0.101658	0.750523	MM-(SMM+MGUS)/2	0.998538	ENSG00000177674
AGTRAP	Plasma.Cells	0.528943	3.7712	5.07151	0.0275982	MM-(SMM+MGUS)/2	0.121333	ENSG00000177674
AGTRAP	Tregs	-0.0158875	5.86913	0.0131706	0.908891	MM-(SMM+MGUS)/2	0.999514	ENSG00000177674
AHCY	CD14.DCs	-0.342985	6.09687	5.1126	0.0327485	MM-(SMM+MGUS)/2	0.660778	ENSG00000101444
AHCY	CD14.Monocytes	0.0432614	5.14433	0.330129	0.761573	MM-(SMM+MGUS)/2	0.961064	ENSG00000101444
AHCY	CD1C.DCs	-0.319521	6.26704	7.31844	0.00873147	MM-(SMM+MGUS)/2	0.230684	ENSG00000101444
AHCY	CD4.Memory.T.Cells	0.0174306	4.7224	0.0398466	0.916995	MM-(SMM+MGUS)/2	0.998622	ENSG00000101444
AHCY	CD4.Naive.T.Cells	0.066041	4.93124	0.790977	0.376097	MM-(SMM+MGUS)/2	0.762766	ENSG00000101444
AHCY	CD8.Memory.T.Cells	0.147351	5.01286	0.528369	0.569299	MM-(SMM+MGUS)/2	0.999959	ENSG00000101444
AHCY	CD8.Naive.T.Cells	-0.0870954	5.40344	0.396087	0.530691	MM-(SMM+MGUS)/2	0.999471	ENSG00000101444
AHCY	Immature.Neutrophils	0.202902	6.41837	1.98506	0.163776	MM-(SMM+MGUS)/2	0.87715	ENSG00000101444
AHCY	Macrophages	0.0173179	5.74563	0.0331109	0.856028	MM-(SMM+MGUS)/2	0.999885	ENSG00000101444
AHCY	Memory.B.Cells	0.117391	5.38775	0.895912	0.346231	MM-(SMM+MGUS)/2	0.896974	ENSG00000101444
AHCY	Naive.B.Cells	0.0736612	5.53411	0.362402	0.548653	MM-(SMM+MGUS)/2	0.949157	ENSG00000101444
AHCY	pDCs	0.198853	7.3287	3.06584	0.0849447	MM-(SMM+MGUS)/2	0.921298	ENSG00000101444
AHCY	Plasma.Cells	0.90157	6.47822	33.4378	2.09979e-07	MM-(SMM+MGUS)/2	6.72627e-05	ENSG00000101444
AHCY	Tregs	-0.518151	5.2974	11.0582	0.00128337	MM-(SMM+MGUS)/2	0.166807	ENSG00000101444
AHCYL1	CD14.DCs	-0.121829	5.37563	0.290966	0.62591	MM-(SMM+MGUS)/2	0.986971	ENSG00000168710
AHCYL1	CD14.Monocytes	-0.106673	5.20908	3.1426	0.115412	MM-(SMM+MGUS)/2	0.470286	ENSG00000168710
AHCYL1	CD1C.DCs	0.270964	4.78476	1.70736	0.195993	MM-(SMM+MGUS)/2	0.718917	ENSG00000168710
AHCYL1	Immature.Neutrophils	0.0165493	5.48959	0.011623	0.914489	MM-(SMM+MGUS)/2	0.998913	ENSG00000168710
AHCYL1	Macrophages	0.121421	5.04499	1.0194	0.315417	MM-(SMM+MGUS)/2	0.846216	ENSG00000168710
AHCYL1	pDCs	-0.193344	5.18628	0.630193	0.43034	MM-(SMM+MGUS)/2	0.996526	ENSG00000168710
AHCYL1	Plasma.Cells	-0.508932	4.02214	6.46196	0.013335	MM-(SMM+MGUS)/2	0.0753376	ENSG00000168710
AHI1	Immature.Neutrophils	0.0457268	4.95803	0.0426238	0.837101	MM-(SMM+MGUS)/2	0.998913	ENSG00000135541
AHI1	Memory.B.Cells	0.597981	4.36061	7.66419	0.00674782	MM-(SMM+MGUS)/2	0.327326	ENSG00000135541
AHI1	pDCs	0.0410596	6.57476	0.09224	0.762375	MM-(SMM+MGUS)/2	0.999598	ENSG00000135541
AHI1	Plasma.Cells	0.196274	4.89571	1.20793	0.275669	MM-(SMM+MGUS)/2	0.512768	ENSG00000135541
AHNAK	CD14.DCs	0.248347	9.69992	5.06732	0.0290476	MM-(SMM+MGUS)/2	0.630873	ENSG00000124942
AHNAK	CD14.Monocytes	0.0388353	9.60811	0.487132	0.486981	MM-(SMM+MGUS)/2	0.824801	ENSG00000124942
AHNAK	CD1C.DCs	0.0884843	9.19761	1.09778	0.298685	MM-(SMM+MGUS)/2	0.792408	ENSG00000124942
AHNAK	CD4.Activated.Memory.T.Cells	-0.0139456	9.22365	0.0707351	0.790829	MM-(SMM+MGUS)/2	0.999943	ENSG00000124942
AHNAK	CD4.Cytotoxic.T.Cells	-0.0692945	9.77499	0.360793	0.551893	MM-(SMM+MGUS)/2	0.999938	ENSG00000124942
AHNAK	CD4.Memory.T.Cells	-0.0230133	8.99498	0.154393	0.69523	MM-(SMM+MGUS)/2	0.972481	ENSG00000124942
AHNAK	CD4.Naive.T.Cells	0.143314	6.85574	2.09703	0.150945	MM-(SMM+MGUS)/2	0.552739	ENSG00000124942
AHNAK	CD56.Bright.NK.Cells	-0.0958609	8.87691	0.513366	0.476144	MM-(SMM+MGUS)/2	0.847709	ENSG00000124942
AHNAK	CD8.Activated.T.Cells	-0.0892371	8.96245	2.10948	0.149665	MM-(SMM+MGUS)/2	0.705726	ENSG00000124942
AHNAK	CD8.Cytotoxic.T.Cells	-0.0936878	9.42419	2.03428	0.15726	MM-(SMM+MGUS)/2	0.99997	ENSG00000124942
AHNAK	CD8.Memory.T.Cells	-0.0348941	9.06901	0.164902	0.685718	MM-(SMM+MGUS)/2	0.999959	ENSG00000124942
AHNAK	CD8.Naive.T.Cells	0.25718	6.66192	2.49641	0.117569	MM-(SMM+MGUS)/2	0.812791	ENSG00000124942
AHNAK	GD.Cytotoxic.T.Cells	-0.066256	9.07475	0.716515	0.39936	MM-(SMM+MGUS)/2	0.910907	ENSG00000124942
AHNAK	Immature.Neutrophils	-0.121481	8.6287	2.06255	0.155905	MM-(SMM+MGUS)/2	0.87478	ENSG00000124942
AHNAK	Macrophages	-0.188309	8.93779	6.49987	0.0125125	MM-(SMM+MGUS)/2	0.302299	ENSG00000124942
AHNAK	MAIT.Cytotoxic.T.Cells	0.0354193	9.27596	0.221656	0.639007	MM-(SMM+MGUS)/2	0.980321	ENSG00000124942
AHNAK	Memory.B.Cells	-0.0406182	8.45507	0.295006	0.588276	MM-(SMM+MGUS)/2	0.964217	ENSG00000124942
AHNAK	Naive.B.Cells	0.104317	7.00789	0.830963	0.364372	MM-(SMM+MGUS)/2	0.890335	ENSG00000124942
AHNAK	NK.Cells	0.05886	8.95443	0.942649	0.333971	MM-(SMM+MGUS)/2	0.864751	ENSG00000124942
AHNAK	pDCs	0.0306856	8.27538	0.136763	0.712792	MM-(SMM+MGUS)/2	0.999598	ENSG00000124942
AHNAK	Plasma.Cells	-1.21407	7.50602	7.57993	0.00758536	MM-(SMM+MGUS)/2	0.052689	ENSG00000124942
AHNAK	PrePro.B.Cells	0.940318	7.0514	5.36053	0.0248919	MM-(SMM+MGUS)/2	0.496114	ENSG00000124942
AHNAK	Tregs	-0.0542231	9.36932	0.465999	0.496604	MM-(SMM+MGUS)/2	0.976342	ENSG00000124942
AIM2	Macrophages	0.519607	4.014	4.68588	0.0331073	MM-(SMM+MGUS)/2	0.438783	ENSG00000163568
AIM2	Memory.B.Cells	-0.142043	7.02762	1.75433	0.188444	MM-(SMM+MGUS)/2	0.800852	ENSG00000163568
AIM2	Naive.B.Cells	0.256163	4.03009	0.288972	0.592176	MM-(SMM+MGUS)/2	0.958452	ENSG00000163568
AIM2	Plasma.Cells	0.0654179	5.12757	0.0945894	0.759374	MM-(SMM+MGUS)/2	0.900139	ENSG00000163568
AIMP2	CD14.DCs	0.103503	5.54547	0.17274	0.679561	MM-(SMM+MGUS)/2	0.999869	ENSG00000106305
AIMP2	CD14.Monocytes	-0.00398967	4.84631	0.00225621	0.962219	MM-(SMM+MGUS)/2	0.998371	ENSG00000106305
AIMP2	CD1C.DCs	0.134335	5.70731	1.14631	0.29851	MM-(SMM+MGUS)/2	0.792289	ENSG00000106305
AIMP2	GD.Cytotoxic.T.Cells	0.0218184	4.76267	0.0178773	0.89391	MM-(SMM+MGUS)/2	0.999743	ENSG00000106305
AIMP2	Immature.Neutrophils	0.0597699	5.82033	0.200489	0.655862	MM-(SMM+MGUS)/2	0.992941	ENSG00000106305
AIMP2	Macrophages	0.0718446	5.21602	0.59108	0.444052	MM-(SMM+MGUS)/2	0.90316	ENSG00000106305
AIMP2	NK.Cells	0.102928	4.92395	0.76112	0.385095	MM-(SMM+MGUS)/2	0.901772	ENSG00000106305
AIMP2	pDCs	-0.153293	5.22748	0.462968	0.541528	MM-(SMM+MGUS)/2	0.999598	ENSG00000106305
AIMP2	Plasma.Cells	0.858316	4.70328	28.1492	1.35893e-06	MM-(SMM+MGUS)/2	0.000223397	ENSG00000106305
AKAP12	Plasma.Cells	-0.536815	4.19975	0.691336	0.408749	MM-(SMM+MGUS)/2	0.643075	ENSG00000131016
AKAP12	PrePro.B.Cells	-0.957258	6.62373	4.30999	0.0432366	MM-(SMM+MGUS)/2	0.588512	ENSG00000131016
AKIRIN2	CD14.DCs	0.198217	7.17426	1.64183	0.206296	MM-(SMM+MGUS)/2	0.89488	ENSG00000135334
AKIRIN2	CD14.Monocytes	0.073743	7.0821	0.99976	0.320007	MM-(SMM+MGUS)/2	0.705552	ENSG00000135334
AKIRIN2	CD1C.DCs	0.602981	7.09393	20.91	2.25391e-05	MM-(SMM+MGUS)/2	0.00622693	ENSG00000135334
AKIRIN2	CD4.Activated.Memory.T.Cells	0.0618393	5.88001	0.449343	0.504227	MM-(SMM+MGUS)/2	0.931088	ENSG00000135334
AKIRIN2	CD4.Cytotoxic.T.Cells	0.405004	6.28595	7.48314	0.00966973	MM-(SMM+MGUS)/2	0.754249	ENSG00000135334
AKIRIN2	CD4.Memory.T.Cells	0.0523847	5.47188	0.643065	0.424552	MM-(SMM+MGUS)/2	0.843608	ENSG00000135334
AKIRIN2	CD4.Naive.T.Cells	0.0815265	4.93748	1.48851	0.225529	MM-(SMM+MGUS)/2	0.626042	ENSG00000135334
AKIRIN2	CD56.Bright.NK.Cells	-0.0364371	6.60388	0.045046	0.832556	MM-(SMM+MGUS)/2	0.980882	ENSG00000135334
AKIRIN2	CD8.Activated.T.Cells	0.145898	6.23281	3.46952	0.0655813	MM-(SMM+MGUS)/2	0.57372	ENSG00000135334
AKIRIN2	CD8.Cytotoxic.T.Cells	0.116788	6.29275	1.75926	0.188087	MM-(SMM+MGUS)/2	0.99997	ENSG00000135334
AKIRIN2	CD8.Memory.T.Cells	0.112693	5.61875	0.518543	0.473466	MM-(SMM+MGUS)/2	0.999959	ENSG00000135334
AKIRIN2	CD8.Naive.T.Cells	-0.138245	5.15765	0.86332	0.477478	MM-(SMM+MGUS)/2	0.994226	ENSG00000135334
AKIRIN2	GD.Cytotoxic.T.Cells	0.157044	6.27217	2.75496	0.100164	MM-(SMM+MGUS)/2	0.71737	ENSG00000135334
AKIRIN2	Immature.Neutrophils	0.215703	6.31816	2.17296	0.145436	MM-(SMM+MGUS)/2	0.867861	ENSG00000135334
AKIRIN2	Macrophages	0.0783864	7.02289	0.861253	0.355916	MM-(SMM+MGUS)/2	0.861895	ENSG00000135334
AKIRIN2	MAIT.Cytotoxic.T.Cells	0.143246	6.35913	1.34596	0.249287	MM-(SMM+MGUS)/2	0.86329	ENSG00000135334
AKIRIN2	Memory.B.Cells	0.157577	6.20347	2.92656	0.0903282	MM-(SMM+MGUS)/2	0.695614	ENSG00000135334
AKIRIN2	Naive.B.Cells	0.295449	6.30892	8.77331	0.00388764	MM-(SMM+MGUS)/2	0.228836	ENSG00000135334
AKIRIN2	NK.Cells	0.0213163	6.07888	0.0596093	0.807621	MM-(SMM+MGUS)/2	0.999988	ENSG00000135334
AKIRIN2	pDCs	0.187839	7.01796	2.59115	0.112588	MM-(SMM+MGUS)/2	0.933398	ENSG00000135334
AKIRIN2	Plasma.Cells	0.12081	5.61581	0.559767	0.456968	MM-(SMM+MGUS)/2	0.682318	ENSG00000135334
AKIRIN2	PrePro.B.Cells	-0.088366	7.73814	0.153599	0.696844	MM-(SMM+MGUS)/2	0.962652	ENSG00000135334
AKIRIN2	Tregs	-0.0559225	6.18819	0.251063	0.979968	MM-(SMM+MGUS)/2	0.999514	ENSG00000135334
AKNA	CD14.DCs	0.149912	6.64842	0.951384	0.33431	MM-(SMM+MGUS)/2	0.930204	ENSG00000106948
AKNA	CD14.Monocytes	-0.091845	6.89834	2.30858	0.132112	MM-(SMM+MGUS)/2	0.501066	ENSG00000106948
AKNA	CD1C.DCs	0.0161432	6.47958	0.0258541	0.872762	MM-(SMM+MGUS)/2	0.990182	ENSG00000106948
AKNA	CD4.Activated.Memory.T.Cells	-0.015497	7.20485	0.0515659	0.960816	MM-(SMM+MGUS)/2	0.999943	ENSG00000106948
AKNA	CD4.Cytotoxic.T.Cells	0.0912343	7.85892	0.850521	0.362649	MM-(SMM+MGUS)/2	0.984236	ENSG00000106948
AKNA	CD4.Memory.T.Cells	-0.10142	6.66003	4.9428	0.146189	MM-(SMM+MGUS)/2	0.616293	ENSG00000106948
AKNA	CD4.Naive.T.Cells	-0.122051	6.49061	6.05782	0.015687	MM-(SMM+MGUS)/2	0.210459	ENSG00000106948
AKNA	CD56.Bright.NK.Cells	-0.0394907	8.12727	0.143365	0.734207	MM-(SMM+MGUS)/2	0.947722	ENSG00000106948
AKNA	CD8.Activated.T.Cells	-0.0324354	7.70488	0.292232	0.590052	MM-(SMM+MGUS)/2	0.950441	ENSG00000106948
AKNA	CD8.Cytotoxic.T.Cells	-0.00592773	7.96412	0.00985669	0.921137	MM-(SMM+MGUS)/2	0.99997	ENSG00000106948
AKNA	CD8.Memory.T.Cells	-0.149832	6.74172	2.02052	0.158894	MM-(SMM+MGUS)/2	0.957983	ENSG00000106948
AKNA	CD8.Naive.T.Cells	-0.0919911	6.79611	1.08567	0.300188	MM-(SMM+MGUS)/2	0.942258	ENSG00000106948
AKNA	GD.Cytotoxic.T.Cells	-0.167872	7.99205	7.43746	0.00757511	MM-(SMM+MGUS)/2	0.380368	ENSG00000106948
AKNA	Immature.Neutrophils	-0.132211	6.36109	1.2701	0.264023	MM-(SMM+MGUS)/2	0.915133	ENSG00000106948
AKNA	Macrophages	-0.105823	6.37731	1.46523	0.229327	MM-(SMM+MGUS)/2	0.780655	ENSG00000106948
AKNA	MAIT.Cytotoxic.T.Cells	0.00268877	7.76462	0.000979552	0.975107	MM-(SMM+MGUS)/2	0.999903	ENSG00000106948
AKNA	Memory.B.Cells	0.120979	6.5741	2.50214	0.116946	MM-(SMM+MGUS)/2	0.728494	ENSG00000106948
AKNA	Naive.B.Cells	0.0463568	6.5314	0.42462	0.571774	MM-(SMM+MGUS)/2	0.953767	ENSG00000106948
AKNA	NK.Cells	-0.0494341	8.24179	0.524233	0.470754	MM-(SMM+MGUS)/2	0.925664	ENSG00000106948
AKNA	pDCs	0.145149	6.93381	1.44981	0.233176	MM-(SMM+MGUS)/2	0.97529	ENSG00000106948
AKNA	Plasma.Cells	-0.534314	4.02026	5.23093	0.0253477	MM-(SMM+MGUS)/2	0.114445	ENSG00000106948
AKNA	PrePro.B.Cells	0.298135	6.93183	1.30071	0.259709	MM-(SMM+MGUS)/2	0.79217	ENSG00000106948
AKNA	Tregs	-0.0452769	7.18983	0.238332	0.626613	MM-(SMM+MGUS)/2	0.999514	ENSG00000106948
AKR1C3	CD4.Cytotoxic.T.Cells	-0.00377201	5.12796	0.000136079	0.990758	MM-(SMM+MGUS)/2	0.999938	ENSG00000196139
AKR1C3	CD56.Bright.NK.Cells	-0.647268	5.87002	3.02964	0.0862893	MM-(SMM+MGUS)/2	0.52035	ENSG00000196139
AKR1C3	GD.Cytotoxic.T.Cells	-0.554123	6.41866	7.32273	0.00803727	MM-(SMM+MGUS)/2	0.380368	ENSG00000196139
AKR1C3	NK.Cells	-0.0302884	7.89311	0.116691	0.733377	MM-(SMM+MGUS)/2	0.99667	ENSG00000196139
AKR1C3	pDCs	-0.116228	5.43721	0.250843	0.618272	MM-(SMM+MGUS)/2	0.999598	ENSG00000196139
AL035446.1	Plasma.Cells	1.44779	2.75886	9.03442	0.0037788	MM-(SMM+MGUS)/2	0.0339341	ENSG00000234147
AL035446.2	Plasma.Cells	1.23765	3.293	10.5966	0.00177691	MM-(SMM+MGUS)/2	0.0204077	ENSG00000285875
AL117329.1	Plasma.Cells	1.77117	2.18095	7.02566	0.011741	MM-(SMM+MGUS)/2	0.0689676	ENSG00000224271
AL118516.1	CD14.DCs	0.159134	4.53125	0.189101	0.665636	MM-(SMM+MGUS)/2	0.997363	ENSG00000260708
AL118516.1	CD14.Monocytes	0.251444	4.183	2.54095	0.114379	MM-(SMM+MGUS)/2	0.469553	ENSG00000260708
AL118516.1	CD1C.DCs	0.661298	4.63617	5.86552	0.0182767	MM-(SMM+MGUS)/2	0.319356	ENSG00000260708
AL118516.1	CD4.Activated.Memory.T.Cells	0.298943	5.17404	2.74361	0.10085	MM-(SMM+MGUS)/2	0.682823	ENSG00000260708
AL118516.1	CD4.Cytotoxic.T.Cells	0.32522	5.31547	0.848262	0.36328	MM-(SMM+MGUS)/2	0.984236	ENSG00000260708
AL118516.1	CD4.Memory.T.Cells	0.395052	4.68488	6.49187	0.0123976	MM-(SMM+MGUS)/2	0.265497	ENSG00000260708
AL118516.1	CD4.Naive.T.Cells	0.281896	5.0582	3.17336	0.078109	MM-(SMM+MGUS)/2	0.412694	ENSG00000260708
AL118516.1	CD56.Bright.NK.Cells	0.525246	6.13762	4.29866	0.0419419	MM-(SMM+MGUS)/2	0.396401	ENSG00000260708
AL118516.1	CD8.Activated.T.Cells	0.212224	5.58175	1.49024	0.225182	MM-(SMM+MGUS)/2	0.774141	ENSG00000260708
AL118516.1	CD8.Cytotoxic.T.Cells	0.213146	5.24645	1.13024	0.290579	MM-(SMM+MGUS)/2	0.99997	ENSG00000260708
AL118516.1	CD8.Memory.T.Cells	0.244662	5.20529	1.26078	0.264708	MM-(SMM+MGUS)/2	0.976217	ENSG00000260708
AL118516.1	CD8.Naive.T.Cells	0.161435	5.24715	0.670195	0.415118	MM-(SMM+MGUS)/2	0.98505	ENSG00000260708
AL118516.1	GD.Cytotoxic.T.Cells	0.274506	5.40218	1.83924	0.17817	MM-(SMM+MGUS)/2	0.78568	ENSG00000260708
AL118516.1	Immature.Neutrophils	0.129579	4.56793	0.217874	0.642275	MM-(SMM+MGUS)/2	0.992941	ENSG00000260708
AL118516.1	MAIT.Cytotoxic.T.Cells	0.0263833	5.89297	0.0158128	0.900232	MM-(SMM+MGUS)/2	0.999903	ENSG00000260708
AL118516.1	NK.Cells	-0.0715016	5.36974	0.127143	0.722174	MM-(SMM+MGUS)/2	0.993884	ENSG00000260708
AL118516.1	Plasma.Cells	0.430707	4.70283	4.94489	0.0295372	MM-(SMM+MGUS)/2	0.126089	ENSG00000260708
AL118516.1	Tregs	0.198216	4.90771	1.01845	0.31562	MM-(SMM+MGUS)/2	0.93161	ENSG00000260708
AL133415.1	CD14.DCs	0.057777	6.82223	0.0471765	0.828982	MM-(SMM+MGUS)/2	0.999869	ENSG00000234961
AL133415.1	CD14.Monocytes	-0.0679656	6.48668	0.53901	0.464722	MM-(SMM+MGUS)/2	0.811035	ENSG00000234961
AL133415.1	CD1C.DCs	0.0684781	6.48219	0.155972	0.694202	MM-(SMM+MGUS)/2	0.958075	ENSG00000234961
AL133415.1	CD4.Activated.Memory.T.Cells	-0.176415	5.40059	1.75817	0.187942	MM-(SMM+MGUS)/2	0.776999	ENSG00000234961
AL133415.1	CD4.Cytotoxic.T.Cells	-0.539864	5.38359	4.5792	0.0393316	MM-(SMM+MGUS)/2	0.836615	ENSG00000234961
AL133415.1	CD4.Memory.T.Cells	-0.0759356	5.49957	0.674631	0.413444	MM-(SMM+MGUS)/2	0.836996	ENSG00000234961
AL133415.1	CD8.Activated.T.Cells	0.0267264	5.11918	0.0431786	0.835832	MM-(SMM+MGUS)/2	0.999808	ENSG00000234961
AL133415.1	CD8.Cytotoxic.T.Cells	-0.0303105	5.00915	0.0358117	0.850333	MM-(SMM+MGUS)/2	0.99997	ENSG00000234961
AL133415.1	CD8.Memory.T.Cells	0.165985	5.6974	0.621838	0.432589	MM-(SMM+MGUS)/2	0.999959	ENSG00000234961
AL133415.1	CD8.Naive.T.Cells	-0.10404	4.85643	0.297614	0.586715	MM-(SMM+MGUS)/2	0.999471	ENSG00000234961
AL133415.1	Immature.Neutrophils	-0.17473	6.39574	0.649541	0.423309	MM-(SMM+MGUS)/2	0.964677	ENSG00000234961
AL133415.1	Macrophages	0.00749055	5.57186	0.00354001	0.95269	MM-(SMM+MGUS)/2	0.999885	ENSG00000234961
AL133415.1	MAIT.Cytotoxic.T.Cells	0.108712	5.34637	0.211162	0.64705	MM-(SMM+MGUS)/2	0.980931	ENSG00000234961
AL133415.1	pDCs	-0.0275615	5.97927	0.0155957	0.901024	MM-(SMM+MGUS)/2	0.999598	ENSG00000234961
AL133415.1	Plasma.Cells	-0.417775	4.71583	2.99499	0.0881177	MM-(SMM+MGUS)/2	0.256267	ENSG00000234961
AL133415.1	Tregs	-0.332285	5.73693	3.0553	0.0839186	MM-(SMM+MGUS)/2	0.717216	ENSG00000234961
AL133467.1	Plasma.Cells	-0.871001	5.28299	9.46502	0.00302973	MM-(SMM+MGUS)/2	0.0293996	ENSG00000258572
AL133467.1	PrePro.B.Cells	-1.1277	6.37709	6.4475	0.0144584	MM-(SMM+MGUS)/2	0.444679	ENSG00000258572
AL135905.2	CD14.DCs	0.293205	5.15822	0.729306	0.397395	MM-(SMM+MGUS)/2	0.93795	ENSG00000285976
AL135905.2	CD14.Monocytes	0.252393	4.2459	3.50924	0.0642219	MM-(SMM+MGUS)/2	0.378836	ENSG00000285976
AL135905.2	CD1C.DCs	0.270986	5.32348	1.68507	0.1989	MM-(SMM+MGUS)/2	0.722528	ENSG00000285976
AL135905.2	CD4.Activated.Memory.T.Cells	0.313191	5.7192	4.17923	0.0436106	MM-(SMM+MGUS)/2	0.556828	ENSG00000285976
AL135905.2	CD4.Cytotoxic.T.Cells	0.100816	5.32997	0.238876	0.864568	MM-(SMM+MGUS)/2	0.999938	ENSG00000285976
AL135905.2	CD4.Memory.T.Cells	0.1409	5.48543	1.01863	0.315339	MM-(SMM+MGUS)/2	0.769693	ENSG00000285976
AL135905.2	CD4.Naive.T.Cells	0.193651	5.27766	1.52167	0.220472	MM-(SMM+MGUS)/2	0.62354	ENSG00000285976
AL135905.2	CD56.Bright.NK.Cells	0.741988	6.57113	8.58789	0.00460705	MM-(SMM+MGUS)/2	0.167462	ENSG00000285976
AL135905.2	CD8.Activated.T.Cells	0.135184	5.81326	0.692977	0.407229	MM-(SMM+MGUS)/2	0.894849	ENSG00000285976
AL135905.2	CD8.Cytotoxic.T.Cells	-0.0326657	5.45338	0.0495127	0.82442	MM-(SMM+MGUS)/2	0.99997	ENSG00000285976
AL135905.2	CD8.Memory.T.Cells	0.373969	5.52317	3.41141	0.0682738	MM-(SMM+MGUS)/2	0.835393	ENSG00000285976
AL135905.2	CD8.Naive.T.Cells	0.314413	5.40741	2.78733	0.0984423	MM-(SMM+MGUS)/2	0.78689	ENSG00000285976
AL135905.2	GD.Cytotoxic.T.Cells	0.0372485	5.81533	0.0601561	0.806764	MM-(SMM+MGUS)/2	0.999743	ENSG00000285976
AL135905.2	Immature.Neutrophils	0.125619	4.63442	0.265846	0.607937	MM-(SMM+MGUS)/2	0.990287	ENSG00000285976
AL135905.2	Macrophages	0.25699	4.89673	3.57474	0.0619415	MM-(SMM+MGUS)/2	0.546247	ENSG00000285976
AL135905.2	MAIT.Cytotoxic.T.Cells	0.239827	6.02868	1.7059	0.195099	MM-(SMM+MGUS)/2	0.805581	ENSG00000285976
AL135905.2	Memory.B.Cells	-0.0401783	5.59067	0.0575937	0.810847	MM-(SMM+MGUS)/2	0.999728	ENSG00000285976
AL135905.2	Naive.B.Cells	0.147937	5.43878	0.725544	0.396539	MM-(SMM+MGUS)/2	0.899695	ENSG00000285976
AL135905.2	NK.Cells	0.182205	5.68639	1.7056	0.194592	MM-(SMM+MGUS)/2	0.770956	ENSG00000285976
AL135905.2	pDCs	0.242924	5.53311	1.53604	0.219922	MM-(SMM+MGUS)/2	0.97529	ENSG00000285976
AL135905.2	Plasma.Cells	0.0131141	5.80964	0.00758909	0.930839	MM-(SMM+MGUS)/2	0.979283	ENSG00000285976
AL135905.2	PrePro.B.Cells	0.3264	6.46532	1.05468	0.30955	MM-(SMM+MGUS)/2	0.816035	ENSG00000285976
AL135905.2	Tregs	0.280854	5.67468	4.03044	0.0477155	MM-(SMM+MGUS)/2	0.624442	ENSG00000285976
AL137003.1	Plasma.Cells	0.637237	3.26103	5.56326	0.0212604	MM-(SMM+MGUS)/2	0.101856	ENSG00000229931
AL162411.1	Plasma.Cells	1.41658	2.75097	5.576	0.0215225	MM-(SMM+MGUS)/2	0.102755	ENSG00000236924
AL353753.1	Plasma.Cells	1.46333	4.86523	8.06216	0.00597571	MM-(SMM+MGUS)/2	0.0458887	ENSG00000276759
AL355076.2	Memory.B.Cells	-0.586273	4.7612	8.91943	0.00357208	MM-(SMM+MGUS)/2	0.253844	ENSG00000258760
AL365361.1	Plasma.Cells	-0.518704	4.6665	8.51133	0.00479677	MM-(SMM+MGUS)/2	0.0396509	ENSG00000259834
AL391056.1	Plasma.Cells	-1.59751	3.4748	7.49266	0.00794987	MM-(SMM+MGUS)/2	0.053969	ENSG00000227619
AL441992.1	Plasma.Cells	0.770238	3.37506	8.01603	0.00611291	MM-(SMM+MGUS)/2	0.0465843	ENSG00000223478
AL512625.1	Plasma.Cells	0.678668	3.12791	5.98028	0.0170959	MM-(SMM+MGUS)/2	0.0884219	ENSG00000170161
AL513493.1	pDCs	-0.048369	6.04652	0.0593086	0.808403	MM-(SMM+MGUS)/2	0.999598	ENSG00000285079
AL513493.1	Plasma.Cells	0.640114	3.83282	4.32723	0.041328	MM-(SMM+MGUS)/2	0.15629	ENSG00000285079
AL592429.2	Memory.B.Cells	-0.056808	4.95785	0.0917452	0.762618	MM-(SMM+MGUS)/2	0.99758	ENSG00000226571
AL592429.2	Plasma.Cells	-3.03513	2.95391	33.8984	1.94306e-07	MM-(SMM+MGUS)/2	6.72627e-05	ENSG00000226571
AL627171.2	CD14.DCs	0.241851	4.73769	0.326698	0.570306	MM-(SMM+MGUS)/2	0.975321	ENSG00000282885
AL627171.2	CD14.Monocytes	-0.164904	4.5652	1.59461	0.209879	MM-(SMM+MGUS)/2	0.604833	ENSG00000282885
AL627171.2	CD1C.DCs	0.395934	4.22897	1.68432	0.198998	MM-(SMM+MGUS)/2	0.722528	ENSG00000282885
AL627171.2	CD4.Activated.Memory.T.Cells	-0.0350461	5.6623	0.0626333	0.802906	MM-(SMM+MGUS)/2	0.999943	ENSG00000282885
AL627171.2	CD4.Cytotoxic.T.Cells	0.407086	5.63206	2.16682	0.149854	MM-(SMM+MGUS)/2	0.970283	ENSG00000282885
AL627171.2	CD4.Memory.T.Cells	-0.0320825	5.24415	0.0950226	0.758544	MM-(SMM+MGUS)/2	0.98388	ENSG00000282885
AL627171.2	CD4.Naive.T.Cells	-0.0487372	5.14655	0.145411	0.703828	MM-(SMM+MGUS)/2	0.942945	ENSG00000282885
AL627171.2	CD56.Bright.NK.Cells	-0.662989	6.0746	7.23513	0.00899024	MM-(SMM+MGUS)/2	0.215102	ENSG00000282885
AL627171.2	CD8.Activated.T.Cells	-0.115961	5.67477	0.758272	0.386052	MM-(SMM+MGUS)/2	0.87966	ENSG00000282885
AL627171.2	CD8.Cytotoxic.T.Cells	-0.264746	5.70938	3.44872	0.0665848	MM-(SMM+MGUS)/2	0.93663	ENSG00000282885
AL627171.2	CD8.Memory.T.Cells	-0.0076453	5.42907	0.000871257	0.976522	MM-(SMM+MGUS)/2	0.999959	ENSG00000282885
AL627171.2	CD8.Naive.T.Cells	-0.222352	5.31398	1.54014	0.217781	MM-(SMM+MGUS)/2	0.890868	ENSG00000282885
AL627171.2	GD.Cytotoxic.T.Cells	-0.110014	5.7481	0.50983	0.476917	MM-(SMM+MGUS)/2	0.942259	ENSG00000282885
AL627171.2	Immature.Neutrophils	-0.0214112	4.73273	0.00571354	0.939987	MM-(SMM+MGUS)/2	0.998913	ENSG00000282885
AL627171.2	Macrophages	-0.331279	4.75599	2.80578	0.0974603	MM-(SMM+MGUS)/2	0.621528	ENSG00000282885
AL627171.2	MAIT.Cytotoxic.T.Cells	-0.0890326	5.89632	0.189488	0.664465	MM-(SMM+MGUS)/2	0.986144	ENSG00000282885
AL627171.2	Memory.B.Cells	-0.0857284	4.70967	0.316195	0.5752	MM-(SMM+MGUS)/2	0.957771	ENSG00000282885
AL627171.2	NK.Cells	-0.30899	5.90759	5.40261	0.0221561	MM-(SMM+MGUS)/2	0.435552	ENSG00000282885
AL627171.2	pDCs	0.0618804	5.11661	0.0382403	0.845607	MM-(SMM+MGUS)/2	0.999598	ENSG00000282885
AL627171.2	Plasma.Cells	-0.0676204	4.94692	0.0844037	0.772312	MM-(SMM+MGUS)/2	0.90836	ENSG00000282885
AL627171.2	Tregs	0.0847724	5.44168	0.128243	0.721108	MM-(SMM+MGUS)/2	0.999514	ENSG00000282885
AL662844.4	CD4.Memory.T.Cells	0.28228	4.41274	2.90647	0.0914067	MM-(SMM+MGUS)/2	0.523865	ENSG00000272501
AL662844.4	CD4.Naive.T.Cells	0.382132	4.58511	6.53554	0.0121921	MM-(SMM+MGUS)/2	0.186741	ENSG00000272501
AL662844.4	CD8.Naive.T.Cells	0.35225	4.67177	2.84582	0.095068	MM-(SMM+MGUS)/2	0.786575	ENSG00000272501
AL662844.4	Memory.B.Cells	0.137908	4.74982	0.490289	0.485474	MM-(SMM+MGUS)/2	0.938946	ENSG00000272501
AL662844.4	Naive.B.Cells	0.436842	4.96449	5.24	0.0243568	MM-(SMM+MGUS)/2	0.438804	ENSG00000272501
AL662844.4	Plasma.Cells	-0.289283	3.61275	1.07655	0.303195	MM-(SMM+MGUS)/2	0.541423	ENSG00000272501
AL662844.4	Tregs	0.512269	4.88634	4.92293	0.0290429	MM-(SMM+MGUS)/2	0.571239	ENSG00000272501
ALCAM	CD14.DCs	0.0343218	5.25791	0.0145674	0.904441	MM-(SMM+MGUS)/2	0.999869	ENSG00000170017
ALCAM	CD1C.DCs	-0.213073	5.93934	2.23849	0.139516	MM-(SMM+MGUS)/2	0.653961	ENSG00000170017
ALCAM	Immature.Neutrophils	-0.0330619	5.37849	0.0238744	0.877699	MM-(SMM+MGUS)/2	0.998913	ENSG00000170017
ALCAM	pDCs	-0.00271555	6.157	0.000179972	0.98934	MM-(SMM+MGUS)/2	0.999598	ENSG00000170017
ALCAM	Plasma.Cells	-0.535376	4.78399	6.06562	0.0163555	MM-(SMM+MGUS)/2	0.0858102	ENSG00000170017
ALDH2	CD14.DCs	-0.313792	8.25342	5.83379	0.0196211	MM-(SMM+MGUS)/2	0.555101	ENSG00000111275
ALDH2	CD14.Monocytes	0.0776277	7.66062	1.36601	0.245536	MM-(SMM+MGUS)/2	0.63774	ENSG00000111275
ALDH2	CD1C.DCs	0.0274776	8.5065	0.126366	0.723397	MM-(SMM+MGUS)/2	0.963134	ENSG00000111275
ALDH2	Immature.Neutrophils	-0.00302768	7.56623	0.000322061	0.985739	MM-(SMM+MGUS)/2	0.998913	ENSG00000111275
ALDH2	Macrophages	-0.156489	5.76027	1.35306	0.247875	MM-(SMM+MGUS)/2	0.797849	ENSG00000111275
ALDH2	pDCs	-0.157436	7.72885	1.88163	0.175137	MM-(SMM+MGUS)/2	0.969762	ENSG00000111275
ALDH2	Plasma.Cells	-0.782941	5.36438	5.71201	0.0196634	MM-(SMM+MGUS)/2	0.0964672	ENSG00000111275
ALDH3A2	CD14.DCs	-0.359474	5.11316	1.27128	0.265192	MM-(SMM+MGUS)/2	0.905495	ENSG00000072210
ALDH3A2	CD14.Monocytes	-0.0720164	4.67269	0.975741	0.325859	MM-(SMM+MGUS)/2	0.711732	ENSG00000072210
ALDH3A2	CD1C.DCs	-0.0911557	4.52326	0.158091	0.69224	MM-(SMM+MGUS)/2	0.956768	ENSG00000072210
ALDH3A2	Immature.Neutrophils	-0.54032	4.89825	7.35678	0.00860314	MM-(SMM+MGUS)/2	0.578306	ENSG00000072210
ALDH3A2	Macrophages	-0.0628863	4.57548	0.223549	0.639729	MM-(SMM+MGUS)/2	0.971109	ENSG00000072210
ALDH3A2	Plasma.Cells	0.119313	4.36465	0.425897	0.516238	MM-(SMM+MGUS)/2	0.731228	ENSG00000072210
ALDOC	Plasma.Cells	-0.679411	3.4536	9.27402	0.00333577	MM-(SMM+MGUS)/2	0.0312106	ENSG00000109107
ALG3	CD14.DCs	-0.00501909	5.67374	0.000519042	0.981919	MM-(SMM+MGUS)/2	0.999869	ENSG00000214160
ALG3	CD14.Monocytes	0.0388241	5.09282	0.381905	0.538122	MM-(SMM+MGUS)/2	0.852704	ENSG00000214160
ALG3	CD1C.DCs	-0.194689	5.75432	2.40611	0.133609	MM-(SMM+MGUS)/2	0.640784	ENSG00000214160
ALG3	CD4.Activated.Memory.T.Cells	-0.0584117	5.07887	0.236119	0.628111	MM-(SMM+MGUS)/2	0.968308	ENSG00000214160
ALG3	CD4.Cytotoxic.T.Cells	0.0710388	5.2505	0.0741716	0.78694	MM-(SMM+MGUS)/2	0.999938	ENSG00000214160
ALG3	CD4.Memory.T.Cells	-0.0644494	4.99623	0.827091	0.365356	MM-(SMM+MGUS)/2	0.804303	ENSG00000214160
ALG3	CD4.Naive.T.Cells	-0.0448169	4.92144	0.474717	0.635454	MM-(SMM+MGUS)/2	0.913928	ENSG00000214160
ALG3	CD8.Activated.T.Cells	0.0678579	4.96212	0.471475	0.493972	MM-(SMM+MGUS)/2	0.916877	ENSG00000214160
ALG3	CD8.Cytotoxic.T.Cells	-0.141129	5.13527	1.73537	0.307208	MM-(SMM+MGUS)/2	0.99997	ENSG00000214160
ALG3	CD8.Memory.T.Cells	-0.315907	5.28493	3.03194	0.0853072	MM-(SMM+MGUS)/2	0.860561	ENSG00000214160
ALG3	CD8.Naive.T.Cells	-0.0208765	5.14695	0.0209293	0.974902	MM-(SMM+MGUS)/2	0.999471	ENSG00000214160
ALG3	GD.Cytotoxic.T.Cells	0.153666	5.1985	1.74972	0.189003	MM-(SMM+MGUS)/2	0.791294	ENSG00000214160
ALG3	Immature.Neutrophils	0.162781	5.72567	1.23348	0.270954	MM-(SMM+MGUS)/2	0.918207	ENSG00000214160
ALG3	Macrophages	0.0166544	5.14957	0.0226122	0.880813	MM-(SMM+MGUS)/2	0.999885	ENSG00000214160
ALG3	MAIT.Cytotoxic.T.Cells	0.0023503	5.43965	0.000106759	0.991781	MM-(SMM+MGUS)/2	0.999903	ENSG00000214160
ALG3	Memory.B.Cells	-0.0598724	4.91323	0.256659	0.613574	MM-(SMM+MGUS)/2	0.971287	ENSG00000214160
ALG3	Naive.B.Cells	0.0806761	4.91169	0.274775	0.601405	MM-(SMM+MGUS)/2	0.960043	ENSG00000214160
ALG3	NK.Cells	0.157638	5.20021	2.63046	0.108021	MM-(SMM+MGUS)/2	0.654323	ENSG00000214160
ALG3	pDCs	0.0223985	5.92976	0.0184899	0.892283	MM-(SMM+MGUS)/2	0.999598	ENSG00000214160
ALG3	Plasma.Cells	0.704481	6.62255	22.3872	1.18964e-05	MM-(SMM+MGUS)/2	0.000767228	ENSG00000214160
ALG3	Tregs	-0.145321	5.4413	1.27978	0.260975	MM-(SMM+MGUS)/2	0.903464	ENSG00000214160
ALOX5	CD14.DCs	0.0113914	6.9238	0.00638133	0.936666	MM-(SMM+MGUS)/2	0.999869	ENSG00000012779
ALOX5	CD14.Monocytes	0.00885171	7.19718	0.0270762	0.869663	MM-(SMM+MGUS)/2	0.993721	ENSG00000012779
ALOX5	CD1C.DCs	-0.170729	6.43326	1.85517	0.177947	MM-(SMM+MGUS)/2	0.702769	ENSG00000012779
ALOX5	Immature.Neutrophils	-0.0313928	4.79513	0.0180322	0.893606	MM-(SMM+MGUS)/2	0.998913	ENSG00000012779
ALOX5	Macrophages	-0.174628	7.51407	5.65406	0.0195707	MM-(SMM+MGUS)/2	0.362728	ENSG00000012779
ALOX5	Memory.B.Cells	-0.0885175	7.43715	0.663169	0.417437	MM-(SMM+MGUS)/2	0.926347	ENSG00000012779
ALOX5	Naive.B.Cells	0.070247	7.0833	0.343881	0.559031	MM-(SMM+MGUS)/2	0.951772	ENSG00000012779
ALOX5	Plasma.Cells	-0.0938506	5.95331	0.0601582	0.806994	MM-(SMM+MGUS)/2	0.92479	ENSG00000012779
ALOX5	PrePro.B.Cells	0.338747	8.14519	4.11443	0.0480543	MM-(SMM+MGUS)/2	0.600766	ENSG00000012779
ALOX5AP	CD14.DCs	-0.110099	5.98805	0.190208	0.664719	MM-(SMM+MGUS)/2	0.997363	ENSG00000132965
ALOX5AP	CD14.Monocytes	-0.187163	6.33199	1.14499	0.287417	MM-(SMM+MGUS)/2	0.681378	ENSG00000132965
ALOX5AP	CD1C.DCs	-0.0838386	6.38865	0.195992	0.659465	MM-(SMM+MGUS)/2	0.952299	ENSG00000132965
ALOX5AP	CD4.Activated.Memory.T.Cells	0.138767	7.85731	2.9786	0.0875309	MM-(SMM+MGUS)/2	0.668851	ENSG00000132965
ALOX5AP	CD4.Cytotoxic.T.Cells	0.288104	7.32773	1.244	0.272218	MM-(SMM+MGUS)/2	0.970283	ENSG00000132965
ALOX5AP	CD4.Memory.T.Cells	0.0397677	7.45601	0.388727	0.534424	MM-(SMM+MGUS)/2	0.902785	ENSG00000132965
ALOX5AP	CD4.Naive.T.Cells	-0.0156995	6.35371	0.0395384	0.842819	MM-(SMM+MGUS)/2	0.998685	ENSG00000132965
ALOX5AP	CD56.Bright.NK.Cells	0.407676	8.32121	4.14201	0.0457399	MM-(SMM+MGUS)/2	0.412637	ENSG00000132965
ALOX5AP	CD8.Activated.T.Cells	0.274449	7.95923	10.1046	0.00199345	MM-(SMM+MGUS)/2	0.17934	ENSG00000132965
ALOX5AP	CD8.Cytotoxic.T.Cells	0.119391	7.32799	0.854068	0.357885	MM-(SMM+MGUS)/2	0.99997	ENSG00000132965
ALOX5AP	CD8.Memory.T.Cells	-0.0845747	7.41678	0.388469	0.534796	MM-(SMM+MGUS)/2	0.999959	ENSG00000132965
ALOX5AP	CD8.Naive.T.Cells	-0.0470373	6.263	0.140009	0.709141	MM-(SMM+MGUS)/2	0.999471	ENSG00000132965
ALOX5AP	GD.Cytotoxic.T.Cells	0.175319	8.24692	3.23057	0.0753685	MM-(SMM+MGUS)/2	0.692525	ENSG00000132965
ALOX5AP	Immature.Neutrophils	-0.11259	7.1493	0.464447	0.498051	MM-(SMM+MGUS)/2	0.978013	ENSG00000132965
ALOX5AP	MAIT.Cytotoxic.T.Cells	0.0678032	8.53945	0.613231	0.435786	MM-(SMM+MGUS)/2	0.931359	ENSG00000132965
ALOX5AP	Memory.B.Cells	0.084597	6.95264	0.592962	0.443146	MM-(SMM+MGUS)/2	0.926347	ENSG00000132965
ALOX5AP	Naive.B.Cells	0.0326611	7.13329	0.122613	0.727017	MM-(SMM+MGUS)/2	0.986319	ENSG00000132965
ALOX5AP	NK.Cells	0.00348731	8.70199	0.00189387	0.965376	MM-(SMM+MGUS)/2	0.999988	ENSG00000132965
ALOX5AP	pDCs	-0.0661458	10.1041	0.733316	0.395138	MM-(SMM+MGUS)/2	0.994055	ENSG00000132965
ALOX5AP	Plasma.Cells	-0.877148	5.08334	3.26571	0.0752239	MM-(SMM+MGUS)/2	0.230679	ENSG00000132965
ALOX5AP	PrePro.B.Cells	0.0615218	7.11344	0.0580504	0.810624	MM-(SMM+MGUS)/2	0.983345	ENSG00000132965
ALOX5AP	Tregs	-0.013507	8.03572	0.0155262	0.901118	MM-(SMM+MGUS)/2	0.999514	ENSG00000132965
ALYREF	CD14.DCs	0.397749	4.60934	1.47571	0.230716	MM-(SMM+MGUS)/2	0.89488	ENSG00000183684
ALYREF	CD14.Monocytes	-0.0518992	4.54175	0.324598	0.570254	MM-(SMM+MGUS)/2	0.874313	ENSG00000183684
ALYREF	CD1C.DCs	0.113246	4.58161	0.248674	0.619716	MM-(SMM+MGUS)/2	0.938842	ENSG00000183684
ALYREF	Immature.Neutrophils	0.105889	6.20419	0.514452	0.47587	MM-(SMM+MGUS)/2	0.978013	ENSG00000183684
ALYREF	Macrophages	0.124365	3.86664	0.440001	0.508849	MM-(SMM+MGUS)/2	0.933038	ENSG00000183684
ALYREF	Plasma.Cells	0.787988	3.4387	11.5889	0.00112338	MM-(SMM+MGUS)/2	0.0149499	ENSG00000183684
AMFR	CD14.Monocytes	0.0341934	4.37753	0.134635	0.714522	MM-(SMM+MGUS)/2	0.944825	ENSG00000159461
AMFR	Macrophages	0.0785173	4.20828	0.268687	0.647541	MM-(SMM+MGUS)/2	0.971273	ENSG00000159461
AMFR	Memory.B.Cells	0.293002	5.07656	5.20648	0.0246878	MM-(SMM+MGUS)/2	0.479575	ENSG00000159461
AMFR	Plasma.Cells	-0.227477	3.65509	1.6376	0.205061	MM-(SMM+MGUS)/2	0.430299	ENSG00000159461
ANG	CD14.DCs	0.390085	4.90842	1.09448	0.300776	MM-(SMM+MGUS)/2	0.92111	ENSG00000214274
ANG	CD14.Monocytes	0.0671661	4.41328	0.235541	0.628606	MM-(SMM+MGUS)/2	0.900616	ENSG00000214274
ANG	Plasma.Cells	-1.12177	5.00364	22.6039	1.09334e-05	MM-(SMM+MGUS)/2	0.000745246	ENSG00000214274
ANKRD44	CD14.DCs	0.0747538	6.65634	0.337743	0.585242	MM-(SMM+MGUS)/2	0.975464	ENSG00000065413
ANKRD44	CD14.Monocytes	-0.0575963	6.51254	1.19839	0.276519	MM-(SMM+MGUS)/2	0.670431	ENSG00000065413
ANKRD44	CD1C.DCs	0.013966	6.69038	0.0126226	0.910897	MM-(SMM+MGUS)/2	0.995466	ENSG00000065413
ANKRD44	CD4.Activated.Memory.T.Cells	0.0113964	7.00744	0.0350222	0.851937	MM-(SMM+MGUS)/2	0.999943	ENSG00000065413
ANKRD44	CD4.Cytotoxic.T.Cells	0.0490311	7.23296	0.241389	0.768008	MM-(SMM+MGUS)/2	0.999938	ENSG00000065413
ANKRD44	CD4.Memory.T.Cells	-0.0316954	6.92443	0.503473	0.957044	MM-(SMM+MGUS)/2	0.998622	ENSG00000065413
ANKRD44	CD4.Naive.T.Cells	-0.0214819	6.9046	0.279315	0.598408	MM-(SMM+MGUS)/2	0.898581	ENSG00000065413
ANKRD44	CD56.Bright.NK.Cells	0.0914912	7.43295	0.652037	0.422207	MM-(SMM+MGUS)/2	0.828224	ENSG00000065413
ANKRD44	CD8.Activated.T.Cells	-0.0113259	7.19426	0.0568536	0.81205	MM-(SMM+MGUS)/2	0.999808	ENSG00000065413
ANKRD44	CD8.Cytotoxic.T.Cells	0.0112734	7.19738	0.0395852	0.842744	MM-(SMM+MGUS)/2	0.99997	ENSG00000065413
ANKRD44	CD8.Memory.T.Cells	-0.0588817	6.91978	0.268806	0.605499	MM-(SMM+MGUS)/2	0.999959	ENSG00000065413
ANKRD44	CD8.Naive.T.Cells	0.0450166	7.19947	0.308385	0.580033	MM-(SMM+MGUS)/2	0.999471	ENSG00000065413
ANKRD44	GD.Cytotoxic.T.Cells	-0.0285427	7.19831	0.26131	0.916778	MM-(SMM+MGUS)/2	0.999743	ENSG00000065413
ANKRD44	Immature.Neutrophils	-0.0961514	6.01534	0.447217	0.506103	MM-(SMM+MGUS)/2	0.978013	ENSG00000065413
ANKRD44	Macrophages	-0.135096	6.98665	4.31985	0.04057	MM-(SMM+MGUS)/2	0.47443	ENSG00000065413
ANKRD44	MAIT.Cytotoxic.T.Cells	-0.0146581	7.23123	0.0224238	0.881326	MM-(SMM+MGUS)/2	0.999903	ENSG00000065413
ANKRD44	Memory.B.Cells	-0.0579647	7.2949	0.764902	0.488222	MM-(SMM+MGUS)/2	0.938946	ENSG00000065413
ANKRD44	Naive.B.Cells	0.0205178	7.6097	0.0837837	0.772884	MM-(SMM+MGUS)/2	0.999724	ENSG00000065413
ANKRD44	NK.Cells	-0.0129023	7.319	0.0492797	0.82478	MM-(SMM+MGUS)/2	0.999988	ENSG00000065413
ANKRD44	pDCs	0.103856	6.54677	0.568958	0.453554	MM-(SMM+MGUS)/2	0.999598	ENSG00000065413
ANKRD44	Plasma.Cells	-0.601426	4.92472	14.7811	0.000270908	MM-(SMM+MGUS)/2	0.00596139	ENSG00000065413
ANKRD44	PrePro.B.Cells	0.25969	7.43471	2.32752	0.133893	MM-(SMM+MGUS)/2	0.707995	ENSG00000065413
ANKRD44	Tregs	-0.136454	7.25029	3.07376	0.083004	MM-(SMM+MGUS)/2	0.717216	ENSG00000065413
ANKRD49	CD14.Monocytes	-0.027369	4.62272	0.101707	0.811982	MM-(SMM+MGUS)/2	0.97696	ENSG00000168876
ANKRD49	CD1C.DCs	0.171977	4.64543	0.699738	0.405977	MM-(SMM+MGUS)/2	0.850282	ENSG00000168876
ANKRD49	CD4.Activated.Memory.T.Cells	-0.0215462	5.76086	0.0557367	0.886098	MM-(SMM+MGUS)/2	0.999943	ENSG00000168876
ANKRD49	CD4.Cytotoxic.T.Cells	-0.0662148	5.63619	0.129128	0.999798	MM-(SMM+MGUS)/2	0.999938	ENSG00000168876
ANKRD49	CD4.Memory.T.Cells	0.0175191	5.61487	0.0511129	0.821611	MM-(SMM+MGUS)/2	0.998622	ENSG00000168876
ANKRD49	CD4.Naive.T.Cells	0.0451132	5.78076	0.332098	0.565817	MM-(SMM+MGUS)/2	0.883485	ENSG00000168876
ANKRD49	CD8.Activated.T.Cells	0.00249561	5.69423	0.000818814	0.977231	MM-(SMM+MGUS)/2	0.999808	ENSG00000168876
ANKRD49	CD8.Cytotoxic.T.Cells	-0.0110522	5.65881	0.0110939	0.916351	MM-(SMM+MGUS)/2	0.99997	ENSG00000168876
ANKRD49	CD8.Memory.T.Cells	0.0374717	5.80345	0.057554	0.81099	MM-(SMM+MGUS)/2	0.999959	ENSG00000168876
ANKRD49	CD8.Naive.T.Cells	0.154518	5.86415	1.70787	0.194548	MM-(SMM+MGUS)/2	0.86418	ENSG00000168876
ANKRD49	GD.Cytotoxic.T.Cells	-0.13429	5.57023	1.45547	0.230569	MM-(SMM+MGUS)/2	0.824707	ENSG00000168876
ANKRD49	Immature.Neutrophils	-0.794901	4.89839	16.5345	0.000135168	MM-(SMM+MGUS)/2	0.0882783	ENSG00000168876
ANKRD49	Macrophages	0.0113348	4.69497	0.00824027	0.927876	MM-(SMM+MGUS)/2	0.999885	ENSG00000168876
ANKRD49	MAIT.Cytotoxic.T.Cells	0.068053	5.86186	0.184373	0.668746	MM-(SMM+MGUS)/2	0.986144	ENSG00000168876
ANKRD49	Memory.B.Cells	-0.0420984	5.82513	0.153331	0.696231	MM-(SMM+MGUS)/2	0.985483	ENSG00000168876
ANKRD49	Naive.B.Cells	-0.0285465	6.11426	0.0686435	0.793907	MM-(SMM+MGUS)/2	0.999724	ENSG00000168876
ANKRD49	NK.Cells	-0.0613352	5.68335	0.447954	0.50487	MM-(SMM+MGUS)/2	0.946454	ENSG00000168876
ANKRD49	pDCs	0.276672	5.18071	1.18107	0.281384	MM-(SMM+MGUS)/2	0.987009	ENSG00000168876
ANKRD49	Plasma.Cells	-0.0659853	4.74418	0.183114	0.67008	MM-(SMM+MGUS)/2	0.848505	ENSG00000168876
ANKRD49	Tregs	-0.0565711	5.83674	0.184251	0.668781	MM-(SMM+MGUS)/2	0.999514	ENSG00000168876
ANTXR2	CD14.DCs	-0.152815	5.72227	0.423971	0.5181	MM-(SMM+MGUS)/2	0.965028	ENSG00000163297
ANTXR2	CD14.Monocytes	0.0140567	5.10155	0.0351712	0.851653	MM-(SMM+MGUS)/2	0.988881	ENSG00000163297
ANTXR2	CD1C.DCs	-0.0988983	5.77675	0.599451	0.441632	MM-(SMM+MGUS)/2	0.873094	ENSG00000163297
ANTXR2	CD4.Activated.Memory.T.Cells	-0.00491662	5.91569	0.00233509	0.961558	MM-(SMM+MGUS)/2	0.999943	ENSG00000163297
ANTXR2	CD4.Cytotoxic.T.Cells	0.059729	5.53918	0.0524008	0.820255	MM-(SMM+MGUS)/2	0.999938	ENSG00000163297
ANTXR2	CD4.Memory.T.Cells	-0.0679514	5.3967	0.582291	0.447257	MM-(SMM+MGUS)/2	0.861064	ENSG00000163297
ANTXR2	CD8.Memory.T.Cells	-0.228912	5.28979	1.09174	0.299089	MM-(SMM+MGUS)/2	0.976443	ENSG00000163297
ANTXR2	Immature.Neutrophils	-0.171104	5.16513	1.05173	0.380221	MM-(SMM+MGUS)/2	0.954801	ENSG00000163297
ANTXR2	Macrophages	-0.10912	4.76282	0.862779	0.355492	MM-(SMM+MGUS)/2	0.861852	ENSG00000163297
ANTXR2	MAIT.Cytotoxic.T.Cells	0.244204	5.5725	1.78197	0.18553	MM-(SMM+MGUS)/2	0.795081	ENSG00000163297
ANTXR2	Memory.B.Cells	-0.0226132	5.86346	0.0434588	0.835301	MM-(SMM+MGUS)/2	0.999728	ENSG00000163297
ANTXR2	Naive.B.Cells	0.0669105	5.22577	0.235648	0.628519	MM-(SMM+MGUS)/2	0.966624	ENSG00000163297
ANTXR2	pDCs	-0.0965836	6.89704	0.415804	0.521438	MM-(SMM+MGUS)/2	0.999598	ENSG00000163297
ANTXR2	Plasma.Cells	-0.983273	4.14023	13.1846	0.000546559	MM-(SMM+MGUS)/2	0.00954656	ENSG00000163297
ANTXR2	Tregs	-0.0490752	5.89117	0.18136	0.792986	MM-(SMM+MGUS)/2	0.999514	ENSG00000163297
ANXA1	CD14.DCs	0.0808657	10.1892	0.376195	0.542573	MM-(SMM+MGUS)/2	0.970281	ENSG00000135046
ANXA1	CD14.Monocytes	0.110337	9.68725	2.28978	0.133677	MM-(SMM+MGUS)/2	0.505152	ENSG00000135046
ANXA1	CD1C.DCs	0.286654	9.93244	12.7361	0.000685253	MM-(SMM+MGUS)/2	0.0650776	ENSG00000135046
ANXA1	CD4.Activated.Memory.T.Cells	0.014618	9.48441	0.0686843	0.793814	MM-(SMM+MGUS)/2	0.999943	ENSG00000135046
ANXA1	CD4.Cytotoxic.T.Cells	0.0292635	9.65593	0.113296	0.73841	MM-(SMM+MGUS)/2	0.999938	ENSG00000135046
ANXA1	CD4.Memory.T.Cells	0.0233951	9.3959	0.130079	0.71913	MM-(SMM+MGUS)/2	0.977564	ENSG00000135046
ANXA1	CD4.Naive.T.Cells	0.177962	7.87275	2.73062	0.101809	MM-(SMM+MGUS)/2	0.463984	ENSG00000135046
ANXA1	CD56.Bright.NK.Cells	0.0442324	8.80849	0.103407	0.748767	MM-(SMM+MGUS)/2	0.954139	ENSG00000135046
ANXA1	CD8.Activated.T.Cells	0.0322606	8.90701	0.159694	0.69033	MM-(SMM+MGUS)/2	0.986408	ENSG00000135046
ANXA1	CD8.Cytotoxic.T.Cells	0.0576922	9.26938	0.653117	0.42114	MM-(SMM+MGUS)/2	0.99997	ENSG00000135046
ANXA1	CD8.Memory.T.Cells	-0.0339926	9.52295	0.0846277	0.77184	MM-(SMM+MGUS)/2	0.999959	ENSG00000135046
ANXA1	CD8.Naive.T.Cells	0.485643	7.24312	6.52885	0.0122701	MM-(SMM+MGUS)/2	0.496838	ENSG00000135046
ANXA1	GD.Cytotoxic.T.Cells	0.0229196	9.06553	0.0894704	0.765488	MM-(SMM+MGUS)/2	0.998921	ENSG00000135046
ANXA1	Immature.Neutrophils	0.247332	9.52882	8.58484	0.00471639	MM-(SMM+MGUS)/2	0.496818	ENSG00000135046
ANXA1	Macrophages	0.104707	8.86338	0.864041	0.355142	MM-(SMM+MGUS)/2	0.861604	ENSG00000135046
ANXA1	MAIT.Cytotoxic.T.Cells	0.0292853	9.34443	0.157148	0.692806	MM-(SMM+MGUS)/2	0.990927	ENSG00000135046
ANXA1	NK.Cells	0.0373436	9.03192	0.362955	0.548251	MM-(SMM+MGUS)/2	0.959442	ENSG00000135046
ANXA1	pDCs	0.724974	5.47451	5.4863	0.0224218	MM-(SMM+MGUS)/2	0.789923	ENSG00000135046
ANXA1	Plasma.Cells	-0.676144	5.16798	1.23032	0.271303	MM-(SMM+MGUS)/2	0.508064	ENSG00000135046
ANXA1	Tregs	0.0158214	8.66607	0.0150681	0.90258	MM-(SMM+MGUS)/2	0.999514	ENSG00000135046
ANXA11	CD14.DCs	-0.0967365	7.35701	0.666393	0.551881	MM-(SMM+MGUS)/2	0.972766	ENSG00000122359
ANXA11	CD14.Monocytes	0.0968529	7.38861	2.96441	0.0884969	MM-(SMM+MGUS)/2	0.430726	ENSG00000122359
ANXA11	CD1C.DCs	0.0255338	7.22453	0.119362	0.92117	MM-(SMM+MGUS)/2	0.995532	ENSG00000122359
ANXA11	CD4.Activated.Memory.T.Cells	-0.0485909	7.8705	0.690167	0.408132	MM-(SMM+MGUS)/2	0.888121	ENSG00000122359
ANXA11	CD4.Cytotoxic.T.Cells	0.0795712	7.71913	0.500928	0.483728	MM-(SMM+MGUS)/2	0.999938	ENSG00000122359
ANXA11	CD4.Memory.T.Cells	-0.000186151	7.83402	1.908e-05	0.996524	MM-(SMM+MGUS)/2	0.999741	ENSG00000122359
ANXA11	CD4.Naive.T.Cells	-0.0164991	7.71705	0.235771	0.628418	MM-(SMM+MGUS)/2	0.909382	ENSG00000122359
ANXA11	CD56.Bright.NK.Cells	0.161451	8.16797	2.65113	0.108111	MM-(SMM+MGUS)/2	0.560426	ENSG00000122359
ANXA11	CD8.Activated.T.Cells	-0.0314925	7.90176	0.571977	0.451335	MM-(SMM+MGUS)/2	0.904598	ENSG00000122359
ANXA11	CD8.Cytotoxic.T.Cells	-0.018025	7.83034	0.105482	0.746104	MM-(SMM+MGUS)/2	0.99997	ENSG00000122359
ANXA11	CD8.Memory.T.Cells	-0.113988	7.92265	1.71035	0.194513	MM-(SMM+MGUS)/2	0.962329	ENSG00000122359
ANXA11	CD8.Naive.T.Cells	-0.127555	7.72926	3.71755	0.056955	MM-(SMM+MGUS)/2	0.67847	ENSG00000122359
ANXA11	GD.Cytotoxic.T.Cells	0.0691537	7.96231	1.22891	0.270344	MM-(SMM+MGUS)/2	0.851733	ENSG00000122359
ANXA11	Immature.Neutrophils	0.0125861	7.03707	0.0197162	0.903322	MM-(SMM+MGUS)/2	0.998913	ENSG00000122359
ANXA11	Macrophages	-0.0895248	7.467	1.8673	0.175252	MM-(SMM+MGUS)/2	0.728001	ENSG00000122359
ANXA11	MAIT.Cytotoxic.T.Cells	-0.0929233	7.92683	1.90243	0.193474	MM-(SMM+MGUS)/2	0.804579	ENSG00000122359
ANXA11	Memory.B.Cells	0.0415212	7.62049	0.368729	0.545116	MM-(SMM+MGUS)/2	0.952408	ENSG00000122359
ANXA11	Naive.B.Cells	-0.0358296	7.48007	0.175982	0.675825	MM-(SMM+MGUS)/2	0.976911	ENSG00000122359
ANXA11	NK.Cells	-0.00514488	8.16029	0.00751769	0.931082	MM-(SMM+MGUS)/2	0.999988	ENSG00000122359
ANXA11	pDCs	-0.0502741	8.05223	0.213979	0.645301	MM-(SMM+MGUS)/2	0.999598	ENSG00000122359
ANXA11	Plasma.Cells	-0.64601	6.53272	17.9885	6.96073e-05	MM-(SMM+MGUS)/2	0.00245205	ENSG00000122359
ANXA11	PrePro.B.Cells	0.00940581	8.03747	0.00314063	0.95554	MM-(SMM+MGUS)/2	0.999929	ENSG00000122359
ANXA11	Tregs	-0.0505423	8.32493	0.73225	0.39445	MM-(SMM+MGUS)/2	0.947284	ENSG00000122359
ANXA2	CD14.DCs	0.183582	9.9443	4.07665	0.0491446	MM-(SMM+MGUS)/2	0.704494	ENSG00000182718
ANXA2	CD14.Monocytes	0.140424	9.24081	9.4836	0.00273766	MM-(SMM+MGUS)/2	0.0938603	ENSG00000182718
ANXA2	CD1C.DCs	-0.00552951	9.85038	0.00755771	0.930994	MM-(SMM+MGUS)/2	0.997807	ENSG00000182718
ANXA2	CD4.Activated.Memory.T.Cells	0.101546	7.28644	1.72956	0.191543	MM-(SMM+MGUS)/2	0.776999	ENSG00000182718
ANXA2	CD4.Cytotoxic.T.Cells	-0.0766137	7.98636	0.304701	0.584419	MM-(SMM+MGUS)/2	0.999938	ENSG00000182718
ANXA2	CD4.Memory.T.Cells	-0.0470559	7.23093	0.271811	0.6033	MM-(SMM+MGUS)/2	0.93147	ENSG00000182718
ANXA2	CD56.Bright.NK.Cells	0.325993	7.17219	4.11417	0.0464531	MM-(SMM+MGUS)/2	0.414246	ENSG00000182718
ANXA2	CD8.Activated.T.Cells	0.0812997	7.31554	1.07696	0.301998	MM-(SMM+MGUS)/2	0.8262	ENSG00000182718
ANXA2	CD8.Cytotoxic.T.Cells	-0.0260871	7.77387	0.118619	0.731344	MM-(SMM+MGUS)/2	0.99997	ENSG00000182718
ANXA2	CD8.Memory.T.Cells	-0.0111087	7.3405	0.0064027	0.936414	MM-(SMM+MGUS)/2	0.999959	ENSG00000182718
ANXA2	GD.Cytotoxic.T.Cells	0.155451	7.55106	3.00772	0.0860262	MM-(SMM+MGUS)/2	0.712362	ENSG00000182718
ANXA2	Immature.Neutrophils	-0.0220643	9.7737	0.0968588	0.75666	MM-(SMM+MGUS)/2	0.998913	ENSG00000182718
ANXA2	Macrophages	0.0777351	9.44876	1.3144	0.254694	MM-(SMM+MGUS)/2	0.800797	ENSG00000182718
ANXA2	MAIT.Cytotoxic.T.Cells	0.0811835	7.58157	0.588378	0.445207	MM-(SMM+MGUS)/2	0.93594	ENSG00000182718
ANXA2	Memory.B.Cells	-0.0614464	7.30329	0.338548	0.562018	MM-(SMM+MGUS)/2	0.955692	ENSG00000182718
ANXA2	Naive.B.Cells	0.102488	5.30742	0.396666	0.530374	MM-(SMM+MGUS)/2	0.94259	ENSG00000182718
ANXA2	NK.Cells	0.215085	7.64308	5.24815	0.0240966	MM-(SMM+MGUS)/2	0.451328	ENSG00000182718
ANXA2	pDCs	0.0751227	7.52247	0.186662	0.667222	MM-(SMM+MGUS)/2	0.999598	ENSG00000182718
ANXA2	Plasma.Cells	0.12649	6.90246	0.683715	0.41124	MM-(SMM+MGUS)/2	0.645784	ENSG00000182718
ANXA2	PrePro.B.Cells	-0.148717	7.49769	0.504223	0.481066	MM-(SMM+MGUS)/2	0.888009	ENSG00000182718
ANXA2	Tregs	-0.0887554	8.55241	0.861573	0.355806	MM-(SMM+MGUS)/2	0.944585	ENSG00000182718
ANXA5	CD14.DCs	0.124786	9.07983	1.6856	0.200452	MM-(SMM+MGUS)/2	0.89488	ENSG00000164111
ANXA5	CD14.Monocytes	0.0962483	8.85455	4.8287	0.0305163	MM-(SMM+MGUS)/2	0.284171	ENSG00000164111
ANXA5	CD1C.DCs	-0.00897184	9.05928	0.0218492	0.882953	MM-(SMM+MGUS)/2	0.990682	ENSG00000164111
ANXA5	CD4.Activated.Memory.T.Cells	-0.0152007	6.97597	0.0438614	0.834547	MM-(SMM+MGUS)/2	0.999943	ENSG00000164111
ANXA5	CD4.Cytotoxic.T.Cells	-0.108125	7.44858	0.551703	0.462524	MM-(SMM+MGUS)/2	0.998862	ENSG00000164111
ANXA5	CD4.Memory.T.Cells	-0.0538846	6.97923	0.961134	0.329326	MM-(SMM+MGUS)/2	0.779838	ENSG00000164111
ANXA5	CD4.Naive.T.Cells	0.15662	5.62246	2.50028	0.117218	MM-(SMM+MGUS)/2	0.494674	ENSG00000164111
ANXA5	CD56.Bright.NK.Cells	0.506979	6.05067	4.57584	0.0360269	MM-(SMM+MGUS)/2	0.367659	ENSG00000164111
ANXA5	CD8.Activated.T.Cells	0.0432163	6.84135	0.366477	0.546366	MM-(SMM+MGUS)/2	0.934583	ENSG00000164111
ANXA5	CD8.Cytotoxic.T.Cells	0.046459	6.99184	0.22334	0.637655	MM-(SMM+MGUS)/2	0.99997	ENSG00000164111
ANXA5	CD8.Memory.T.Cells	0.0748775	7.20931	0.4142	0.521602	MM-(SMM+MGUS)/2	0.999959	ENSG00000164111
ANXA5	CD8.Naive.T.Cells	0.243325	5.68038	2.18714	0.142614	MM-(SMM+MGUS)/2	0.820331	ENSG00000164111
ANXA5	GD.Cytotoxic.T.Cells	0.377124	6.31419	7.47915	0.00741406	MM-(SMM+MGUS)/2	0.380368	ENSG00000164111
ANXA5	Immature.Neutrophils	-0.0990928	8.93414	1.65995	0.202322	MM-(SMM+MGUS)/2	0.899892	ENSG00000164111
ANXA5	Macrophages	0.0263271	9.28503	0.243609	0.622836	MM-(SMM+MGUS)/2	0.963702	ENSG00000164111
ANXA5	MAIT.Cytotoxic.T.Cells	0.108189	7.07296	0.973899	0.326556	MM-(SMM+MGUS)/2	0.891944	ENSG00000164111
ANXA5	Memory.B.Cells	0.0385646	6.64066	0.197909	0.657405	MM-(SMM+MGUS)/2	0.983172	ENSG00000164111
ANXA5	Naive.B.Cells	0.0114468	6.04828	0.00823247	0.927902	MM-(SMM+MGUS)/2	0.999724	ENSG00000164111
ANXA5	pDCs	0.0121784	6.7441	0.00472086	0.945445	MM-(SMM+MGUS)/2	0.999598	ENSG00000164111
ANXA5	Plasma.Cells	-0.277033	7.38354	8.25523	0.00543559	MM-(SMM+MGUS)/2	0.0431144	ENSG00000164111
ANXA5	PrePro.B.Cells	0.0776389	6.79521	0.0775183	0.781878	MM-(SMM+MGUS)/2	0.980518	ENSG00000164111
ANXA5	Tregs	-0.112255	7.95683	1.73284	0.191424	MM-(SMM+MGUS)/2	0.842695	ENSG00000164111
ANXA6	CD14.DCs	0.0337816	6.86555	0.0347957	0.852819	MM-(SMM+MGUS)/2	0.999869	ENSG00000197043
ANXA6	CD14.Monocytes	-0.0465925	6.51902	0.276482	0.600289	MM-(SMM+MGUS)/2	0.887303	ENSG00000197043
ANXA6	CD1C.DCs	0.165267	7.23801	2.1534	0.14714	MM-(SMM+MGUS)/2	0.669382	ENSG00000197043
ANXA6	CD4.Activated.Memory.T.Cells	-0.098064	8.1414	2.66814	0.105592	MM-(SMM+MGUS)/2	0.683237	ENSG00000197043
ANXA6	CD4.Cytotoxic.T.Cells	-0.139318	8.69576	1.98469	0.167622	MM-(SMM+MGUS)/2	0.970283	ENSG00000197043
ANXA6	CD4.Memory.T.Cells	-0.0905221	8.19258	4.62054	0.0340639	MM-(SMM+MGUS)/2	0.37117	ENSG00000197043
ANXA6	CD4.Naive.T.Cells	-0.124	7.75752	5.79124	0.0180806	MM-(SMM+MGUS)/2	0.226563	ENSG00000197043
ANXA6	CD56.Bright.NK.Cells	-0.254162	8.80641	7.03872	0.00992489	MM-(SMM+MGUS)/2	0.223555	ENSG00000197043
ANXA6	CD8.Activated.T.Cells	-0.103547	8.20409	3.14916	0.0791505	MM-(SMM+MGUS)/2	0.598134	ENSG00000197043
ANXA6	CD8.Cytotoxic.T.Cells	-0.0630992	8.69467	0.989086	0.322643	MM-(SMM+MGUS)/2	0.99997	ENSG00000197043
ANXA6	CD8.Memory.T.Cells	-0.133433	8.25588	2.75538	0.100663	MM-(SMM+MGUS)/2	0.891263	ENSG00000197043
ANXA6	CD8.Naive.T.Cells	-0.149098	7.81111	3.87689	0.0519916	MM-(SMM+MGUS)/2	0.677285	ENSG00000197043
ANXA6	GD.Cytotoxic.T.Cells	-0.101464	8.67286	2.83044	0.0956902	MM-(SMM+MGUS)/2	0.71737	ENSG00000197043
ANXA6	Immature.Neutrophils	0.0401038	7.52571	0.158659	0.691741	MM-(SMM+MGUS)/2	0.995369	ENSG00000197043
ANXA6	Macrophages	-0.0660735	5.38752	0.173091	0.678388	MM-(SMM+MGUS)/2	0.977027	ENSG00000197043
ANXA6	MAIT.Cytotoxic.T.Cells	0.0273696	8.24331	0.0851074	0.771214	MM-(SMM+MGUS)/2	0.998723	ENSG00000197043
ANXA6	Memory.B.Cells	-0.0320967	8.11286	0.124717	0.72474	MM-(SMM+MGUS)/2	0.993243	ENSG00000197043
ANXA6	Naive.B.Cells	0.039972	8.29351	0.231153	0.631809	MM-(SMM+MGUS)/2	0.966624	ENSG00000197043
ANXA6	NK.Cells	-0.077406	8.87403	1.51187	0.221776	MM-(SMM+MGUS)/2	0.797316	ENSG00000197043
ANXA6	pDCs	-0.0963043	6.60154	0.423238	0.517751	MM-(SMM+MGUS)/2	0.999598	ENSG00000197043
ANXA6	Plasma.Cells	-0.31144	7.10214	3.99056	0.0498108	MM-(SMM+MGUS)/2	0.176581	ENSG00000197043
ANXA6	PrePro.B.Cells	0.602599	8.06329	5.0183	0.0297184	MM-(SMM+MGUS)/2	0.53078	ENSG00000197043
ANXA6	Tregs	-0.147187	8.47246	4.60422	0.034612	MM-(SMM+MGUS)/2	0.578205	ENSG00000197043
AOAH	CD14.DCs	-0.348276	7.51357	4.2156	0.0455845	MM-(SMM+MGUS)/2	0.692443	ENSG00000136250
AOAH	CD14.Monocytes	0.0163198	7.3786	0.10398	0.747841	MM-(SMM+MGUS)/2	0.956486	ENSG00000136250
AOAH	CD1C.DCs	0.157893	7.27128	2.4225	0.124524	MM-(SMM+MGUS)/2	0.627405	ENSG00000136250
AOAH	CD4.Cytotoxic.T.Cells	-0.384538	6.27608	0.687715	0.412501	MM-(SMM+MGUS)/2	0.993461	ENSG00000136250
AOAH	CD56.Bright.NK.Cells	-0.158398	8.39315	2.35213	0.129761	MM-(SMM+MGUS)/2	0.592463	ENSG00000136250
AOAH	CD8.Activated.T.Cells	-0.00135072	7.07873	9.75547e-05	0.99214	MM-(SMM+MGUS)/2	0.999808	ENSG00000136250
AOAH	CD8.Cytotoxic.T.Cells	0.0828518	7.49664	0.294206	0.588884	MM-(SMM+MGUS)/2	0.99997	ENSG00000136250
AOAH	CD8.Naive.T.Cells	-0.703869	4.90047	8.07307	0.00554214	MM-(SMM+MGUS)/2	0.401929	ENSG00000136250
AOAH	GD.Cytotoxic.T.Cells	-0.0195012	7.91842	0.0376561	0.846539	MM-(SMM+MGUS)/2	0.999743	ENSG00000136250
AOAH	Immature.Neutrophils	0.160524	5.7255	1.00473	0.320003	MM-(SMM+MGUS)/2	0.937105	ENSG00000136250
AOAH	Macrophages	-0.0166564	7.09454	0.0662135	0.818389	MM-(SMM+MGUS)/2	0.999885	ENSG00000136250
AOAH	MAIT.Cytotoxic.T.Cells	-0.200992	6.51623	0.793628	0.375561	MM-(SMM+MGUS)/2	0.910752	ENSG00000136250
AOAH	NK.Cells	0.00789757	8.31244	0.00778074	0.92989	MM-(SMM+MGUS)/2	0.999988	ENSG00000136250
AP001610.2	Plasma.Cells	0.931282	2.70409	5.33643	0.0243335	MM-(SMM+MGUS)/2	0.11136	ENSG00000228318
AP002360.1	Plasma.Cells	0.558169	4.32372	8.3958	0.00507462	MM-(SMM+MGUS)/2	0.0409881	ENSG00000255135
AP002748.4	Plasma.Cells	0.73792	4.18811	12.1412	0.000873503	MM-(SMM+MGUS)/2	0.0128257	ENSG00000255517
AP1G2	CD14.DCs	0.207793	5.61948	0.801148	0.375265	MM-(SMM+MGUS)/2	0.93795	ENSG00000213983
AP1G2	CD14.Monocytes	0.0827284	5.18861	1.66107	0.20071	MM-(SMM+MGUS)/2	0.59676	ENSG00000213983
AP1G2	CD1C.DCs	0.132776	5.86977	1.00488	0.35537	MM-(SMM+MGUS)/2	0.821921	ENSG00000213983
AP1G2	CD4.Activated.Memory.T.Cells	-0.118233	6.0986	1.89124	0.172205	MM-(SMM+MGUS)/2	0.760853	ENSG00000213983
AP1G2	CD4.Cytotoxic.T.Cells	0.314599	6.12822	3.86896	0.0570652	MM-(SMM+MGUS)/2	0.907641	ENSG00000213983
AP1G2	CD4.Memory.T.Cells	-0.00607035	6.0582	0.0103841	0.919043	MM-(SMM+MGUS)/2	0.998622	ENSG00000213983
AP1G2	CD4.Naive.T.Cells	0.00242316	6.02372	0.00198159	0.964589	MM-(SMM+MGUS)/2	0.998685	ENSG00000213983
AP1G2	CD56.Bright.NK.Cells	-0.219752	6.58908	1.93301	0.168973	MM-(SMM+MGUS)/2	0.655043	ENSG00000213983
AP1G2	CD8.Activated.T.Cells	0.00742916	6.04583	0.0105374	0.918455	MM-(SMM+MGUS)/2	0.999808	ENSG00000213983
AP1G2	CD8.Cytotoxic.T.Cells	-0.0162391	6.11562	0.0456922	0.831222	MM-(SMM+MGUS)/2	0.99997	ENSG00000213983
AP1G2	CD8.Memory.T.Cells	-0.0310527	6.24593	0.0614929	0.804758	MM-(SMM+MGUS)/2	0.999959	ENSG00000213983
AP1G2	CD8.Naive.T.Cells	-0.204843	6.10484	3.59231	0.0612153	MM-(SMM+MGUS)/2	0.694965	ENSG00000213983
AP1G2	GD.Cytotoxic.T.Cells	0.112781	6.14707	1.72255	0.264378	MM-(SMM+MGUS)/2	0.848936	ENSG00000213983
AP1G2	Immature.Neutrophils	0.130339	5.44625	0.638758	0.427164	MM-(SMM+MGUS)/2	0.966907	ENSG00000213983
AP1G2	Macrophages	0.0956048	5.41444	0.881801	0.435414	MM-(SMM+MGUS)/2	0.896585	ENSG00000213983
AP1G2	MAIT.Cytotoxic.T.Cells	-0.107442	6.28974	0.70116	0.404781	MM-(SMM+MGUS)/2	0.920197	ENSG00000213983
AP1G2	Memory.B.Cells	0.0195065	6.36488	0.0633362	0.801831	MM-(SMM+MGUS)/2	0.999728	ENSG00000213983
AP1G2	Naive.B.Cells	-0.0985486	6.39395	1.00807	0.383485	MM-(SMM+MGUS)/2	0.895597	ENSG00000213983
AP1G2	NK.Cells	0.0378543	6.05709	0.208135	0.649235	MM-(SMM+MGUS)/2	0.986572	ENSG00000213983
AP1G2	pDCs	-0.077164	6.21954	0.322251	0.777136	MM-(SMM+MGUS)/2	0.999598	ENSG00000213983
AP1G2	Plasma.Cells	-0.719771	4.36412	14.5014	0.000305959	MM-(SMM+MGUS)/2	0.00652713	ENSG00000213983
AP1G2	PrePro.B.Cells	0.589176	6.8747	5.22382	0.0267104	MM-(SMM+MGUS)/2	0.512643	ENSG00000213983
AP1G2	Tregs	-0.233983	6.48823	4.65076	0.0337327	MM-(SMM+MGUS)/2	0.571239	ENSG00000213983
AP1S2	CD14.DCs	-0.192606	9.18353	3.25743	0.077443	MM-(SMM+MGUS)/2	0.788936	ENSG00000182287
AP1S2	CD14.Monocytes	-0.143497	9.07847	5.98795	0.0163152	MM-(SMM+MGUS)/2	0.217561	ENSG00000182287
AP1S2	CD1C.DCs	0.0129047	8.99154	0.0387943	0.844479	MM-(SMM+MGUS)/2	0.986517	ENSG00000182287
AP1S2	CD4.Activated.Memory.T.Cells	0.0196618	5.71017	0.0321203	0.858135	MM-(SMM+MGUS)/2	0.999943	ENSG00000182287
AP1S2	CD4.Cytotoxic.T.Cells	-0.0622483	5.81088	0.140294	0.710224	MM-(SMM+MGUS)/2	0.999938	ENSG00000182287
AP1S2	CD4.Memory.T.Cells	-0.0547404	5.86892	0.662974	0.417495	MM-(SMM+MGUS)/2	0.839943	ENSG00000182287
AP1S2	CD4.Naive.T.Cells	-0.0528243	5.48893	0.559298	0.456428	MM-(SMM+MGUS)/2	0.821644	ENSG00000182287
AP1S2	CD56.Bright.NK.Cells	-0.329857	6.11385	2.37628	0.127841	MM-(SMM+MGUS)/2	0.58916	ENSG00000182287
AP1S2	CD8.Activated.T.Cells	-0.0429304	5.32691	0.26206	0.60989	MM-(SMM+MGUS)/2	0.952675	ENSG00000182287
AP1S2	CD8.Cytotoxic.T.Cells	0.0275794	5.55409	0.058677	0.809153	MM-(SMM+MGUS)/2	0.99997	ENSG00000182287
AP1S2	CD8.Memory.T.Cells	-0.148768	6.08544	1.03978	0.310805	MM-(SMM+MGUS)/2	0.983536	ENSG00000182287
AP1S2	CD8.Naive.T.Cells	-0.104197	5.53951	0.653824	0.420877	MM-(SMM+MGUS)/2	0.98505	ENSG00000182287
AP1S2	GD.Cytotoxic.T.Cells	-0.0113418	5.68903	0.0135521	0.94964	MM-(SMM+MGUS)/2	0.999743	ENSG00000182287
AP1S2	Immature.Neutrophils	-0.145088	8.30842	2.25402	0.138264	MM-(SMM+MGUS)/2	0.863274	ENSG00000182287
AP1S2	Macrophages	0.0381196	8.40707	0.210589	0.647433	MM-(SMM+MGUS)/2	0.971273	ENSG00000182287
AP1S2	MAIT.Cytotoxic.T.Cells	-0.165646	5.87846	0.866115	0.354712	MM-(SMM+MGUS)/2	0.900434	ENSG00000182287
AP1S2	Memory.B.Cells	-0.129985	6.31265	1.62318	0.205692	MM-(SMM+MGUS)/2	0.810493	ENSG00000182287
AP1S2	Naive.B.Cells	-0.229436	6.21485	5.46951	0.0215125	MM-(SMM+MGUS)/2	0.424203	ENSG00000182287
AP1S2	NK.Cells	0.0155574	5.76021	0.0358975	0.946762	MM-(SMM+MGUS)/2	0.999988	ENSG00000182287
AP1S2	pDCs	0.0313967	8.04413	0.16232	0.751731	MM-(SMM+MGUS)/2	0.999598	ENSG00000182287
AP1S2	Plasma.Cells	-0.610269	5.56144	9.09024	0.00362523	MM-(SMM+MGUS)/2	0.0331751	ENSG00000182287
AP1S2	PrePro.B.Cells	-0.349373	7.29544	2.32816	0.133576	MM-(SMM+MGUS)/2	0.707995	ENSG00000182287
AP1S2	Tregs	-0.219071	6.25061	5.00465	0.0277738	MM-(SMM+MGUS)/2	0.562763	ENSG00000182287
APBB1IP	CD14.DCs	-0.0011898	7.17809	0.000104883	0.991872	MM-(SMM+MGUS)/2	0.999869	ENSG00000077420
APBB1IP	CD14.Monocytes	-0.0477188	7.25751	0.898054	0.345802	MM-(SMM+MGUS)/2	0.725803	ENSG00000077420
APBB1IP	CD1C.DCs	-0.0923177	7.07607	0.795031	0.375915	MM-(SMM+MGUS)/2	0.831749	ENSG00000077420
APBB1IP	CD4.Activated.Memory.T.Cells	-0.129812	7.54765	4.72626	0.0321189	MM-(SMM+MGUS)/2	0.520719	ENSG00000077420
APBB1IP	CD4.Cytotoxic.T.Cells	0.00940401	7.82344	0.00624996	0.937433	MM-(SMM+MGUS)/2	0.999938	ENSG00000077420
APBB1IP	CD4.Memory.T.Cells	-0.144851	7.31492	8.82261	0.00374514	MM-(SMM+MGUS)/2	0.168275	ENSG00000077420
APBB1IP	CD4.Naive.T.Cells	-0.141489	7.28767	13.114	0.000476894	MM-(SMM+MGUS)/2	0.0445697	ENSG00000077420
APBB1IP	CD56.Bright.NK.Cells	-0.111069	7.72245	0.774734	0.381863	MM-(SMM+MGUS)/2	0.804608	ENSG00000077420
APBB1IP	CD8.Activated.T.Cells	-0.0957211	7.59649	3.41493	0.0677022	MM-(SMM+MGUS)/2	0.578494	ENSG00000077420
APBB1IP	CD8.Cytotoxic.T.Cells	-0.117607	7.79303	3.77016	0.0553151	MM-(SMM+MGUS)/2	0.93663	ENSG00000077420
APBB1IP	CD8.Memory.T.Cells	-0.122939	7.22057	1.55927	0.215247	MM-(SMM+MGUS)/2	0.972902	ENSG00000077420
APBB1IP	CD8.Naive.T.Cells	-0.244989	7.48969	11.4772	0.00104183	MM-(SMM+MGUS)/2	0.202491	ENSG00000077420
APBB1IP	GD.Cytotoxic.T.Cells	-0.106238	7.67139	2.78541	0.0983313	MM-(SMM+MGUS)/2	0.71737	ENSG00000077420
APBB1IP	Immature.Neutrophils	-0.0928056	7.14034	0.830208	0.490889	MM-(SMM+MGUS)/2	0.978013	ENSG00000077420
APBB1IP	Macrophages	-0.0953396	7.80439	2.19519	0.141999	MM-(SMM+MGUS)/2	0.687085	ENSG00000077420
APBB1IP	MAIT.Cytotoxic.T.Cells	0.033277	7.70098	0.217574	0.74354	MM-(SMM+MGUS)/2	0.99782	ENSG00000077420
APBB1IP	Memory.B.Cells	-0.0661648	7.40389	0.809611	0.370463	MM-(SMM+MGUS)/2	0.906936	ENSG00000077420
APBB1IP	Naive.B.Cells	-0.173552	7.17924	3.63531	0.0596807	MM-(SMM+MGUS)/2	0.589973	ENSG00000077420
APBB1IP	NK.Cells	-0.108392	7.78026	3.32975	0.0710617	MM-(SMM+MGUS)/2	0.604383	ENSG00000077420
APBB1IP	pDCs	-0.105703	8.37967	1.37232	0.245937	MM-(SMM+MGUS)/2	0.980185	ENSG00000077420
APBB1IP	Plasma.Cells	-1.67995	4.88946	25.1664	4.09941e-06	MM-(SMM+MGUS)/2	0.000445319	ENSG00000077420
APBB1IP	PrePro.B.Cells	-0.145531	8.63354	0.887435	0.350863	MM-(SMM+MGUS)/2	0.846281	ENSG00000077420
APBB1IP	Tregs	-0.152415	7.81112	6.72927	0.0110876	MM-(SMM+MGUS)/2	0.454148	ENSG00000077420
APOBEC3A	CD14.DCs	1.26151	5.47694	9.29371	0.00375151	MM-(SMM+MGUS)/2	0.257171	ENSG00000128383
APOBEC3A	CD14.Monocytes	0.801972	8.28484	17.0689	7.96877e-05	MM-(SMM+MGUS)/2	0.01548	ENSG00000128383
APOBEC3A	CD1C.DCs	1.68043	3.65041	8.4385	0.00541411	MM-(SMM+MGUS)/2	0.183838	ENSG00000128383
APOBEC3A	Macrophages	0.685782	8.72219	11.6308	0.00097971	MM-(SMM+MGUS)/2	0.0841583	ENSG00000128383
APOBEC3F	Macrophages	-0.0135375	4.03339	0.00580579	0.939436	MM-(SMM+MGUS)/2	0.999885	ENSG00000128394
APOBEC3F	Plasma.Cells	-0.5924	3.32552	8.19454	0.00559963	MM-(SMM+MGUS)/2	0.0440341	ENSG00000128394
APOM	Plasma.Cells	0.703708	3.64005	10.746	0.00165749	MM-(SMM+MGUS)/2	0.0193006	ENSG00000204444
APP	CD14.DCs	0.00744702	6.30265	0.00116067	0.972965	MM-(SMM+MGUS)/2	0.999869	ENSG00000142192
APP	CD14.Monocytes	-0.0297554	6.32867	0.24001	0.625372	MM-(SMM+MGUS)/2	0.899504	ENSG00000142192
APP	CD1C.DCs	-0.113396	6.30103	0.944638	0.443854	MM-(SMM+MGUS)/2	0.874471	ENSG00000142192
APP	CD4.Activated.Memory.T.Cells	0.201596	5.19872	2.69805	0.103684	MM-(SMM+MGUS)/2	0.683237	ENSG00000142192
APP	CD4.Memory.T.Cells	0.00478766	5.57183	0.00410565	0.949041	MM-(SMM+MGUS)/2	0.998622	ENSG00000142192
APP	CD4.Naive.T.Cells	0.0613759	5.64209	0.957069	0.330462	MM-(SMM+MGUS)/2	0.724642	ENSG00000142192
APP	CD8.Memory.T.Cells	-0.059997	5.04661	0.0782882	0.78032	MM-(SMM+MGUS)/2	0.999959	ENSG00000142192
APP	CD8.Naive.T.Cells	-0.0311442	5.09925	0.0427929	0.836577	MM-(SMM+MGUS)/2	0.999471	ENSG00000142192
APP	Immature.Neutrophils	0.103144	6.68019	0.625957	0.431812	MM-(SMM+MGUS)/2	0.966907	ENSG00000142192
APP	Macrophages	0.0839258	5.27378	0.57893	0.661313	MM-(SMM+MGUS)/2	0.974463	ENSG00000142192
APP	Memory.B.Cells	0.210964	5.84112	2.62347	0.10854	MM-(SMM+MGUS)/2	0.723685	ENSG00000142192
APP	Naive.B.Cells	0.127838	6.15078	1.49059	0.436166	MM-(SMM+MGUS)/2	0.908392	ENSG00000142192
APP	pDCs	-0.114695	10.3298	2.13784	0.148801	MM-(SMM+MGUS)/2	0.960297	ENSG00000142192
APP	Plasma.Cells	-0.121888	5.17907	0.0595974	0.807878	MM-(SMM+MGUS)/2	0.925181	ENSG00000142192
APP	PrePro.B.Cells	0.0314	6.90885	0.0219959	0.882716	MM-(SMM+MGUS)/2	0.993881	ENSG00000142192
APP	Tregs	0.0729692	4.97232	0.19356	0.661035	MM-(SMM+MGUS)/2	0.999514	ENSG00000142192
AR	pDCs	-0.967156	4.80619	6.96507	0.0105189	MM-(SMM+MGUS)/2	0.789923	ENSG00000169083
AREG	CD14.DCs	1.3835	7.77219	5.45418	0.0237953	MM-(SMM+MGUS)/2	0.589824	ENSG00000109321
AREG	CD14.Monocytes	1.06093	6.48665	5.31171	0.0234464	MM-(SMM+MGUS)/2	0.26012	ENSG00000109321
AREG	CD1C.DCs	1.02344	8.81142	4.35557	0.0408664	MM-(SMM+MGUS)/2	0.451966	ENSG00000109321
AREG	CD4.Activated.Memory.T.Cells	0.309221	5.58352	0.969891	0.327138	MM-(SMM+MGUS)/2	0.845615	ENSG00000109321
AREG	CD4.Memory.T.Cells	0.946264	5.21224	9.72828	0.0023856	MM-(SMM+MGUS)/2	0.143326	ENSG00000109321
AREG	CD4.Naive.T.Cells	0.96383	4.45079	11.4541	0.00104553	MM-(SMM+MGUS)/2	0.0617139	ENSG00000109321
AREG	CD56.Bright.NK.Cells	0.934475	9.37096	8.1358	0.00574697	MM-(SMM+MGUS)/2	0.181902	ENSG00000109321
AREG	CD8.Activated.T.Cells	0.84024	5.75917	9.56432	0.00260088	MM-(SMM+MGUS)/2	0.196026	ENSG00000109321
AREG	CD8.Memory.T.Cells	1.23167	5.31137	12.083	0.000808423	MM-(SMM+MGUS)/2	0.112014	ENSG00000109321
AREG	GD.Cytotoxic.T.Cells	0.289646	7.41479	0.922899	0.339089	MM-(SMM+MGUS)/2	0.886142	ENSG00000109321
AREG	Immature.Neutrophils	0.036488	8.55974	0.00573401	0.939879	MM-(SMM+MGUS)/2	0.998913	ENSG00000109321
AREG	MAIT.Cytotoxic.T.Cells	0.252126	5.83214	0.495582	0.483403	MM-(SMM+MGUS)/2	0.943651	ENSG00000109321
AREG	Memory.B.Cells	0.705843	5.06081	7.27655	0.00823892	MM-(SMM+MGUS)/2	0.355795	ENSG00000109321
AREG	NK.Cells	0.607934	7.82172	4.00273	0.048173	MM-(SMM+MGUS)/2	0.554313	ENSG00000109321
AREG	pDCs	1.0381	6.77604	5.04522	0.0282993	MM-(SMM+MGUS)/2	0.815186	ENSG00000109321
AREG	Plasma.Cells	0.224912	7.83276	0.29483	0.58894	MM-(SMM+MGUS)/2	0.78868	ENSG00000109321
ARF1	CD14.DCs	0.0503436	8.33348	0.330447	0.568109	MM-(SMM+MGUS)/2	0.975321	ENSG00000143761
ARF1	CD14.Monocytes	0.13303	8.20759	6.09735	0.0153954	MM-(SMM+MGUS)/2	0.211388	ENSG00000143761
ARF1	CD1C.DCs	0.078665	8.19927	1.27011	0.263943	MM-(SMM+MGUS)/2	0.779401	ENSG00000143761
ARF1	CD4.Activated.Memory.T.Cells	0.055375	8.20244	0.867397	0.353971	MM-(SMM+MGUS)/2	0.859791	ENSG00000143761
ARF1	CD4.Cytotoxic.T.Cells	0.174696	8.38861	4.97776	0.0321062	MM-(SMM+MGUS)/2	0.827692	ENSG00000143761
ARF1	CD4.Memory.T.Cells	0.0424915	8.00838	0.815261	0.368793	MM-(SMM+MGUS)/2	0.807087	ENSG00000143761
ARF1	CD4.Naive.T.Cells	0.067042	7.55722	2.61148	0.109476	MM-(SMM+MGUS)/2	0.478199	ENSG00000143761
ARF1	CD56.Bright.NK.Cells	0.170871	8.68206	3.84941	0.0538667	MM-(SMM+MGUS)/2	0.438524	ENSG00000143761
ARF1	CD8.Activated.T.Cells	0.0712298	8.30844	1.43679	0.233624	MM-(SMM+MGUS)/2	0.779688	ENSG00000143761
ARF1	CD8.Cytotoxic.T.Cells	0.00887814	8.35996	0.0303636	0.862061	MM-(SMM+MGUS)/2	0.99997	ENSG00000143761
ARF1	CD8.Memory.T.Cells	-0.0159999	8.16265	0.0383934	0.845129	MM-(SMM+MGUS)/2	0.999959	ENSG00000143761
ARF1	CD8.Naive.T.Cells	0.079151	7.5389	1.43562	0.233954	MM-(SMM+MGUS)/2	0.908072	ENSG00000143761
ARF1	GD.Cytotoxic.T.Cells	0.0952456	8.49396	3.2958	0.0725284	MM-(SMM+MGUS)/2	0.68948	ENSG00000143761
ARF1	Immature.Neutrophils	-0.0280998	8.23903	0.0968235	0.756703	MM-(SMM+MGUS)/2	0.998913	ENSG00000143761
ARF1	Macrophages	0.00196235	8.46901	0.00154429	0.968742	MM-(SMM+MGUS)/2	0.999885	ENSG00000143761
ARF1	MAIT.Cytotoxic.T.Cells	-0.00983764	8.52968	0.0273749	0.868986	MM-(SMM+MGUS)/2	0.999903	ENSG00000143761
ARF1	Memory.B.Cells	0.0254633	7.78994	0.19003	0.66386	MM-(SMM+MGUS)/2	0.983172	ENSG00000143761
ARF1	Naive.B.Cells	0.185827	7.83232	6.78953	0.0157095	MM-(SMM+MGUS)/2	0.377429	ENSG00000143761
ARF1	NK.Cells	0.0815212	8.59667	2.65003	0.106736	MM-(SMM+MGUS)/2	0.654323	ENSG00000143761
ARF1	pDCs	0.0137595	9.09832	0.0350913	0.852022	MM-(SMM+MGUS)/2	0.999598	ENSG00000143761
ARF1	Plasma.Cells	-0.241713	8.6567	6.07979	0.0162359	MM-(SMM+MGUS)/2	0.0855361	ENSG00000143761
ARF1	PrePro.B.Cells	0.152346	8.72931	1.42255	0.26835	MM-(SMM+MGUS)/2	0.801955	ENSG00000143761
ARF1	Tregs	0.105802	8.37276	4.56813	0.0353109	MM-(SMM+MGUS)/2	0.582021	ENSG00000143761
ARF3	CD14.DCs	0.21765	6.89347	2.17899	0.146506	MM-(SMM+MGUS)/2	0.856919	ENSG00000134287
ARF3	CD14.Monocytes	0.0993883	6.45355	3.89435	0.051468	MM-(SMM+MGUS)/2	0.347855	ENSG00000134287
ARF3	CD1C.DCs	0.0682653	7.14349	0.73898	0.456517	MM-(SMM+MGUS)/2	0.880228	ENSG00000134287
ARF3	CD4.Activated.Memory.T.Cells	-0.059646	5.92984	0.519794	0.62515	MM-(SMM+MGUS)/2	0.968308	ENSG00000134287
ARF3	CD4.Cytotoxic.T.Cells	0.124673	6.19675	0.6132	0.632608	MM-(SMM+MGUS)/2	0.999938	ENSG00000134287
ARF3	CD4.Memory.T.Cells	-0.0100522	5.63832	0.0295442	0.876298	MM-(SMM+MGUS)/2	0.998622	ENSG00000134287
ARF3	CD4.Naive.T.Cells	-0.022992	5.24739	0.134611	0.714531	MM-(SMM+MGUS)/2	0.946303	ENSG00000134287
ARF3	CD56.Bright.NK.Cells	0.509662	6.24991	9.28668	0.00328752	MM-(SMM+MGUS)/2	0.134625	ENSG00000134287
ARF3	CD8.Activated.T.Cells	-0.00792223	5.82712	0.0161516	0.899137	MM-(SMM+MGUS)/2	0.999808	ENSG00000134287
ARF3	CD8.Cytotoxic.T.Cells	-0.00364278	6.09279	0.00263505	0.959175	MM-(SMM+MGUS)/2	0.99997	ENSG00000134287
ARF3	CD8.Memory.T.Cells	0.125187	5.68913	0.783722	0.378536	MM-(SMM+MGUS)/2	0.999959	ENSG00000134287
ARF3	CD8.Naive.T.Cells	-0.0847179	5.45741	0.431407	0.568457	MM-(SMM+MGUS)/2	0.999471	ENSG00000134287
ARF3	GD.Cytotoxic.T.Cells	-0.0771318	6.01383	0.972515	0.401094	MM-(SMM+MGUS)/2	0.910907	ENSG00000134287
ARF3	Immature.Neutrophils	-0.0810946	6.75501	0.632599	0.55353	MM-(SMM+MGUS)/2	0.982943	ENSG00000134287
ARF3	Macrophages	-0.0449778	6.25892	0.433389	0.512042	MM-(SMM+MGUS)/2	0.933072	ENSG00000134287
ARF3	MAIT.Cytotoxic.T.Cells	-0.0824466	6.1317	0.388979	0.534534	MM-(SMM+MGUS)/2	0.955909	ENSG00000134287
ARF3	Memory.B.Cells	-0.0457985	5.5789	0.219618	0.902937	MM-(SMM+MGUS)/2	0.999728	ENSG00000134287
ARF3	Naive.B.Cells	0.0853785	5.51884	0.452364	0.502897	MM-(SMM+MGUS)/2	0.92686	ENSG00000134287
ARF3	NK.Cells	-0.0273532	6.17901	0.127259	0.722053	MM-(SMM+MGUS)/2	0.993884	ENSG00000134287
ARF3	pDCs	0.064839	7.00237	0.343209	0.560129	MM-(SMM+MGUS)/2	0.999598	ENSG00000134287
ARF3	Plasma.Cells	-0.0099187	5.35085	0.00631472	0.936899	MM-(SMM+MGUS)/2	0.98138	ENSG00000134287
ARF3	PrePro.B.Cells	0.153722	6.64535	0.256262	0.615004	MM-(SMM+MGUS)/2	0.944562	ENSG00000134287
ARF3	Tregs	0.243897	6.03808	5.9855	0.0199173	MM-(SMM+MGUS)/2	0.51524	ENSG00000134287
ARFGAP3	CD14.DCs	-0.0789824	5.39016	0.085137	0.771724	MM-(SMM+MGUS)/2	0.999869	ENSG00000242247
ARFGAP3	CD14.Monocytes	0.116206	5.1646	1.89314	0.172209	MM-(SMM+MGUS)/2	0.560523	ENSG00000242247
ARFGAP3	CD1C.DCs	0.199291	5.3347	1.80534	0.189032	MM-(SMM+MGUS)/2	0.713939	ENSG00000242247
ARFGAP3	CD4.Activated.Memory.T.Cells	-0.241912	5.59392	4.89342	0.0292872	MM-(SMM+MGUS)/2	0.520719	ENSG00000242247
ARFGAP3	CD4.Cytotoxic.T.Cells	0.000474135	5.90896	6.75993e-06	0.99794	MM-(SMM+MGUS)/2	0.999938	ENSG00000242247
ARFGAP3	CD4.Memory.T.Cells	-0.164944	5.30914	4.87406	0.0309072	MM-(SMM+MGUS)/2	0.363967	ENSG00000242247
ARFGAP3	CD4.Naive.T.Cells	0.056219	4.74704	0.687878	0.521834	MM-(SMM+MGUS)/2	0.860239	ENSG00000242247
ARFGAP3	CD56.Bright.NK.Cells	-0.303561	6.50674	2.59648	0.111743	MM-(SMM+MGUS)/2	0.563697	ENSG00000242247
ARFGAP3	CD8.Activated.T.Cells	-0.000354529	5.61071	1.91035e-05	0.996522	MM-(SMM+MGUS)/2	0.999808	ENSG00000242247
ARFGAP3	CD8.Cytotoxic.T.Cells	-0.12978	5.91262	1.98917	0.161888	MM-(SMM+MGUS)/2	0.99997	ENSG00000242247
ARFGAP3	CD8.Memory.T.Cells	0.153507	5.73358	0.760142	0.385773	MM-(SMM+MGUS)/2	0.999959	ENSG00000242247
ARFGAP3	CD8.Naive.T.Cells	-0.137248	5.07585	0.7453	0.390233	MM-(SMM+MGUS)/2	0.972659	ENSG00000242247
ARFGAP3	GD.Cytotoxic.T.Cells	-0.176304	6.16455	4.44739	0.0375147	MM-(SMM+MGUS)/2	0.572303	ENSG00000242247
ARFGAP3	Immature.Neutrophils	0.147512	5.39364	0.802034	0.385926	MM-(SMM+MGUS)/2	0.954801	ENSG00000242247
ARFGAP3	Macrophages	-0.104568	5.72325	1.48355	0.741935	MM-(SMM+MGUS)/2	0.992002	ENSG00000242247
ARFGAP3	MAIT.Cytotoxic.T.Cells	-0.303461	6.14799	5.25017	0.0244593	MM-(SMM+MGUS)/2	0.4863	ENSG00000242247
ARFGAP3	Memory.B.Cells	0.101811	5.08389	0.562278	0.455158	MM-(SMM+MGUS)/2	0.928519	ENSG00000242247
ARFGAP3	Naive.B.Cells	-0.154022	5.24622	1.17296	0.281618	MM-(SMM+MGUS)/2	0.836848	ENSG00000242247
ARFGAP3	NK.Cells	-0.0736866	6.27586	0.884692	0.349216	MM-(SMM+MGUS)/2	0.875086	ENSG00000242247
ARFGAP3	pDCs	-0.12003	6.67971	0.837394	0.36372	MM-(SMM+MGUS)/2	0.987009	ENSG00000242247
ARFGAP3	Plasma.Cells	-0.527653	6.85673	22.5829	1.1023e-05	MM-(SMM+MGUS)/2	0.000745295	ENSG00000242247
ARFGAP3	Tregs	0.162399	5.43789	1.59246	0.210269	MM-(SMM+MGUS)/2	0.85536	ENSG00000242247
ARHGAP11A	Immature.Neutrophils	0.532911	5.59859	7.07662	0.00989336	MM-(SMM+MGUS)/2	0.578306	ENSG00000198826
ARHGAP24	CD14.DCs	-0.131687	4.86542	0.116596	0.734263	MM-(SMM+MGUS)/2	0.999869	ENSG00000138639
ARHGAP24	CD14.Monocytes	0.0141167	5.12874	0.026832	0.870246	MM-(SMM+MGUS)/2	0.993721	ENSG00000138639
ARHGAP24	CD1C.DCs	0.344592	4.03382	0.898448	0.346755	MM-(SMM+MGUS)/2	0.817509	ENSG00000138639
ARHGAP24	Memory.B.Cells	-0.205793	7.71404	4.23241	0.0423417	MM-(SMM+MGUS)/2	0.546835	ENSG00000138639
ARHGAP24	Naive.B.Cells	-0.0489168	7.54913	0.122033	0.727636	MM-(SMM+MGUS)/2	0.986319	ENSG00000138639
ARHGAP24	pDCs	0.312216	5.70875	1.28694	0.261019	MM-(SMM+MGUS)/2	0.985611	ENSG00000138639
ARHGAP24	PrePro.B.Cells	1.00053	6.3586	5.43207	0.0239937	MM-(SMM+MGUS)/2	0.490775	ENSG00000138639
ARHGAP6	Plasma.Cells	-1.07736	3.16378	4.54541	0.0369687	MM-(SMM+MGUS)/2	0.145339	ENSG00000047648
ARID3A	CD14.Monocytes	-0.132555	5.66109	3.04329	0.0844319	MM-(SMM+MGUS)/2	0.424154	ENSG00000116017
ARID3A	CD1C.DCs	-0.549509	4.39814	4.66066	0.0346079	MM-(SMM+MGUS)/2	0.420694	ENSG00000116017
ARID3A	Immature.Neutrophils	-0.151839	5.71316	0.83652	0.363882	MM-(SMM+MGUS)/2	0.946341	ENSG00000116017
ARID3A	Macrophages	-0.146752	5.38863	1.70539	0.194974	MM-(SMM+MGUS)/2	0.744342	ENSG00000116017
ARID3A	Memory.B.Cells	-0.00767539	4.54563	0.00158612	0.968314	MM-(SMM+MGUS)/2	0.999728	ENSG00000116017
ARID3A	pDCs	0.184835	6.53017	1.68113	0.199623	MM-(SMM+MGUS)/2	0.974555	ENSG00000116017
ARID3A	Plasma.Cells	-0.234405	4.94915	2.22183	0.140756	MM-(SMM+MGUS)/2	0.341146	ENSG00000116017
ARID5A	CD14.DCs	0.000954441	5.50999	8.7556e-06	0.997651	MM-(SMM+MGUS)/2	0.999869	ENSG00000196843
ARID5A	CD14.Monocytes	0.231258	5.19856	5.14811	0.025624	MM-(SMM+MGUS)/2	0.269115	ENSG00000196843
ARID5A	CD1C.DCs	0.327635	5.60939	4.12203	0.0464785	MM-(SMM+MGUS)/2	0.468485	ENSG00000196843
ARID5A	CD4.Activated.Memory.T.Cells	0.410355	6.14247	7.19509	0.00858367	MM-(SMM+MGUS)/2	0.363278	ENSG00000196843
ARID5A	CD4.Cytotoxic.T.Cells	0.59977	6.08433	7.87819	0.00808315	MM-(SMM+MGUS)/2	0.754249	ENSG00000196843
ARID5A	CD4.Memory.T.Cells	0.439662	5.90219	9.95987	0.0021281	MM-(SMM+MGUS)/2	0.143326	ENSG00000196843
ARID5A	CD4.Naive.T.Cells	0.346376	5.83924	9.66137	0.00249609	MM-(SMM+MGUS)/2	0.0868021	ENSG00000196843
ARID5A	CD56.Bright.NK.Cells	0.160517	7.35114	1.35252	0.248912	MM-(SMM+MGUS)/2	0.730335	ENSG00000196843
ARID5A	CD8.Activated.T.Cells	0.252126	6.58939	4.67407	0.0331185	MM-(SMM+MGUS)/2	0.495404	ENSG00000196843
ARID5A	CD8.Cytotoxic.T.Cells	0.191354	6.15449	2.78618	0.0985698	MM-(SMM+MGUS)/2	0.964518	ENSG00000196843
ARID5A	CD8.Memory.T.Cells	0.447374	5.97562	5.05868	0.0271235	MM-(SMM+MGUS)/2	0.698897	ENSG00000196843
ARID5A	CD8.Naive.T.Cells	0.274272	5.89852	3.93632	0.0502611	MM-(SMM+MGUS)/2	0.668692	ENSG00000196843
ARID5A	GD.Cytotoxic.T.Cells	0.114767	6.69237	1.36691	0.245192	MM-(SMM+MGUS)/2	0.837353	ENSG00000196843
ARID5A	Immature.Neutrophils	0.168826	5.02438	0.762793	0.385774	MM-(SMM+MGUS)/2	0.954801	ENSG00000196843
ARID5A	Macrophages	0.40401	4.6292	6.29303	0.013946	MM-(SMM+MGUS)/2	0.314348	ENSG00000196843
ARID5A	MAIT.Cytotoxic.T.Cells	0.161194	6.46131	0.984629	0.323921	MM-(SMM+MGUS)/2	0.891944	ENSG00000196843
ARID5A	Memory.B.Cells	0.446679	5.27724	5.85608	0.0173849	MM-(SMM+MGUS)/2	0.422625	ENSG00000196843
ARID5A	Naive.B.Cells	0.723149	5.19797	9.868	0.00226117	MM-(SMM+MGUS)/2	0.186804	ENSG00000196843
ARID5A	NK.Cells	0.0991035	7.08256	1.70749	0.194348	MM-(SMM+MGUS)/2	0.770783	ENSG00000196843
ARID5A	pDCs	0.38289	6.50066	6.61132	0.0125688	MM-(SMM+MGUS)/2	0.789923	ENSG00000196843
ARID5A	Plasma.Cells	-0.300037	5.91457	1.82916	0.180765	MM-(SMM+MGUS)/2	0.397977	ENSG00000196843
ARID5A	Tregs	0.397474	6.36538	7.5275	0.00734642	MM-(SMM+MGUS)/2	0.395445	ENSG00000196843
ARID5B	CD4.Activated.Memory.T.Cells	0.33617	6.50889	6.5867	0.0117912	MM-(SMM+MGUS)/2	0.395204	ENSG00000150347
ARID5B	CD4.Cytotoxic.T.Cells	0.381712	6.70315	5.72433	0.0221689	MM-(SMM+MGUS)/2	0.772129	ENSG00000150347
ARID5B	CD4.Memory.T.Cells	0.17506	6.98104	4.1406	0.0445786	MM-(SMM+MGUS)/2	0.41168	ENSG00000150347
ARID5B	CD4.Naive.T.Cells	0.451325	6.40343	17.9881	5.23963e-05	MM-(SMM+MGUS)/2	0.0117562	ENSG00000150347
ARID5B	CD56.Bright.NK.Cells	-0.226226	6.39763	1.59835	0.210463	MM-(SMM+MGUS)/2	0.687053	ENSG00000150347
ARID5B	CD8.Activated.T.Cells	0.0117161	6.40816	0.0167371	0.897335	MM-(SMM+MGUS)/2	0.999808	ENSG00000150347
ARID5B	CD8.Cytotoxic.T.Cells	0.233622	6.56365	3.46074	0.066121	MM-(SMM+MGUS)/2	0.93663	ENSG00000150347
ARID5B	CD8.Memory.T.Cells	0.116283	6.95449	0.619783	0.433347	MM-(SMM+MGUS)/2	0.999959	ENSG00000150347
ARID5B	CD8.Naive.T.Cells	0.378588	4.94291	5.15568	0.0255253	MM-(SMM+MGUS)/2	0.582289	ENSG00000150347
ARID5B	GD.Cytotoxic.T.Cells	0.21973	6.32139	4.18327	0.0435161	MM-(SMM+MGUS)/2	0.600934	ENSG00000150347
ARID5B	Macrophages	-0.136817	5.18863	0.745044	0.390386	MM-(SMM+MGUS)/2	0.876229	ENSG00000150347
ARID5B	MAIT.Cytotoxic.T.Cells	0.542073	5.99313	6.27857	0.0141592	MM-(SMM+MGUS)/2	0.397455	ENSG00000150347
ARID5B	Memory.B.Cells	0.0837829	7.25113	0.589645	0.444421	MM-(SMM+MGUS)/2	0.926347	ENSG00000150347
ARID5B	Naive.B.Cells	0.0800464	7.28105	0.743065	0.390918	MM-(SMM+MGUS)/2	0.897967	ENSG00000150347
ARID5B	NK.Cells	0.0385582	6.12436	0.12122	0.728457	MM-(SMM+MGUS)/2	0.996353	ENSG00000150347
ARID5B	Plasma.Cells	-0.248775	6.76744	1.80601	0.183512	MM-(SMM+MGUS)/2	0.400877	ENSG00000150347
ARID5B	PrePro.B.Cells	0.164135	7.36102	0.597125	0.443444	MM-(SMM+MGUS)/2	0.871747	ENSG00000150347
ARID5B	Tregs	0.176757	7.75217	3.05573	0.0838968	MM-(SMM+MGUS)/2	0.717216	ENSG00000150347
ARL14EP	CD14.DCs	-0.00965311	5.25393	0.00148937	0.969377	MM-(SMM+MGUS)/2	0.999869	ENSG00000152219
ARL14EP	CD14.Monocytes	0.135789	4.32372	1.43729	0.233676	MM-(SMM+MGUS)/2	0.629074	ENSG00000152219
ARL14EP	CD1C.DCs	0.126645	5.24271	0.423316	0.517611	MM-(SMM+MGUS)/2	0.901193	ENSG00000152219
ARL14EP	CD4.Activated.Memory.T.Cells	0.0327613	5.72138	0.101761	0.803921	MM-(SMM+MGUS)/2	0.999943	ENSG00000152219
ARL14EP	CD4.Cytotoxic.T.Cells	-0.0792809	5.16152	0.133336	0.717171	MM-(SMM+MGUS)/2	0.999938	ENSG00000152219
ARL14EP	CD4.Memory.T.Cells	0.16164	5.41712	4.05844	0.046703	MM-(SMM+MGUS)/2	0.416839	ENSG00000152219
ARL14EP	CD4.Naive.T.Cells	0.176465	5.27291	6.80607	0.0105842	MM-(SMM+MGUS)/2	0.173922	ENSG00000152219
ARL14EP	CD56.Bright.NK.Cells	-0.302541	6.31649	1.92936	0.16937	MM-(SMM+MGUS)/2	0.655874	ENSG00000152219
ARL14EP	CD8.Activated.T.Cells	0.130932	5.3142	1.80845	0.181877	MM-(SMM+MGUS)/2	0.732711	ENSG00000152219
ARL14EP	CD8.Cytotoxic.T.Cells	0.182836	5.03731	1.87292	0.174562	MM-(SMM+MGUS)/2	0.99997	ENSG00000152219
ARL14EP	CD8.Memory.T.Cells	0.0882755	5.38549	0.260744	0.610951	MM-(SMM+MGUS)/2	0.999959	ENSG00000152219
ARL14EP	CD8.Naive.T.Cells	0.293846	5.45637	4.67312	0.0332572	MM-(SMM+MGUS)/2	0.615014	ENSG00000152219
ARL14EP	GD.Cytotoxic.T.Cells	0.0954865	5.52262	0.653024	0.420999	MM-(SMM+MGUS)/2	0.916289	ENSG00000152219
ARL14EP	Immature.Neutrophils	0.50462	4.5785	4.20174	0.0445514	MM-(SMM+MGUS)/2	0.739429	ENSG00000152219
ARL14EP	Macrophages	-0.280556	4.70661	3.28676	0.0732358	MM-(SMM+MGUS)/2	0.5732	ENSG00000152219
ARL14EP	MAIT.Cytotoxic.T.Cells	-0.150972	6.15919	1.19282	0.277897	MM-(SMM+MGUS)/2	0.880725	ENSG00000152219
ARL14EP	Memory.B.Cells	0.0566255	5.78905	0.271836	0.603291	MM-(SMM+MGUS)/2	0.966471	ENSG00000152219
ARL14EP	Naive.B.Cells	0.047713	5.68445	0.106094	0.745374	MM-(SMM+MGUS)/2	0.992637	ENSG00000152219
ARL14EP	NK.Cells	-0.0178162	5.232	0.0280528	0.867327	MM-(SMM+MGUS)/2	0.999988	ENSG00000152219
ARL14EP	pDCs	-0.290297	5.3496	1.17592	0.282425	MM-(SMM+MGUS)/2	0.987009	ENSG00000152219
ARL14EP	Plasma.Cells	0.0642256	5.42084	0.249322	0.649272	MM-(SMM+MGUS)/2	0.834509	ENSG00000152219
ARL14EP	Tregs	0.0758175	5.58405	0.410105	0.523559	MM-(SMM+MGUS)/2	0.981127	ENSG00000152219
ARL16	CD14.DCs	0.0897934	5.11364	0.1038	0.748731	MM-(SMM+MGUS)/2	0.999869	ENSG00000214087
ARL16	CD14.Monocytes	0.0630097	4.70494	0.491947	0.484842	MM-(SMM+MGUS)/2	0.822705	ENSG00000214087
ARL16	CD1C.DCs	0.0202549	5.10672	0.0131663	0.909006	MM-(SMM+MGUS)/2	0.995466	ENSG00000214087
ARL16	CD4.Activated.Memory.T.Cells	-0.174901	5.51129	2.01346	0.159089	MM-(SMM+MGUS)/2	0.746081	ENSG00000214087
ARL16	CD4.Cytotoxic.T.Cells	0.515883	5.54633	5.59345	0.0236354	MM-(SMM+MGUS)/2	0.772129	ENSG00000214087
ARL16	CD4.Memory.T.Cells	0.017621	5.25916	0.0266846	0.870577	MM-(SMM+MGUS)/2	0.998622	ENSG00000214087
ARL16	CD4.Naive.T.Cells	0.115607	5.36228	1.5112	0.222054	MM-(SMM+MGUS)/2	0.623732	ENSG00000214087
ARL16	CD56.Bright.NK.Cells	-0.22796	6.21523	1.44641	0.233284	MM-(SMM+MGUS)/2	0.715013	ENSG00000214087
ARL16	CD8.Activated.T.Cells	0.173299	5.50507	2.71796	0.102509	MM-(SMM+MGUS)/2	0.639433	ENSG00000214087
ARL16	CD8.Cytotoxic.T.Cells	0.149686	5.51049	1.56305	0.214472	MM-(SMM+MGUS)/2	0.99997	ENSG00000214087
ARL16	CD8.Memory.T.Cells	0.023508	5.56312	0.0185749	0.891919	MM-(SMM+MGUS)/2	0.999959	ENSG00000214087
ARL16	CD8.Naive.T.Cells	0.0535038	5.61994	0.143025	0.706171	MM-(SMM+MGUS)/2	0.999471	ENSG00000214087
ARL16	GD.Cytotoxic.T.Cells	-0.0525255	5.62097	0.166633	0.684016	MM-(SMM+MGUS)/2	0.987218	ENSG00000214087
ARL16	Immature.Neutrophils	-0.0347935	5.35557	0.0332527	0.855891	MM-(SMM+MGUS)/2	0.998913	ENSG00000214087
ARL16	Macrophages	-0.251799	4.91144	6.25132	0.0186332	MM-(SMM+MGUS)/2	0.361693	ENSG00000214087
ARL16	MAIT.Cytotoxic.T.Cells	-0.0754162	5.81072	0.241058	0.792693	MM-(SMM+MGUS)/2	0.999903	ENSG00000214087
ARL16	Memory.B.Cells	0.0694578	5.37618	0.30819	0.580071	MM-(SMM+MGUS)/2	0.958957	ENSG00000214087
ARL16	Naive.B.Cells	0.221642	5.50423	2.93628	0.0899713	MM-(SMM+MGUS)/2	0.656833	ENSG00000214087
ARL16	NK.Cells	0.0621663	5.74166	0.427107	0.514931	MM-(SMM+MGUS)/2	0.948122	ENSG00000214087
ARL16	pDCs	0.0422135	5.80262	0.0647616	0.799972	MM-(SMM+MGUS)/2	0.999598	ENSG00000214087
ARL16	Plasma.Cells	0.339416	4.92732	5.39878	0.023188	MM-(SMM+MGUS)/2	0.107349	ENSG00000214087
ARL16	Tregs	0.0869819	5.60568	0.372847	0.543011	MM-(SMM+MGUS)/2	0.985273	ENSG00000214087
ARL3	CD14.Monocytes	-0.106264	4.22083	1.40786	0.238486	MM-(SMM+MGUS)/2	0.632779	ENSG00000138175
ARL3	CD1C.DCs	-0.115164	4.63549	0.290924	0.591496	MM-(SMM+MGUS)/2	0.930499	ENSG00000138175
ARL3	Immature.Neutrophils	-0.100278	4.48619	0.168521	0.697657	MM-(SMM+MGUS)/2	0.996312	ENSG00000138175
ARL3	Macrophages	0.00540908	4.54349	0.00135119	0.97076	MM-(SMM+MGUS)/2	0.999885	ENSG00000138175
ARL3	Plasma.Cells	0.558757	4.38883	5.03662	0.0281185	MM-(SMM+MGUS)/2	0.123169	ENSG00000138175
ARL4A	CD14.DCs	0.795937	6.1529	11.5221	0.00139693	MM-(SMM+MGUS)/2	0.182181	ENSG00000122644
ARL4A	CD14.Monocytes	0.397279	6.29581	4.5342	0.035911	MM-(SMM+MGUS)/2	0.302755	ENSG00000122644
ARL4A	CD1C.DCs	0.508572	5.43438	4.56991	0.0363543	MM-(SMM+MGUS)/2	0.428892	ENSG00000122644
ARL4A	CD4.Activated.Memory.T.Cells	0.294032	5.52953	3.75921	0.0554006	MM-(SMM+MGUS)/2	0.601457	ENSG00000122644
ARL4A	CD4.Cytotoxic.T.Cells	-0.182169	4.74283	0.350917	0.55736	MM-(SMM+MGUS)/2	0.999938	ENSG00000122644
ARL4A	CD4.Memory.T.Cells	0.166327	5.18797	2.74048	0.101048	MM-(SMM+MGUS)/2	0.545391	ENSG00000122644
ARL4A	CD56.Bright.NK.Cells	-0.102217	5.79968	0.140887	0.708571	MM-(SMM+MGUS)/2	0.941021	ENSG00000122644
ARL4A	CD8.Activated.T.Cells	0.133416	5.15106	0.936474	0.335629	MM-(SMM+MGUS)/2	0.844429	ENSG00000122644
ARL4A	CD8.Memory.T.Cells	0.059731	5.3919	0.101682	0.750614	MM-(SMM+MGUS)/2	0.999959	ENSG00000122644
ARL4A	GD.Cytotoxic.T.Cells	0.318647	4.98206	2.69955	0.103595	MM-(SMM+MGUS)/2	0.71737	ENSG00000122644
ARL4A	Immature.Neutrophils	0.376829	6.21404	3.57106	0.0633988	MM-(SMM+MGUS)/2	0.774211	ENSG00000122644
ARL4A	Macrophages	0.372043	6.52777	3.51325	0.0641836	MM-(SMM+MGUS)/2	0.550605	ENSG00000122644
ARL4A	MAIT.Cytotoxic.T.Cells	0.0797914	5.90339	0.229726	0.632978	MM-(SMM+MGUS)/2	0.980045	ENSG00000122644
ARL4A	Memory.B.Cells	0.145799	5.80095	1.50611	0.222703	MM-(SMM+MGUS)/2	0.819501	ENSG00000122644
ARL4A	Naive.B.Cells	-0.152507	5.95206	1.06661	0.304415	MM-(SMM+MGUS)/2	0.852273	ENSG00000122644
ARL4A	Plasma.Cells	-0.254148	4.80052	1.48524	0.227223	MM-(SMM+MGUS)/2	0.457062	ENSG00000122644
ARL4A	PrePro.B.Cells	0.109802	6.50974	0.117995	0.732711	MM-(SMM+MGUS)/2	0.969541	ENSG00000122644
ARL4A	Tregs	0.125797	5.06586	0.466964	0.49616	MM-(SMM+MGUS)/2	0.976342	ENSG00000122644
ARL4C	CD14.DCs	0.256237	6.27617	0.606923	0.439814	MM-(SMM+MGUS)/2	0.946063	ENSG00000188042
ARL4C	CD14.Monocytes	0.398885	5.34394	2.58566	0.111283	MM-(SMM+MGUS)/2	0.464598	ENSG00000188042
ARL4C	CD1C.DCs	0.0521909	7.36086	0.0666411	0.797118	MM-(SMM+MGUS)/2	0.978829	ENSG00000188042
ARL4C	CD4.Activated.Memory.T.Cells	0.0536382	8.10791	0.526315	0.469893	MM-(SMM+MGUS)/2	0.9163	ENSG00000188042
ARL4C	CD4.Cytotoxic.T.Cells	-0.0469648	8.23401	0.202891	0.655145	MM-(SMM+MGUS)/2	0.999938	ENSG00000188042
ARL4C	CD4.Memory.T.Cells	0.034998	7.72284	0.183573	0.669265	MM-(SMM+MGUS)/2	0.964189	ENSG00000188042
ARL4C	CD4.Naive.T.Cells	0.0801715	7.2678	1.08656	0.299934	MM-(SMM+MGUS)/2	0.697761	ENSG00000188042
ARL4C	CD56.Bright.NK.Cells	-0.0255022	8.82627	0.0368382	0.848368	MM-(SMM+MGUS)/2	0.985437	ENSG00000188042
ARL4C	CD8.Activated.T.Cells	-0.0345909	8.25353	0.170361	0.680715	MM-(SMM+MGUS)/2	0.983544	ENSG00000188042
ARL4C	CD8.Cytotoxic.T.Cells	-0.0870728	8.39237	1.64389	0.203098	MM-(SMM+MGUS)/2	0.99997	ENSG00000188042
ARL4C	CD8.Memory.T.Cells	0.108832	7.71208	0.965627	0.3286	MM-(SMM+MGUS)/2	0.988971	ENSG00000188042
ARL4C	CD8.Naive.T.Cells	0.0651054	7.0024	0.354305	0.55316	MM-(SMM+MGUS)/2	0.999471	ENSG00000188042
ARL4C	GD.Cytotoxic.T.Cells	-0.161542	8.61563	3.9675	0.0491809	MM-(SMM+MGUS)/2	0.615601	ENSG00000188042
ARL4C	Immature.Neutrophils	0.465323	6.31526	5.09474	0.0274754	MM-(SMM+MGUS)/2	0.679703	ENSG00000188042
ARL4C	Macrophages	0.141339	4.59104	0.353945	0.553409	MM-(SMM+MGUS)/2	0.948343	ENSG00000188042
ARL4C	MAIT.Cytotoxic.T.Cells	-0.110104	8.75179	1.08392	0.300823	MM-(SMM+MGUS)/2	0.88283	ENSG00000188042
ARL4C	Memory.B.Cells	-0.143637	5.50601	0.620685	0.432713	MM-(SMM+MGUS)/2	0.926347	ENSG00000188042
ARL4C	Naive.B.Cells	0.141275	5.35168	0.82382	0.366432	MM-(SMM+MGUS)/2	0.890335	ENSG00000188042
ARL4C	NK.Cells	-0.0673349	8.90501	0.860403	0.355889	MM-(SMM+MGUS)/2	0.881695	ENSG00000188042
ARL4C	pDCs	0.328079	7.7344	4.06364	0.0481944	MM-(SMM+MGUS)/2	0.862129	ENSG00000188042
ARL4C	Plasma.Cells	-1.80595	4.08271	17.9133	7.18081e-05	MM-(SMM+MGUS)/2	0.0025085	ENSG00000188042
ARL4C	Tregs	-0.0323534	7.96332	0.189905	0.66405	MM-(SMM+MGUS)/2	0.999514	ENSG00000188042
ARL6IP1	CD14.DCs	0.10495	6.58188	0.428453	0.515907	MM-(SMM+MGUS)/2	0.964429	ENSG00000170540
ARL6IP1	CD14.Monocytes	0.0925084	6.38809	1.85196	0.176901	MM-(SMM+MGUS)/2	0.567113	ENSG00000170540
ARL6IP1	CD1C.DCs	0.0985334	6.64592	0.376915	0.54143	MM-(SMM+MGUS)/2	0.908391	ENSG00000170540
ARL6IP1	CD4.Activated.Memory.T.Cells	0.0186729	7.06183	0.0983476	0.75449	MM-(SMM+MGUS)/2	0.994158	ENSG00000170540
ARL6IP1	CD4.Cytotoxic.T.Cells	0.0371742	7.66487	0.133684	0.716819	MM-(SMM+MGUS)/2	0.999938	ENSG00000170540
ARL6IP1	CD4.Memory.T.Cells	0.0426876	6.88294	1.23406	0.39189	MM-(SMM+MGUS)/2	0.819199	ENSG00000170540
ARL6IP1	CD4.Naive.T.Cells	0.0827968	6.69556	5.26568	0.0245524	MM-(SMM+MGUS)/2	0.258242	ENSG00000170540
ARL6IP1	CD56.Bright.NK.Cells	-0.0250648	7.71096	0.0505265	0.822825	MM-(SMM+MGUS)/2	0.977881	ENSG00000170540
ARL6IP1	CD8.Activated.T.Cells	0.0233632	7.4356	0.173364	0.678073	MM-(SMM+MGUS)/2	0.983292	ENSG00000170540
ARL6IP1	CD8.Cytotoxic.T.Cells	-0.000505497	7.72462	7.59865e-05	0.993064	MM-(SMM+MGUS)/2	0.99997	ENSG00000170540
ARL6IP1	CD8.Memory.T.Cells	-0.0436343	7.05201	0.255735	0.813516	MM-(SMM+MGUS)/2	0.999959	ENSG00000170540
ARL6IP1	CD8.Naive.T.Cells	0.00981983	6.79453	0.0152495	0.923301	MM-(SMM+MGUS)/2	0.999471	ENSG00000170540
ARL6IP1	GD.Cytotoxic.T.Cells	0.0769437	7.58811	1.48195	0.226405	MM-(SMM+MGUS)/2	0.821777	ENSG00000170540
ARL6IP1	Immature.Neutrophils	0.161292	8.40306	0.93222	0.337979	MM-(SMM+MGUS)/2	0.939837	ENSG00000170540
ARL6IP1	Macrophages	0.0244091	6.60959	0.144538	0.704723	MM-(SMM+MGUS)/2	0.985278	ENSG00000170540
ARL6IP1	MAIT.Cytotoxic.T.Cells	-0.0640638	7.38258	0.66301	0.469376	MM-(SMM+MGUS)/2	0.94098	ENSG00000170540
ARL6IP1	Memory.B.Cells	0.118579	6.96643	2.94961	0.0890885	MM-(SMM+MGUS)/2	0.689852	ENSG00000170540
ARL6IP1	Naive.B.Cells	0.112323	6.86297	2.13175	0.147676	MM-(SMM+MGUS)/2	0.722876	ENSG00000170540
ARL6IP1	NK.Cells	0.10917	7.83772	4.27377	0.0413218	MM-(SMM+MGUS)/2	0.537645	ENSG00000170540
ARL6IP1	pDCs	-0.101415	8.06241	0.928753	0.338965	MM-(SMM+MGUS)/2	0.987009	ENSG00000170540
ARL6IP1	Plasma.Cells	-0.664809	6.1569	31.2558	4.47749e-07	MM-(SMM+MGUS)/2	0.000113422	ENSG00000170540
ARL6IP1	PrePro.B.Cells	0.104602	7.47832	0.369714	0.555119	MM-(SMM+MGUS)/2	0.918243	ENSG00000170540
ARL6IP1	Tregs	-0.1649	7.63618	3.63921	0.0596543	MM-(SMM+MGUS)/2	0.660547	ENSG00000170540
ARMC2	Macrophages	-0.105751	4.02293	0.377494	0.540526	MM-(SMM+MGUS)/2	0.947047	ENSG00000118690
ARMC2	Plasma.Cells	0.674251	4.69431	6.30977	0.0144186	MM-(SMM+MGUS)/2	0.0790197	ENSG00000118690
ARMC6	CD14.DCs	-0.317658	4.99132	1.02246	0.31706	MM-(SMM+MGUS)/2	0.925081	ENSG00000105676
ARMC6	CD1C.DCs	-0.119786	5.20301	0.530524	0.474169	MM-(SMM+MGUS)/2	0.886222	ENSG00000105676
ARMC6	CD4.Cytotoxic.T.Cells	-0.0138949	4.87338	0.00256148	0.95992	MM-(SMM+MGUS)/2	0.999938	ENSG00000105676
ARMC6	CD8.Cytotoxic.T.Cells	-0.12345	4.91161	1.01262	0.451123	MM-(SMM+MGUS)/2	0.99997	ENSG00000105676
ARMC6	GD.Cytotoxic.T.Cells	-0.156443	5.03801	1.61163	0.207282	MM-(SMM+MGUS)/2	0.806418	ENSG00000105676
ARMC6	Immature.Neutrophils	0.0104593	5.30386	0.00343161	0.953472	MM-(SMM+MGUS)/2	0.998913	ENSG00000105676
ARMC6	Macrophages	-0.0582998	4.24009	0.126168	0.723285	MM-(SMM+MGUS)/2	0.989784	ENSG00000105676
ARMC6	MAIT.Cytotoxic.T.Cells	-0.0721124	5.10343	0.0908249	0.763879	MM-(SMM+MGUS)/2	0.998723	ENSG00000105676
ARMC6	NK.Cells	-0.0558212	5.26801	0.30632	0.952895	MM-(SMM+MGUS)/2	0.999988	ENSG00000105676
ARMC6	Plasma.Cells	0.730131	4.20249	16.2694	0.00014485	MM-(SMM+MGUS)/2	0.00387125	ENSG00000105676
ARMC6	Tregs	-0.20301	4.95437	1.50066	0.223798	MM-(SMM+MGUS)/2	0.872833	ENSG00000105676
ARMH1	CD14.DCs	-0.842546	5.5579	7.8536	0.00731958	MM-(SMM+MGUS)/2	0.360449	ENSG00000198520
ARMH1	CD14.Monocytes	-0.286091	5.68929	10.0491	0.00207416	MM-(SMM+MGUS)/2	0.085646	ENSG00000198520
ARMH1	CD1C.DCs	-0.687608	4.3639	4.20373	0.044426	MM-(SMM+MGUS)/2	0.463777	ENSG00000198520
ARMH1	CD4.Activated.Memory.T.Cells	-0.244442	5.22011	1.73648	0.190665	MM-(SMM+MGUS)/2	0.776999	ENSG00000198520
ARMH1	CD4.Memory.T.Cells	-0.101694	6.1568	1.18141	0.279746	MM-(SMM+MGUS)/2	0.742002	ENSG00000198520
ARMH1	CD4.Naive.T.Cells	-0.00320531	6.48667	0.00125752	0.971788	MM-(SMM+MGUS)/2	0.998685	ENSG00000198520
ARMH1	CD8.Memory.T.Cells	-0.113272	6.68532	0.824726	0.366404	MM-(SMM+MGUS)/2	0.999959	ENSG00000198520
ARMH1	CD8.Naive.T.Cells	0.0941674	7.11832	0.886684	0.348866	MM-(SMM+MGUS)/2	0.960751	ENSG00000198520
ARMH1	Immature.Neutrophils	-0.124397	6.0256	0.372271	0.543964	MM-(SMM+MGUS)/2	0.982518	ENSG00000198520
ARMH1	Memory.B.Cells	0.411185	4.7475	3.42824	0.0671315	MM-(SMM+MGUS)/2	0.62908	ENSG00000198520
ARMH1	Naive.B.Cells	0.217069	5.72232	1.43171	0.234554	MM-(SMM+MGUS)/2	0.797432	ENSG00000198520
ARMH1	pDCs	-0.228878	7.2535	2.41771	0.125106	MM-(SMM+MGUS)/2	0.933398	ENSG00000198520
ARMH1	PrePro.B.Cells	0.379438	6.87023	1.1928	0.280185	MM-(SMM+MGUS)/2	0.81136	ENSG00000198520
ARMH1	Tregs	0.186234	5.15792	0.853373	0.358094	MM-(SMM+MGUS)/2	0.944585	ENSG00000198520
ARRDC3	CD14.DCs	1.1364	4.8111	8.59888	0.00516254	MM-(SMM+MGUS)/2	0.296818	ENSG00000113369
ARRDC3	CD14.Monocytes	0.233651	4.97737	2.07635	0.153014	MM-(SMM+MGUS)/2	0.53588	ENSG00000113369
ARRDC3	CD1C.DCs	0.478217	4.07109	1.6578	0.202599	MM-(SMM+MGUS)/2	0.725204	ENSG00000113369
ARRDC3	CD4.Cytotoxic.T.Cells	0.510069	5.00445	3.06311	0.0887543	MM-(SMM+MGUS)/2	0.949062	ENSG00000113369
ARRDC3	CD8.Cytotoxic.T.Cells	0.28032	4.84582	2.94439	0.0896306	MM-(SMM+MGUS)/2	0.952964	ENSG00000113369
ARRDC3	CD8.Naive.T.Cells	0.149326	4.78933	0.51946	0.472916	MM-(SMM+MGUS)/2	0.994226	ENSG00000113369
ARRDC3	Macrophages	0.356939	4.78393	4.04451	0.0473628	MM-(SMM+MGUS)/2	0.498222	ENSG00000113369
ARRDC3	Memory.B.Cells	0.0257015	4.65451	0.0189874	0.890688	MM-(SMM+MGUS)/2	0.999728	ENSG00000113369
ARRDC3	Plasma.Cells	0.222992	4.27222	1.48757	0.226862	MM-(SMM+MGUS)/2	0.456899	ENSG00000113369
ARRDC3	PrePro.B.Cells	0.160805	6.01174	0.115256	0.735742	MM-(SMM+MGUS)/2	0.969541	ENSG00000113369
ARRDC3	Tregs	0.141212	5.01115	0.505887	0.478782	MM-(SMM+MGUS)/2	0.969951	ENSG00000113369
ARSA	CD14.DCs	0.0250777	5.44715	0.012069	0.912984	MM-(SMM+MGUS)/2	0.999869	ENSG00000100299
ARSA	CD14.Monocytes	-0.0128136	5.1986	0.0267731	0.870388	MM-(SMM+MGUS)/2	0.993721	ENSG00000100299
ARSA	CD1C.DCs	-0.131771	5.12493	0.369257	0.545555	MM-(SMM+MGUS)/2	0.911524	ENSG00000100299
ARSA	CD4.Activated.Memory.T.Cells	0.0302911	5.06761	0.0490413	0.825202	MM-(SMM+MGUS)/2	0.999943	ENSG00000100299
ARSA	CD4.Cytotoxic.T.Cells	0.134115	5.44125	0.39242	0.596517	MM-(SMM+MGUS)/2	0.999938	ENSG00000100299
ARSA	CD4.Memory.T.Cells	-0.0142787	4.886	0.0242265	0.876631	MM-(SMM+MGUS)/2	0.998622	ENSG00000100299
ARSA	CD4.Naive.T.Cells	0.0122054	4.622	0.0222549	0.881734	MM-(SMM+MGUS)/2	0.998685	ENSG00000100299
ARSA	CD8.Activated.T.Cells	0.00192074	5.17846	0.000363268	0.984833	MM-(SMM+MGUS)/2	0.999808	ENSG00000100299
ARSA	CD8.Cytotoxic.T.Cells	-0.0701815	5.39858	0.378071	0.678805	MM-(SMM+MGUS)/2	0.99997	ENSG00000100299
ARSA	CD8.Memory.T.Cells	-0.083538	5.12459	0.152019	0.697602	MM-(SMM+MGUS)/2	0.999959	ENSG00000100299
ARSA	CD8.Naive.T.Cells	-0.0354411	4.9228	0.0417122	0.838624	MM-(SMM+MGUS)/2	0.999471	ENSG00000100299
ARSA	GD.Cytotoxic.T.Cells	0.0746014	5.22307	0.350944	0.554949	MM-(SMM+MGUS)/2	0.96428	ENSG00000100299
ARSA	Immature.Neutrophils	-0.262063	5.29392	2.46246	0.121607	MM-(SMM+MGUS)/2	0.849956	ENSG00000100299
ARSA	Macrophages	0.123932	5.97065	1.31797	0.254055	MM-(SMM+MGUS)/2	0.800052	ENSG00000100299
ARSA	MAIT.Cytotoxic.T.Cells	-0.0915218	5.52721	0.320595	0.572767	MM-(SMM+MGUS)/2	0.964002	ENSG00000100299
ARSA	Memory.B.Cells	0.18221	4.99973	1.94815	0.165972	MM-(SMM+MGUS)/2	0.790024	ENSG00000100299
ARSA	Naive.B.Cells	0.0115524	4.87854	0.00431822	0.947749	MM-(SMM+MGUS)/2	0.999724	ENSG00000100299
ARSA	NK.Cells	0.0925244	5.36874	0.52997	0.468343	MM-(SMM+MGUS)/2	0.925664	ENSG00000100299
ARSA	pDCs	0.28457	6.11369	3.16174	0.0803304	MM-(SMM+MGUS)/2	0.910076	ENSG00000100299
ARSA	Plasma.Cells	-0.700762	7.52582	18.2792	6.17327e-05	MM-(SMM+MGUS)/2	0.00226012	ENSG00000100299
ARSA	Tregs	-0.226724	5.60377	3.481	0.0686391	MM-(SMM+MGUS)/2	0.68632	ENSG00000100299
ARSK	Plasma.Cells	0.534132	3.17463	4.96564	0.0292096	MM-(SMM+MGUS)/2	0.12519	ENSG00000164291
ASCL2	CD14.DCs	0.0776689	5.52834	0.114116	0.736995	MM-(SMM+MGUS)/2	0.999869	ENSG00000183734
ASCL2	CD14.Monocytes	0.0312404	5.23817	0.172664	0.678729	MM-(SMM+MGUS)/2	0.925643	ENSG00000183734
ASCL2	CD1C.DCs	-0.266201	5.12308	1.56428	0.215583	MM-(SMM+MGUS)/2	0.739871	ENSG00000183734
ASCL2	CD4.Cytotoxic.T.Cells	-0.545274	6.5424	7.00398	0.0120575	MM-(SMM+MGUS)/2	0.754249	ENSG00000183734
ASCL2	CD8.Cytotoxic.T.Cells	-0.179516	6.60167	1.05483	0.307161	MM-(SMM+MGUS)/2	0.99997	ENSG00000183734
ASCL2	GD.Cytotoxic.T.Cells	-0.25667	6.31057	1.87109	0.174492	MM-(SMM+MGUS)/2	0.77983	ENSG00000183734
ASCL2	Immature.Neutrophils	0.328141	4.86075	2.49124	0.119491	MM-(SMM+MGUS)/2	0.849956	ENSG00000183734
ASCL2	Macrophages	0.192893	5.44913	2.02569	0.158179	MM-(SMM+MGUS)/2	0.706592	ENSG00000183734
ASCL2	NK.Cells	-0.0162721	6.98658	0.016568	0.897844	MM-(SMM+MGUS)/2	0.999988	ENSG00000183734
ASF1B	Immature.Neutrophils	0.0357852	6.40845	0.0653613	0.799048	MM-(SMM+MGUS)/2	0.998913	ENSG00000105011
ASF1B	Plasma.Cells	1.41862	2.85594	14.0628	0.000378179	MM-(SMM+MGUS)/2	0.00746036	ENSG00000105011
ASIP	pDCs	-0.0597106	6.31285	0.164344	0.725082	MM-(SMM+MGUS)/2	0.999598	ENSG00000101440
ATG4D	CD1C.DCs	0.123175	4.36089	0.190142	0.664262	MM-(SMM+MGUS)/2	0.953788	ENSG00000130734
ATG4D	CD4.Activated.Memory.T.Cells	-0.0103783	4.74683	0.00464179	0.945821	MM-(SMM+MGUS)/2	0.999943	ENSG00000130734
ATG4D	CD4.Cytotoxic.T.Cells	0.29325	5.3435	1.30952	0.260161	MM-(SMM+MGUS)/2	0.970283	ENSG00000130734
ATG4D	CD4.Memory.T.Cells	0.0599457	4.45646	0.484648	0.538621	MM-(SMM+MGUS)/2	0.905501	ENSG00000130734
ATG4D	CD8.Activated.T.Cells	0.024351	4.98723	0.0671806	0.796044	MM-(SMM+MGUS)/2	0.999808	ENSG00000130734
ATG4D	CD8.Cytotoxic.T.Cells	0.176419	5.51007	3.41746	0.0678068	MM-(SMM+MGUS)/2	0.93663	ENSG00000130734
ATG4D	GD.Cytotoxic.T.Cells	-0.0101317	5.53438	0.010856	0.917231	MM-(SMM+MGUS)/2	0.999743	ENSG00000130734
ATG4D	Macrophages	-0.0362103	4.23125	0.0562368	0.813095	MM-(SMM+MGUS)/2	0.999885	ENSG00000130734
ATG4D	MAIT.Cytotoxic.T.Cells	0.133666	5.40345	0.490327	0.485725	MM-(SMM+MGUS)/2	0.943651	ENSG00000130734
ATG4D	Memory.B.Cells	-0.0841574	4.54052	0.266598	0.606797	MM-(SMM+MGUS)/2	0.967299	ENSG00000130734
ATG4D	NK.Cells	0.0324742	5.74816	0.171597	0.763364	MM-(SMM+MGUS)/2	0.999903	ENSG00000130734
ATG4D	pDCs	0.213234	5.82651	1.58695	0.212527	MM-(SMM+MGUS)/2	0.974555	ENSG00000130734
ATG4D	Plasma.Cells	0.268261	4.7586	3.24034	0.0763393	MM-(SMM+MGUS)/2	0.233332	ENSG00000130734
ATG4D	PrePro.B.Cells	-0.964082	6.57831	8.18358	0.00622919	MM-(SMM+MGUS)/2	0.364091	ENSG00000130734
ATG4D	Tregs	0.113144	5.04247	0.413002	0.5221	MM-(SMM+MGUS)/2	0.981127	ENSG00000130734
ATP10B	Plasma.Cells	2.06019	4.91551	6.47502	0.0143511	MM-(SMM+MGUS)/2	0.07895	ENSG00000118322
ATP13A3	CD14.DCs	0.691551	5.11549	4.68878	0.0354152	MM-(SMM+MGUS)/2	0.676615	ENSG00000133657
ATP13A3	CD14.Monocytes	0.387797	5.39381	3.88518	0.0517377	MM-(SMM+MGUS)/2	0.347983	ENSG00000133657
ATP13A3	CD1C.DCs	-0.0937145	4.54832	0.124856	0.724985	MM-(SMM+MGUS)/2	0.963134	ENSG00000133657
ATP13A3	Immature.Neutrophils	0.0536652	5.17557	0.05283	0.818955	MM-(SMM+MGUS)/2	0.998913	ENSG00000133657
ATP13A3	Macrophages	0.56522	3.83796	8.34382	0.00486642	MM-(SMM+MGUS)/2	0.196863	ENSG00000133657
ATP13A3	Plasma.Cells	0.540135	3.44251	5.01543	0.0284397	MM-(SMM+MGUS)/2	0.123864	ENSG00000133657
ATP1B3	CD14.DCs	0.710076	6.68296	9.83761	0.00293336	MM-(SMM+MGUS)/2	0.225087	ENSG00000069849
ATP1B3	CD14.Monocytes	0.0901525	6.82259	0.395894	0.530787	MM-(SMM+MGUS)/2	0.847312	ENSG00000069849
ATP1B3	CD1C.DCs	0.221785	6.39415	1.37238	0.245736	MM-(SMM+MGUS)/2	0.767122	ENSG00000069849
ATP1B3	CD4.Activated.Memory.T.Cells	0.392816	5.42989	6.7705	0.0107078	MM-(SMM+MGUS)/2	0.386177	ENSG00000069849
ATP1B3	CD4.Cytotoxic.T.Cells	0.151742	6.0259	0.674436	0.417007	MM-(SMM+MGUS)/2	0.993521	ENSG00000069849
ATP1B3	CD4.Memory.T.Cells	0.108318	5.17188	1.17654	0.280735	MM-(SMM+MGUS)/2	0.742002	ENSG00000069849
ATP1B3	CD4.Naive.T.Cells	0.0872766	4.54654	0.971323	0.326905	MM-(SMM+MGUS)/2	0.721221	ENSG00000069849
ATP1B3	CD56.Bright.NK.Cells	1.12124	6.31851	21.7838	1.48519e-05	MM-(SMM+MGUS)/2	0.0132999	ENSG00000069849
ATP1B3	CD8.Activated.T.Cells	0.247442	5.94608	2.5852	0.111166	MM-(SMM+MGUS)/2	0.652665	ENSG00000069849
ATP1B3	CD8.Cytotoxic.T.Cells	0.0439554	6.14585	0.136897	0.712258	MM-(SMM+MGUS)/2	0.99997	ENSG00000069849
ATP1B3	CD8.Memory.T.Cells	-0.0384086	5.3921	0.0385747	0.844769	MM-(SMM+MGUS)/2	0.999959	ENSG00000069849
ATP1B3	CD8.Naive.T.Cells	-0.0292151	4.85918	0.0301079	0.86263	MM-(SMM+MGUS)/2	0.999471	ENSG00000069849
ATP1B3	GD.Cytotoxic.T.Cells	0.468811	6.11007	11.1643	0.00118277	MM-(SMM+MGUS)/2	0.160591	ENSG00000069849
ATP1B3	Immature.Neutrophils	0.0602528	6.55019	0.325569	0.57031	MM-(SMM+MGUS)/2	0.98314	ENSG00000069849
ATP1B3	Macrophages	-0.000300432	7.35031	1.72659e-05	0.996694	MM-(SMM+MGUS)/2	0.999885	ENSG00000069849
ATP1B3	MAIT.Cytotoxic.T.Cells	0.203716	5.91342	1.2583	0.265184	MM-(SMM+MGUS)/2	0.868265	ENSG00000069849
ATP1B3	Memory.B.Cells	0.381409	4.92785	5.3537	0.0227883	MM-(SMM+MGUS)/2	0.463621	ENSG00000069849
ATP1B3	Naive.B.Cells	0.409091	4.60699	3.70939	0.0571886	MM-(SMM+MGUS)/2	0.588747	ENSG00000069849
ATP1B3	NK.Cells	0.285238	6.36279	4.73635	0.0319172	MM-(SMM+MGUS)/2	0.499387	ENSG00000069849
ATP1B3	pDCs	-0.174219	6.13492	1.48073	0.299791	MM-(SMM+MGUS)/2	0.987009	ENSG00000069849
ATP1B3	Plasma.Cells	0.990788	4.94864	17.6431	8.03329e-05	MM-(SMM+MGUS)/2	0.00264122	ENSG00000069849
ATP1B3	Tregs	-0.187419	5.93348	2.22498	0.139326	MM-(SMM+MGUS)/2	0.79239	ENSG00000069849
ATP2B4	CD14.DCs	0.485907	5.22208	3.92051	0.0535113	MM-(SMM+MGUS)/2	0.719329	ENSG00000058668
ATP2B4	CD14.Monocytes	-0.0758797	4.84908	1.10731	0.29544	MM-(SMM+MGUS)/2	0.689197	ENSG00000058668
ATP2B4	CD1C.DCs	-0.530763	5.07529	7.99888	0.00623814	MM-(SMM+MGUS)/2	0.197476	ENSG00000058668
ATP2B4	CD4.Activated.Memory.T.Cells	0.00111391	6.13226	0.000140507	0.990567	MM-(SMM+MGUS)/2	0.999943	ENSG00000058668
ATP2B4	CD4.Cytotoxic.T.Cells	-0.0713166	7.13788	0.30894	0.60036	MM-(SMM+MGUS)/2	0.999938	ENSG00000058668
ATP2B4	CD4.Memory.T.Cells	-0.176505	5.61965	6.54314	0.0120676	MM-(SMM+MGUS)/2	0.261067	ENSG00000058668
ATP2B4	CD56.Bright.NK.Cells	-0.396882	6.84133	6.15693	0.0155728	MM-(SMM+MGUS)/2	0.270786	ENSG00000058668
ATP2B4	CD8.Activated.T.Cells	-0.0397422	6.18643	0.422284	0.517358	MM-(SMM+MGUS)/2	0.928299	ENSG00000058668
ATP2B4	CD8.Cytotoxic.T.Cells	-0.0572143	6.92995	0.469102	0.495168	MM-(SMM+MGUS)/2	0.99997	ENSG00000058668
ATP2B4	CD8.Memory.T.Cells	-0.146266	5.64213	0.770876	0.382454	MM-(SMM+MGUS)/2	0.999959	ENSG00000058668
ATP2B4	GD.Cytotoxic.T.Cells	0.00383629	6.80602	0.00229354	0.961901	MM-(SMM+MGUS)/2	0.999743	ENSG00000058668
ATP2B4	Immature.Neutrophils	0.00822044	5.74194	0.00314898	0.955427	MM-(SMM+MGUS)/2	0.998913	ENSG00000058668
ATP2B4	Macrophages	-0.0327679	4.44653	0.0346471	0.852764	MM-(SMM+MGUS)/2	0.999885	ENSG00000058668
ATP2B4	MAIT.Cytotoxic.T.Cells	0.124759	6.6909	1.26064	0.264743	MM-(SMM+MGUS)/2	0.868265	ENSG00000058668
ATP2B4	NK.Cells	-0.0251961	7.09653	0.178974	0.673177	MM-(SMM+MGUS)/2	0.991119	ENSG00000058668
ATP2B4	pDCs	0.0702191	6.44493	0.226103	0.636115	MM-(SMM+MGUS)/2	0.999598	ENSG00000058668
ATP2B4	Tregs	-0.034226	6.62642	0.115018	0.7353	MM-(SMM+MGUS)/2	0.999514	ENSG00000058668
ATP5F1D	CD14.DCs	0.014566	8.62541	0.0254395	0.873953	MM-(SMM+MGUS)/2	0.999869	ENSG00000099624
ATP5F1D	CD14.Monocytes	0.043382	8.47234	1.07722	0.302056	MM-(SMM+MGUS)/2	0.693761	ENSG00000099624
ATP5F1D	CD1C.DCs	0.0365578	8.47579	0.284606	0.595542	MM-(SMM+MGUS)/2	0.931333	ENSG00000099624
ATP5F1D	CD4.Activated.Memory.T.Cells	0.0235283	8.1343	0.213563	0.886089	MM-(SMM+MGUS)/2	0.999943	ENSG00000099624
ATP5F1D	CD4.Cytotoxic.T.Cells	0.0200967	8.18555	0.0367388	0.849093	MM-(SMM+MGUS)/2	0.999938	ENSG00000099624
ATP5F1D	CD4.Memory.T.Cells	0.0534244	8.0801	1.75954	0.187778	MM-(SMM+MGUS)/2	0.657209	ENSG00000099624
ATP5F1D	CD4.Naive.T.Cells	0.0977978	7.99732	6.42532	0.0129187	MM-(SMM+MGUS)/2	0.192535	ENSG00000099624
ATP5F1D	CD56.Bright.NK.Cells	-0.117696	8.37965	1.7519	0.19008	MM-(SMM+MGUS)/2	0.67538	ENSG00000099624
ATP5F1D	CD8.Activated.T.Cells	0.0194665	8.05015	0.202123	0.65403	MM-(SMM+MGUS)/2	0.974063	ENSG00000099624
ATP5F1D	CD8.Cytotoxic.T.Cells	0.0740116	8.16336	2.31516	0.363679	MM-(SMM+MGUS)/2	0.99997	ENSG00000099624
ATP5F1D	CD8.Memory.T.Cells	0.0440811	8.25833	0.322216	0.96726	MM-(SMM+MGUS)/2	0.999959	ENSG00000099624
ATP5F1D	CD8.Naive.T.Cells	0.041386	8.06718	0.370709	0.544132	MM-(SMM+MGUS)/2	0.999471	ENSG00000099624
ATP5F1D	GD.Cytotoxic.T.Cells	0.0297978	8.17868	0.338269	0.562171	MM-(SMM+MGUS)/2	0.966146	ENSG00000099624
ATP5F1D	Immature.Neutrophils	0.136424	8.66574	3.84887	0.0542021	MM-(SMM+MGUS)/2	0.754718	ENSG00000099624
ATP5F1D	Macrophages	0.124423	8.18234	4.6273	0.0341959	MM-(SMM+MGUS)/2	0.44014	ENSG00000099624
ATP5F1D	MAIT.Cytotoxic.T.Cells	0.107504	8.2328	2.7841	0.0989442	MM-(SMM+MGUS)/2	0.701095	ENSG00000099624
ATP5F1D	Memory.B.Cells	-0.0674316	8.06503	1.47313	0.227799	MM-(SMM+MGUS)/2	0.820543	ENSG00000099624
ATP5F1D	Naive.B.Cells	0.139169	7.91076	4.33772	0.0400464	MM-(SMM+MGUS)/2	0.522378	ENSG00000099624
ATP5F1D	NK.Cells	0.0660417	8.28753	2.24245	0.137459	MM-(SMM+MGUS)/2	0.702631	ENSG00000099624
ATP5F1D	pDCs	0.0215861	8.29577	0.107059	0.824984	MM-(SMM+MGUS)/2	0.999598	ENSG00000099624
ATP5F1D	Plasma.Cells	0.607232	9.38684	18.7842	5.01713e-05	MM-(SMM+MGUS)/2	0.00192071	ENSG00000099624
ATP5F1D	PrePro.B.Cells	0.175222	8.45888	1.47743	0.230087	MM-(SMM+MGUS)/2	0.780181	ENSG00000099624
ATP5F1D	Tregs	0.0667074	8.33112	1.32959	0.49985	MM-(SMM+MGUS)/2	0.977732	ENSG00000099624
ATP6V1D	CD14.DCs	-0.0211545	5.46474	0.0116538	0.999697	MM-(SMM+MGUS)/2	0.999869	ENSG00000100554
ATP6V1D	CD14.Monocytes	-0.140198	5.15996	5.63484	0.0196991	MM-(SMM+MGUS)/2	0.241207	ENSG00000100554
ATP6V1D	CD1C.DCs	-0.00845593	5.31853	0.00279283	0.958018	MM-(SMM+MGUS)/2	0.999601	ENSG00000100554
ATP6V1D	CD4.Cytotoxic.T.Cells	-0.597713	5.23379	8.84797	0.00525709	MM-(SMM+MGUS)/2	0.754249	ENSG00000100554
ATP6V1D	CD4.Memory.T.Cells	-0.194127	4.41169	4.35747	0.053288	MM-(SMM+MGUS)/2	0.432975	ENSG00000100554
ATP6V1D	CD56.Bright.NK.Cells	0.227605	5.70924	0.891659	0.348378	MM-(SMM+MGUS)/2	0.78848	ENSG00000100554
ATP6V1D	CD8.Cytotoxic.T.Cells	-0.140813	5.10377	1.47575	0.22763	MM-(SMM+MGUS)/2	0.99997	ENSG00000100554
ATP6V1D	GD.Cytotoxic.T.Cells	-0.076904	5.16212	0.411517	0.522704	MM-(SMM+MGUS)/2	0.954158	ENSG00000100554
ATP6V1D	Immature.Neutrophils	0.304082	5.28046	3.23453	0.0768931	MM-(SMM+MGUS)/2	0.800939	ENSG00000100554
ATP6V1D	Macrophages	0.0687031	5.3579	0.602504	0.616199	MM-(SMM+MGUS)/2	0.962161	ENSG00000100554
ATP6V1D	NK.Cells	0.0883441	5.48293	1.11937	0.362781	MM-(SMM+MGUS)/2	0.887022	ENSG00000100554
ATP6V1D	pDCs	0.00813045	5.91908	0.00344507	0.960115	MM-(SMM+MGUS)/2	0.999598	ENSG00000100554
ATP6V1D	Plasma.Cells	-0.161468	4.44824	1.12405	0.292848	MM-(SMM+MGUS)/2	0.530633	ENSG00000100554
ATP6V1D	Tregs	-0.0929995	5.29512	0.332042	0.565912	MM-(SMM+MGUS)/2	0.990253	ENSG00000100554
ATR	CD14.Monocytes	0.0189779	4.2472	0.047787	0.827447	MM-(SMM+MGUS)/2	0.98152	ENSG00000175054
ATR	CD1C.DCs	0.350789	4.73359	3.24733	0.0762383	MM-(SMM+MGUS)/2	0.565783	ENSG00000175054
ATR	CD4.Activated.Memory.T.Cells	0.212539	4.98178	2.98457	0.0924761	MM-(SMM+MGUS)/2	0.673442	ENSG00000175054
ATR	CD4.Cytotoxic.T.Cells	-0.0710687	5.10441	0.0932903	0.761824	MM-(SMM+MGUS)/2	0.999938	ENSG00000175054
ATR	CD4.Memory.T.Cells	0.140629	4.56113	1.912	0.169898	MM-(SMM+MGUS)/2	0.642273	ENSG00000175054
ATR	CD56.Bright.NK.Cells	0.49577	5.79672	4.40725	0.0395088	MM-(SMM+MGUS)/2	0.383524	ENSG00000175054
ATR	CD8.Activated.T.Cells	0.00266939	5.06644	0.000947474	0.975508	MM-(SMM+MGUS)/2	0.999808	ENSG00000175054
ATR	CD8.Cytotoxic.T.Cells	-0.0468531	5.20135	0.187146	0.994677	MM-(SMM+MGUS)/2	0.99997	ENSG00000175054
ATR	CD8.Naive.T.Cells	-0.094029	4.89766	0.35732	0.636189	MM-(SMM+MGUS)/2	0.999471	ENSG00000175054
ATR	GD.Cytotoxic.T.Cells	-0.0752942	5.12079	0.590671	0.609232	MM-(SMM+MGUS)/2	0.97215	ENSG00000175054
ATR	Immature.Neutrophils	0.0924398	5.04074	0.345447	0.558803	MM-(SMM+MGUS)/2	0.98314	ENSG00000175054
ATR	Macrophages	-0.145648	4.75108	1.39026	0.241526	MM-(SMM+MGUS)/2	0.79127	ENSG00000175054
ATR	MAIT.Cytotoxic.T.Cells	0.00385993	5.44874	0.000469873	0.999477	MM-(SMM+MGUS)/2	0.999903	ENSG00000175054
ATR	Memory.B.Cells	-0.077527	4.95421	0.339339	0.664419	MM-(SMM+MGUS)/2	0.983172	ENSG00000175054
ATR	Naive.B.Cells	0.0345736	5.13863	0.0599	0.807198	MM-(SMM+MGUS)/2	0.999724	ENSG00000175054
ATR	NK.Cells	0.0599386	5.08202	0.360618	0.549539	MM-(SMM+MGUS)/2	0.960632	ENSG00000175054
ATR	pDCs	0.143824	5.18275	0.337	0.563689	MM-(SMM+MGUS)/2	0.999598	ENSG00000175054
ATR	Plasma.Cells	0.535463	4.42699	12.2345	0.000837318	MM-(SMM+MGUS)/2	0.012403	ENSG00000175054
ATR	Tregs	0.180265	5.1046	1.24289	0.267912	MM-(SMM+MGUS)/2	0.905439	ENSG00000175054
ATRN	Plasma.Cells	0.0221563	3.64059	0.0117001	0.914186	MM-(SMM+MGUS)/2	0.97315	ENSG00000088812
ATXN3	CD14.DCs	-0.246258	5.30172	1.06329	0.30769	MM-(SMM+MGUS)/2	0.92111	ENSG00000066427
ATXN3	CD14.Monocytes	-0.0343096	5.07746	0.289453	0.591878	MM-(SMM+MGUS)/2	0.883239	ENSG00000066427
ATXN3	CD1C.DCs	0.00837133	5.17905	0.00308323	0.955891	MM-(SMM+MGUS)/2	0.999601	ENSG00000066427
ATXN3	CD4.Activated.Memory.T.Cells	0.0181266	4.87624	0.0187725	0.924657	MM-(SMM+MGUS)/2	0.999943	ENSG00000066427
ATXN3	CD4.Cytotoxic.T.Cells	-0.618477	4.89563	4.7147	0.0366927	MM-(SMM+MGUS)/2	0.836615	ENSG00000066427
ATXN3	CD4.Memory.T.Cells	-0.0289722	4.75066	0.100272	0.75218	MM-(SMM+MGUS)/2	0.981351	ENSG00000066427
ATXN3	CD4.Naive.T.Cells	-0.054263	4.73965	0.690501	0.549626	MM-(SMM+MGUS)/2	0.875887	ENSG00000066427
ATXN3	CD8.Activated.T.Cells	-0.130071	4.84218	2.0233	0.158158	MM-(SMM+MGUS)/2	0.720426	ENSG00000066427
ATXN3	CD8.Cytotoxic.T.Cells	-0.00926677	4.84737	0.0044476	0.946977	MM-(SMM+MGUS)/2	0.99997	ENSG00000066427
ATXN3	CD8.Memory.T.Cells	0.0659327	4.99863	0.119177	0.730793	MM-(SMM+MGUS)/2	0.999959	ENSG00000066427
ATXN3	CD8.Naive.T.Cells	-0.00348062	5.13971	0.000506346	0.982097	MM-(SMM+MGUS)/2	0.999471	ENSG00000066427
ATXN3	GD.Cytotoxic.T.Cells	-0.0692539	4.85062	0.289552	0.591733	MM-(SMM+MGUS)/2	0.97061	ENSG00000066427
ATXN3	Immature.Neutrophils	0.170218	5.05542	1.16088	0.285392	MM-(SMM+MGUS)/2	0.923474	ENSG00000066427
ATXN3	Macrophages	0.0914067	5.38189	0.731687	0.39465	MM-(SMM+MGUS)/2	0.878151	ENSG00000066427
ATXN3	Memory.B.Cells	0.0637104	4.89322	0.204817	0.651871	MM-(SMM+MGUS)/2	0.980737	ENSG00000066427
ATXN3	Naive.B.Cells	0.0268257	4.98555	0.0359403	0.850056	MM-(SMM+MGUS)/2	0.999724	ENSG00000066427
ATXN3	NK.Cells	-0.0279889	4.87219	0.0653488	0.798765	MM-(SMM+MGUS)/2	0.999988	ENSG00000066427
ATXN3	Plasma.Cells	-0.182531	3.53075	0.922322	0.347399	MM-(SMM+MGUS)/2	0.583017	ENSG00000066427
ATXN3	Tregs	-0.137644	5.07489	0.772056	0.381945	MM-(SMM+MGUS)/2	0.945735	ENSG00000066427
ATXN7	CD14.Monocytes	-0.052952	4.71523	0.400395	0.869405	MM-(SMM+MGUS)/2	0.993721	ENSG00000163635
ATXN7	CD4.Activated.Memory.T.Cells	0.113817	5.75881	1.15873	0.284378	MM-(SMM+MGUS)/2	0.828994	ENSG00000163635
ATXN7	CD4.Cytotoxic.T.Cells	0.645892	5.37954	9.76229	0.00354552	MM-(SMM+MGUS)/2	0.754249	ENSG00000163635
ATXN7	CD4.Memory.T.Cells	0.191009	5.64651	4.61547	0.03416	MM-(SMM+MGUS)/2	0.37117	ENSG00000163635
ATXN7	CD4.Naive.T.Cells	0.200106	5.61303	6.49739	0.0124386	MM-(SMM+MGUS)/2	0.188512	ENSG00000163635
ATXN7	CD56.Bright.NK.Cells	0.575737	5.74571	4.13774	0.0458486	MM-(SMM+MGUS)/2	0.412637	ENSG00000163635
ATXN7	CD8.Activated.T.Cells	0.176261	5.53059	3.80861	0.0539174	MM-(SMM+MGUS)/2	0.559529	ENSG00000163635
ATXN7	CD8.Cytotoxic.T.Cells	0.342103	5.19941	7.31546	0.00818107	MM-(SMM+MGUS)/2	0.644866	ENSG00000163635
ATXN7	CD8.Memory.T.Cells	0.182601	5.69772	1.29813	0.257798	MM-(SMM+MGUS)/2	0.976217	ENSG00000163635
ATXN7	CD8.Naive.T.Cells	0.258039	5.76291	3.8866	0.0517046	MM-(SMM+MGUS)/2	0.676854	ENSG00000163635
ATXN7	GD.Cytotoxic.T.Cells	0.205702	5.21961	2.95162	0.0889629	MM-(SMM+MGUS)/2	0.714313	ENSG00000163635
ATXN7	Immature.Neutrophils	0.058777	4.6078	0.0568736	0.812282	MM-(SMM+MGUS)/2	0.998913	ENSG00000163635
ATXN7	Macrophages	-0.0728869	4.15142	0.210066	0.647841	MM-(SMM+MGUS)/2	0.971273	ENSG00000163635
ATXN7	MAIT.Cytotoxic.T.Cells	0.351127	5.5375	3.17575	0.0783685	MM-(SMM+MGUS)/2	0.668814	ENSG00000163635
ATXN7	NK.Cells	0.219095	5.14368	2.83844	0.0951926	MM-(SMM+MGUS)/2	0.643684	ENSG00000163635
ATXN7	Plasma.Cells	-0.120274	3.13565	0.258516	0.839928	MM-(SMM+MGUS)/2	0.940834	ENSG00000163635
ATXN7	Tregs	0.0929617	5.85904	0.602882	0.447148	MM-(SMM+MGUS)/2	0.961602	ENSG00000163635
AUTS2	CD4.Cytotoxic.T.Cells	0.737679	5.65339	5.41749	0.0257758	MM-(SMM+MGUS)/2	0.772129	ENSG00000158321
AUTS2	CD56.Bright.NK.Cells	0.567001	5.78921	3.59307	0.062281	MM-(SMM+MGUS)/2	0.457798	ENSG00000158321
AUTS2	CD8.Activated.T.Cells	0.356409	4.61425	3.73235	0.0563302	MM-(SMM+MGUS)/2	0.559529	ENSG00000158321
AUTS2	CD8.Cytotoxic.T.Cells	0.158334	5.15323	0.721654	0.397865	MM-(SMM+MGUS)/2	0.99997	ENSG00000158321
AUTS2	GD.Cytotoxic.T.Cells	0.0238275	5.4313	0.0223565	0.881451	MM-(SMM+MGUS)/2	0.999743	ENSG00000158321
AUTS2	MAIT.Cytotoxic.T.Cells	0.289808	5.42975	1.73652	0.191179	MM-(SMM+MGUS)/2	0.801555	ENSG00000158321
AUTS2	Memory.B.Cells	0.129472	4.54459	0.483344	0.488573	MM-(SMM+MGUS)/2	0.938946	ENSG00000158321
AUTS2	Naive.B.Cells	0.0969359	5.25724	0.495725	0.483159	MM-(SMM+MGUS)/2	0.917483	ENSG00000158321
AUTS2	NK.Cells	0.195313	5.96493	1.91328	0.16972	MM-(SMM+MGUS)/2	0.743121	ENSG00000158321
AUTS2	pDCs	-0.454927	5.35366	4.17588	0.0452971	MM-(SMM+MGUS)/2	0.862129	ENSG00000158321
AVEN	Plasma.Cells	0.861759	3.46691	9.00692	0.00377352	MM-(SMM+MGUS)/2	0.0339341	ENSG00000169857
AVPI1	CD14.DCs	0.933249	4.54618	4.80896	0.033244	MM-(SMM+MGUS)/2	0.663889	ENSG00000119986
AVPI1	CD1C.DCs	0.772934	4.17028	5.90598	0.0179428	MM-(SMM+MGUS)/2	0.315713	ENSG00000119986
AXL	CD1C.DCs	1.46374	3.59054	9.53761	0.00300774	MM-(SMM+MGUS)/2	0.137452	ENSG00000167601
AZGP1	Plasma.Cells	6.95753	4.883	31.1021	8.30251e-06	MM-(SMM+MGUS)/2	0.000638608	ENSG00000160862
B3GALT4	CD14.DCs	-0.338561	4.7629	1.11161	0.297066	MM-(SMM+MGUS)/2	0.92111	ENSG00000235863
B3GALT4	CD14.Monocytes	-0.0717839	4.49536	0.6797	0.411835	MM-(SMM+MGUS)/2	0.774777	ENSG00000235863
B3GALT4	CD4.Activated.Memory.T.Cells	-0.0180095	4.68414	0.0133115	0.908384	MM-(SMM+MGUS)/2	0.999943	ENSG00000235863
B3GALT4	CD4.Cytotoxic.T.Cells	-0.456501	5.18101	4.21764	0.0474514	MM-(SMM+MGUS)/2	0.87541	ENSG00000235863
B3GALT4	CD56.Bright.NK.Cells	-0.190632	5.74412	0.520529	0.473095	MM-(SMM+MGUS)/2	0.846376	ENSG00000235863
B3GALT4	CD8.Activated.T.Cells	0.0682697	4.87684	0.442268	0.745155	MM-(SMM+MGUS)/2	0.999808	ENSG00000235863
B3GALT4	CD8.Cytotoxic.T.Cells	0.0690149	5.25213	0.363861	0.703514	MM-(SMM+MGUS)/2	0.99997	ENSG00000235863
B3GALT4	GD.Cytotoxic.T.Cells	-0.0863496	5.31305	0.691807	0.407581	MM-(SMM+MGUS)/2	0.914696	ENSG00000235863
B3GALT4	Immature.Neutrophils	0.0181154	4.26652	0.00297228	0.956695	MM-(SMM+MGUS)/2	0.998913	ENSG00000235863
B3GALT4	Macrophages	-0.0142492	5.11544	0.0144433	0.904613	MM-(SMM+MGUS)/2	0.999885	ENSG00000235863
B3GALT4	MAIT.Cytotoxic.T.Cells	-0.0597242	5.29665	0.0815088	0.775969	MM-(SMM+MGUS)/2	0.999903	ENSG00000235863
B3GALT4	Memory.B.Cells	0.0478573	4.91338	0.118781	0.761691	MM-(SMM+MGUS)/2	0.99758	ENSG00000235863
B3GALT4	NK.Cells	-0.161626	5.62309	2.62225	0.108566	MM-(SMM+MGUS)/2	0.654323	ENSG00000235863
B3GALT4	Plasma.Cells	-0.502531	4.23427	12.162	0.000865286	MM-(SMM+MGUS)/2	0.0127721	ENSG00000235863
B3GNT7	CD56.Bright.NK.Cells	0.987902	6.20739	13.5467	0.000462306	MM-(SMM+MGUS)/2	0.0591421	ENSG00000156966
B3GNT7	NK.Cells	0.316804	4.976	1.57544	0.212382	MM-(SMM+MGUS)/2	0.787533	ENSG00000156966
B4GALT1	CD14.DCs	0.173161	6.06502	0.9076	0.345576	MM-(SMM+MGUS)/2	0.930204	ENSG00000086062
B4GALT1	CD14.Monocytes	0.159896	5.96864	4.17269	0.0439597	MM-(SMM+MGUS)/2	0.329361	ENSG00000086062
B4GALT1	CD1C.DCs	0.0800297	5.92081	0.291805	0.590937	MM-(SMM+MGUS)/2	0.930499	ENSG00000086062
B4GALT1	CD4.Activated.Memory.T.Cells	0.0060393	6.05629	0.00281214	0.957817	MM-(SMM+MGUS)/2	0.999943	ENSG00000086062
B4GALT1	CD4.Cytotoxic.T.Cells	-0.109518	6.36791	0.36882	0.547525	MM-(SMM+MGUS)/2	0.999938	ENSG00000086062
B4GALT1	CD4.Memory.T.Cells	0.108812	5.444	1.0576	0.306306	MM-(SMM+MGUS)/2	0.761836	ENSG00000086062
B4GALT1	CD4.Naive.T.Cells	0.130967	4.7657	1.51954	0.220793	MM-(SMM+MGUS)/2	0.62354	ENSG00000086062
B4GALT1	CD56.Bright.NK.Cells	0.124248	7.44541	0.958814	0.330964	MM-(SMM+MGUS)/2	0.777625	ENSG00000086062
B4GALT1	CD8.Activated.T.Cells	0.082072	6.39541	0.76922	0.382658	MM-(SMM+MGUS)/2	0.878052	ENSG00000086062
B4GALT1	CD8.Cytotoxic.T.Cells	0.102375	6.44276	0.96023	0.329766	MM-(SMM+MGUS)/2	0.99997	ENSG00000086062
B4GALT1	CD8.Memory.T.Cells	-0.0884768	5.53214	0.217511	0.642152	MM-(SMM+MGUS)/2	0.999959	ENSG00000086062
B4GALT1	CD8.Naive.T.Cells	0.116956	5.07838	0.520052	0.472685	MM-(SMM+MGUS)/2	0.994226	ENSG00000086062
B4GALT1	GD.Cytotoxic.T.Cells	0.00892559	6.79429	0.0104471	0.918799	MM-(SMM+MGUS)/2	0.999743	ENSG00000086062
B4GALT1	Immature.Neutrophils	-0.179661	5.57833	1.29488	0.259461	MM-(SMM+MGUS)/2	0.91322	ENSG00000086062
B4GALT1	Macrophages	0.139484	5.60276	1.41927	0.236714	MM-(SMM+MGUS)/2	0.789429	ENSG00000086062
B4GALT1	MAIT.Cytotoxic.T.Cells	-0.0955328	6.83099	0.479956	0.490361	MM-(SMM+MGUS)/2	0.944435	ENSG00000086062
B4GALT1	Memory.B.Cells	0.1631	7.07084	2.4928	0.117622	MM-(SMM+MGUS)/2	0.728494	ENSG00000086062
B4GALT1	Naive.B.Cells	0.130098	6.73888	1.65126	0.202007	MM-(SMM+MGUS)/2	0.770246	ENSG00000086062
B4GALT1	NK.Cells	0.0830656	6.77436	0.784807	0.377828	MM-(SMM+MGUS)/2	0.897691	ENSG00000086062
B4GALT1	pDCs	-0.101965	8.04933	1.01249	0.318252	MM-(SMM+MGUS)/2	0.987009	ENSG00000086062
B4GALT1	Plasma.Cells	-0.782004	5.85757	8.05375	0.0060005	MM-(SMM+MGUS)/2	0.0459435	ENSG00000086062
B4GALT1	PrePro.B.Cells	0.0483284	7.59032	0.0587246	0.80955	MM-(SMM+MGUS)/2	0.983345	ENSG00000086062
B4GALT1	Tregs	0.130226	5.92535	1.06127	0.305714	MM-(SMM+MGUS)/2	0.92439	ENSG00000086062
BAK1	CD14.DCs	0.465862	4.91525	2.57448	0.11523	MM-(SMM+MGUS)/2	0.851604	ENSG00000030110
BAK1	CD14.Monocytes	0.0779444	4.30836	0.676606	0.412898	MM-(SMM+MGUS)/2	0.774972	ENSG00000030110
BAK1	CD1C.DCs	0.23562	5.13433	0.939706	0.335994	MM-(SMM+MGUS)/2	0.812812	ENSG00000030110
BAK1	CD4.Activated.Memory.T.Cells	-0.0935712	4.87877	0.478291	0.490836	MM-(SMM+MGUS)/2	0.930055	ENSG00000030110
BAK1	CD4.Cytotoxic.T.Cells	0.61198	5.14831	6.63129	0.0143534	MM-(SMM+MGUS)/2	0.754249	ENSG00000030110
BAK1	CD4.Memory.T.Cells	0.00785183	4.56666	0.00557165	0.940651	MM-(SMM+MGUS)/2	0.998622	ENSG00000030110
BAK1	CD8.Activated.T.Cells	0.25202	4.94852	5.15368	0.0254436	MM-(SMM+MGUS)/2	0.444935	ENSG00000030110
BAK1	CD8.Cytotoxic.T.Cells	-0.0315154	5.24427	0.0585871	0.809296	MM-(SMM+MGUS)/2	0.99997	ENSG00000030110
BAK1	CD8.Memory.T.Cells	0.265212	4.80787	1.79143	0.184369	MM-(SMM+MGUS)/2	0.961682	ENSG00000030110
BAK1	GD.Cytotoxic.T.Cells	0.277698	5.26295	4.67131	0.0331168	MM-(SMM+MGUS)/2	0.554478	ENSG00000030110
BAK1	Immature.Neutrophils	-0.321258	4.92312	1.75774	0.189695	MM-(SMM+MGUS)/2	0.899892	ENSG00000030110
BAK1	Macrophages	0.0750117	4.97687	0.289867	0.591659	MM-(SMM+MGUS)/2	0.95625	ENSG00000030110
BAK1	Memory.B.Cells	-0.0312913	4.63208	0.0424456	0.98425	MM-(SMM+MGUS)/2	0.999728	ENSG00000030110
BAK1	NK.Cells	0.0668772	5.32025	0.299032	0.585724	MM-(SMM+MGUS)/2	0.970854	ENSG00000030110
BAK1	Plasma.Cells	-0.208061	4.78177	0.979919	0.325774	MM-(SMM+MGUS)/2	0.562133	ENSG00000030110
BAK1	Tregs	-0.0645787	5.61873	0.246246	0.620952	MM-(SMM+MGUS)/2	0.999514	ENSG00000030110
BATF	CD14.DCs	-0.0228509	5.02189	0.00548793	0.941257	MM-(SMM+MGUS)/2	0.999869	ENSG00000156127
BATF	CD14.Monocytes	-0.0807817	4.497	0.839766	0.361874	MM-(SMM+MGUS)/2	0.739083	ENSG00000156127
BATF	CD1C.DCs	-0.634721	4.52293	8.20757	0.00563313	MM-(SMM+MGUS)/2	0.189161	ENSG00000156127
BATF	CD4.Activated.Memory.T.Cells	-0.0652433	5.62667	0.240062	0.625259	MM-(SMM+MGUS)/2	0.968308	ENSG00000156127
BATF	CD4.Cytotoxic.T.Cells	-0.193338	6.57142	1.62432	0.210794	MM-(SMM+MGUS)/2	0.970283	ENSG00000156127
BATF	CD4.Memory.T.Cells	-0.0032969	5.50554	0.00121431	0.972273	MM-(SMM+MGUS)/2	0.998622	ENSG00000156127
BATF	CD8.Activated.T.Cells	-0.059133	5.5732	0.26298	0.609263	MM-(SMM+MGUS)/2	0.952631	ENSG00000156127
BATF	CD8.Cytotoxic.T.Cells	0.064619	6.55564	0.291697	0.590474	MM-(SMM+MGUS)/2	0.99997	ENSG00000156127
BATF	CD8.Memory.T.Cells	-0.248425	5.31509	1.07392	0.303041	MM-(SMM+MGUS)/2	0.979167	ENSG00000156127
BATF	GD.Cytotoxic.T.Cells	-0.111976	6.01505	0.693905	0.406873	MM-(SMM+MGUS)/2	0.914696	ENSG00000156127
BATF	Immature.Neutrophils	-0.233256	5.04622	1.25064	0.267677	MM-(SMM+MGUS)/2	0.918207	ENSG00000156127
BATF	MAIT.Cytotoxic.T.Cells	0.0129896	5.85731	0.00513422	0.943049	MM-(SMM+MGUS)/2	0.999903	ENSG00000156127
BATF	NK.Cells	-0.212164	6.43448	4.16056	0.0440473	MM-(SMM+MGUS)/2	0.543391	ENSG00000156127
BATF	Tregs	-0.00509825	6.60723	0.00248552	0.96035	MM-(SMM+MGUS)/2	0.999514	ENSG00000156127
BCAP29	CD14.DCs	0.158474	5.15713	0.438861	0.535116	MM-(SMM+MGUS)/2	0.969183	ENSG00000075790
BCAP29	CD14.Monocytes	0.0657359	4.68983	1.14343	0.564878	MM-(SMM+MGUS)/2	0.870513	ENSG00000075790
BCAP29	CD1C.DCs	-0.032636	5.09832	0.0403771	0.841381	MM-(SMM+MGUS)/2	0.986517	ENSG00000075790
BCAP29	CD4.Cytotoxic.T.Cells	-0.027657	5.28229	0.0188356	0.891617	MM-(SMM+MGUS)/2	0.999938	ENSG00000075790
BCAP29	CD8.Activated.T.Cells	0.0638571	4.82011	0.37856	0.539837	MM-(SMM+MGUS)/2	0.934363	ENSG00000075790
BCAP29	CD8.Cytotoxic.T.Cells	-0.0182231	5.23725	0.0273665	0.868979	MM-(SMM+MGUS)/2	0.99997	ENSG00000075790
BCAP29	GD.Cytotoxic.T.Cells	0.144576	5.19811	1.53332	0.411756	MM-(SMM+MGUS)/2	0.914927	ENSG00000075790
BCAP29	Immature.Neutrophils	-0.139621	5.04508	0.594616	0.443523	MM-(SMM+MGUS)/2	0.97642	ENSG00000075790
BCAP29	Macrophages	-0.0383845	5.64091	0.199189	0.656468	MM-(SMM+MGUS)/2	0.973546	ENSG00000075790
BCAP29	MAIT.Cytotoxic.T.Cells	0.00771085	5.38709	0.00132499	0.97105	MM-(SMM+MGUS)/2	0.999903	ENSG00000075790
BCAP29	Memory.B.Cells	0.236145	5.09324	4.56547	0.0412442	MM-(SMM+MGUS)/2	0.54226	ENSG00000075790
BCAP29	Naive.B.Cells	-0.0690821	5.39657	0.315375	0.575763	MM-(SMM+MGUS)/2	0.957146	ENSG00000075790
BCAP29	NK.Cells	0.0517361	5.37723	0.321646	0.571908	MM-(SMM+MGUS)/2	0.96378	ENSG00000075790
BCAP29	pDCs	-0.0397102	5.44706	0.0460048	0.830877	MM-(SMM+MGUS)/2	0.999598	ENSG00000075790
BCAP29	Plasma.Cells	-0.0155798	4.42577	0.00644338	0.936261	MM-(SMM+MGUS)/2	0.981183	ENSG00000075790
BCAP29	Tregs	-0.504798	5.01974	8.63681	0.0041943	MM-(SMM+MGUS)/2	0.298019	ENSG00000075790
BCAR3	Plasma.Cells	-0.80021	3.96844	7.87745	0.00654525	MM-(SMM+MGUS)/2	0.0484765	ENSG00000137936
BCAT2	CD1C.DCs	-0.0330416	4.88258	0.0308375	0.884659	MM-(SMM+MGUS)/2	0.990682	ENSG00000105552
BCAT2	Immature.Neutrophils	0.247129	5.09184	1.94901	0.167595	MM-(SMM+MGUS)/2	0.882047	ENSG00000105552
BCAT2	Macrophages	-0.122982	3.91067	0.516474	0.474246	MM-(SMM+MGUS)/2	0.919726	ENSG00000105552
BCAT2	Memory.B.Cells	-0.180009	4.88245	1.71554	0.193361	MM-(SMM+MGUS)/2	0.805655	ENSG00000105552
BCAT2	pDCs	-0.161975	5.47329	0.593144	0.444157	MM-(SMM+MGUS)/2	0.998463	ENSG00000105552
BCAT2	Plasma.Cells	0.53241	4.82541	11.0868	0.00141526	MM-(SMM+MGUS)/2	0.0172487	ENSG00000105552
BCKDK	CD14.DCs	-0.0155799	6.27394	0.00886182	0.925396	MM-(SMM+MGUS)/2	0.999869	ENSG00000103507
BCKDK	CD14.Monocytes	0.0765646	6.0971	2.32216	0.130994	MM-(SMM+MGUS)/2	0.499012	ENSG00000103507
BCKDK	CD1C.DCs	0.115721	6.03351	1.11156	0.304747	MM-(SMM+MGUS)/2	0.796325	ENSG00000103507
BCKDK	CD4.Cytotoxic.T.Cells	-0.872465	4.56688	6.5271	0.0150767	MM-(SMM+MGUS)/2	0.754249	ENSG00000103507
BCKDK	Immature.Neutrophils	0.020962	5.96992	0.0220339	0.882471	MM-(SMM+MGUS)/2	0.998913	ENSG00000103507
BCKDK	Macrophages	0.0539603	5.76816	0.361047	0.61732	MM-(SMM+MGUS)/2	0.962161	ENSG00000103507
BCKDK	Plasma.Cells	-0.166225	5.99841	2.56231	0.114135	MM-(SMM+MGUS)/2	0.300065	ENSG00000103507
BCL10	CD14.DCs	-0.00576286	5.43387	0.000684437	0.979238	MM-(SMM+MGUS)/2	0.999869	ENSG00000142867
BCL10	CD14.Monocytes	0.0140272	5.19647	0.0384406	0.844996	MM-(SMM+MGUS)/2	0.985643	ENSG00000142867
BCL10	CD1C.DCs	0.0870884	5.29522	0.362266	0.605196	MM-(SMM+MGUS)/2	0.933989	ENSG00000142867
BCL10	CD4.Activated.Memory.T.Cells	0.126426	5.07263	1.06231	0.305231	MM-(SMM+MGUS)/2	0.835713	ENSG00000142867
BCL10	CD4.Cytotoxic.T.Cells	0.636423	5.14945	6.48645	0.0153695	MM-(SMM+MGUS)/2	0.754249	ENSG00000142867
BCL10	CD4.Memory.T.Cells	0.0603786	4.76712	0.458514	0.499922	MM-(SMM+MGUS)/2	0.886737	ENSG00000142867
BCL10	CD56.Bright.NK.Cells	0.218883	5.76364	0.713348	0.401303	MM-(SMM+MGUS)/2	0.817206	ENSG00000142867
BCL10	CD8.Activated.T.Cells	0.253224	4.99595	7.0397	0.00933676	MM-(SMM+MGUS)/2	0.371156	ENSG00000142867
BCL10	CD8.Cytotoxic.T.Cells	-0.00631764	5.13135	0.00247295	0.960449	MM-(SMM+MGUS)/2	0.99997	ENSG00000142867
BCL10	CD8.Memory.T.Cells	-0.109715	5.09922	0.28907	0.592241	MM-(SMM+MGUS)/2	0.999959	ENSG00000142867
BCL10	GD.Cytotoxic.T.Cells	-0.139344	5.19779	1.19499	0.277017	MM-(SMM+MGUS)/2	0.853938	ENSG00000142867
BCL10	Immature.Neutrophils	0.226058	4.88783	1.83321	0.180587	MM-(SMM+MGUS)/2	0.899892	ENSG00000142867
BCL10	Macrophages	-0.00717285	5.40385	0.00502477	0.970589	MM-(SMM+MGUS)/2	0.999885	ENSG00000142867
BCL10	Memory.B.Cells	-0.151204	5.9271	2.16697	0.14424	MM-(SMM+MGUS)/2	0.7606	ENSG00000142867
BCL10	Naive.B.Cells	-0.172748	6.02795	1.97401	0.163384	MM-(SMM+MGUS)/2	0.740645	ENSG00000142867
BCL10	NK.Cells	0.076737	5.40191	0.54307	0.462911	MM-(SMM+MGUS)/2	0.925636	ENSG00000142867
BCL10	Plasma.Cells	-0.549862	4.6104	12.5136	0.000738188	MM-(SMM+MGUS)/2	0.011572	ENSG00000142867
BCL10	PrePro.B.Cells	0.29983	6.97973	1.59429	0.212779	MM-(SMM+MGUS)/2	0.762369	ENSG00000142867
BCL10	Tregs	0.0251625	5.33965	0.027881	0.867767	MM-(SMM+MGUS)/2	0.999514	ENSG00000142867
BCL11A	CD14.DCs	0.0758228	5.01169	0.0644794	0.800647	MM-(SMM+MGUS)/2	0.999869	ENSG00000119866
BCL11A	CD1C.DCs	-0.0622349	5.51183	0.139983	0.709532	MM-(SMM+MGUS)/2	0.961272	ENSG00000119866
BCL11A	Immature.Neutrophils	0.0502387	5.49293	0.0996294	0.753318	MM-(SMM+MGUS)/2	0.998913	ENSG00000119866
BCL11A	Macrophages	0.101556	4.41437	0.328057	0.56826	MM-(SMM+MGUS)/2	0.949352	ENSG00000119866
BCL11A	Memory.B.Cells	-0.177827	7.04313	4.98352	0.0278892	MM-(SMM+MGUS)/2	0.49818	ENSG00000119866
BCL11A	Naive.B.Cells	-0.0603554	7.40354	0.509715	0.477066	MM-(SMM+MGUS)/2	0.916308	ENSG00000119866
BCL11A	pDCs	-0.0110989	8.82001	0.0172144	0.896043	MM-(SMM+MGUS)/2	0.999598	ENSG00000119866
BCL11A	Plasma.Cells	-0.647239	4.54905	5.04686	0.0279647	MM-(SMM+MGUS)/2	0.122559	ENSG00000119866
BCL11A	PrePro.B.Cells	0.148947	7.45068	0.539523	0.466183	MM-(SMM+MGUS)/2	0.882041	ENSG00000119866
BCL2	CD1C.DCs	0.28926	4.43289	1.5513	0.217473	MM-(SMM+MGUS)/2	0.74328	ENSG00000171791
BCL2	CD4.Activated.Memory.T.Cells	0.237619	6.56854	4.34327	0.0397629	MM-(SMM+MGUS)/2	0.54448	ENSG00000171791
BCL2	CD4.Cytotoxic.T.Cells	-0.317596	5.64997	1.6098	0.212802	MM-(SMM+MGUS)/2	0.970283	ENSG00000171791
BCL2	CD4.Memory.T.Cells	0.0928794	6.65113	0.887318	0.348532	MM-(SMM+MGUS)/2	0.79283	ENSG00000171791
BCL2	CD4.Naive.T.Cells	0.190686	6.68348	4.15662	0.0443074	MM-(SMM+MGUS)/2	0.324984	ENSG00000171791
BCL2	CD8.Activated.T.Cells	0.238054	6.01389	4.4476	0.0375651	MM-(SMM+MGUS)/2	0.510188	ENSG00000171791
BCL2	CD8.Cytotoxic.T.Cells	0.171995	5.23486	1.38348	0.242624	MM-(SMM+MGUS)/2	0.99997	ENSG00000171791
BCL2	CD8.Memory.T.Cells	0.331887	6.44904	4.69589	0.033071	MM-(SMM+MGUS)/2	0.723339	ENSG00000171791
BCL2	CD8.Naive.T.Cells	0.301089	6.63526	6.42669	0.0129455	MM-(SMM+MGUS)/2	0.499223	ENSG00000171791
BCL2	GD.Cytotoxic.T.Cells	0.589746	5.13265	15.7264	0.000139619	MM-(SMM+MGUS)/2	0.0382938	ENSG00000171791
BCL2	Immature.Neutrophils	0.125006	4.70964	0.436778	0.511092	MM-(SMM+MGUS)/2	0.978013	ENSG00000171791
BCL2	MAIT.Cytotoxic.T.Cells	0.224382	6.41385	2.2188	0.140101	MM-(SMM+MGUS)/2	0.760775	ENSG00000171791
BCL2	Memory.B.Cells	-0.261653	6.24888	4.47106	0.0370366	MM-(SMM+MGUS)/2	0.520005	ENSG00000171791
BCL2	Naive.B.Cells	-0.0382757	6.15752	0.0585886	0.809278	MM-(SMM+MGUS)/2	0.999724	ENSG00000171791
BCL2	Plasma.Cells	-0.140449	6.22834	0.695003	0.407425	MM-(SMM+MGUS)/2	0.641715	ENSG00000171791
BCL2	Tregs	0.173082	6.30648	2.07556	0.153179	MM-(SMM+MGUS)/2	0.808209	ENSG00000171791
BCL2A1	CD14.DCs	0.0896558	5.70047	0.0650623	0.799768	MM-(SMM+MGUS)/2	0.999869	ENSG00000140379
BCL2A1	CD14.Monocytes	0.154267	7.41501	1.50569	0.222949	MM-(SMM+MGUS)/2	0.615864	ENSG00000140379
BCL2A1	CD1C.DCs	0.496852	5.26594	3.11243	0.0824574	MM-(SMM+MGUS)/2	0.576851	ENSG00000140379
BCL2A1	CD4.Activated.Memory.T.Cells	-0.0232843	5.18654	0.0341802	0.853707	MM-(SMM+MGUS)/2	0.999943	ENSG00000140379
BCL2A1	CD4.Memory.T.Cells	-0.180929	4.89853	3.64709	0.0591044	MM-(SMM+MGUS)/2	0.447204	ENSG00000140379
BCL2A1	CD4.Naive.T.Cells	-0.00446857	4.94091	0.00268947	0.958751	MM-(SMM+MGUS)/2	0.998685	ENSG00000140379
BCL2A1	CD8.Activated.T.Cells	0.111133	5.67763	1.18247	0.279589	MM-(SMM+MGUS)/2	0.814468	ENSG00000140379
BCL2A1	CD8.Cytotoxic.T.Cells	0.012402	5.07914	0.00921656	0.923733	MM-(SMM+MGUS)/2	0.99997	ENSG00000140379
BCL2A1	CD8.Memory.T.Cells	0.25053	5.16817	1.68066	0.198393	MM-(SMM+MGUS)/2	0.963746	ENSG00000140379
BCL2A1	CD8.Naive.T.Cells	-0.0526969	4.93199	0.107882	0.743322	MM-(SMM+MGUS)/2	0.999471	ENSG00000140379
BCL2A1	GD.Cytotoxic.T.Cells	0.0542257	5.12569	0.124352	0.725122	MM-(SMM+MGUS)/2	0.991762	ENSG00000140379
BCL2A1	Macrophages	0.00271638	8.68678	0.000874584	0.976474	MM-(SMM+MGUS)/2	0.999885	ENSG00000140379
BCL2A1	MAIT.Cytotoxic.T.Cells	-0.370855	5.28291	2.36864	0.12757	MM-(SMM+MGUS)/2	0.747894	ENSG00000140379
BCL2A1	Memory.B.Cells	-0.162733	6.56501	1.36583	0.245393	MM-(SMM+MGUS)/2	0.834119	ENSG00000140379
BCL2A1	Naive.B.Cells	-0.109536	5.42922	0.25976	0.611503	MM-(SMM+MGUS)/2	0.961458	ENSG00000140379
BCL2A1	Plasma.Cells	-1.06074	3.67922	12.994	0.000595074	MM-(SMM+MGUS)/2	0.0100878	ENSG00000140379
BCL7A	CD14.DCs	1.27767	3.99699	4.59305	0.0376079	MM-(SMM+MGUS)/2	0.676615	ENSG00000110987
BCL7A	CD1C.DCs	-0.260696	5.08429	0.909765	0.343757	MM-(SMM+MGUS)/2	0.817509	ENSG00000110987
BCL7A	Immature.Neutrophils	-0.0148296	5.01902	0.0057059	0.940027	MM-(SMM+MGUS)/2	0.998913	ENSG00000110987
BCL7A	Memory.B.Cells	0.0352839	5.58721	0.0353802	0.851194	MM-(SMM+MGUS)/2	0.999728	ENSG00000110987
BCL7A	Naive.B.Cells	0.135538	6.8746	1.04533	0.309262	MM-(SMM+MGUS)/2	0.857332	ENSG00000110987
BCL7A	pDCs	0.10463	6.83353	0.644304	0.42525	MM-(SMM+MGUS)/2	0.994954	ENSG00000110987
BCL7A	PrePro.B.Cells	-0.182857	9.03169	1.38686	0.244708	MM-(SMM+MGUS)/2	0.789059	ENSG00000110987
BCL7C	CD14.DCs	-0.06378	4.89321	0.0336646	0.855203	MM-(SMM+MGUS)/2	0.999869	ENSG00000099385
BCL7C	CD14.Monocytes	0.0813124	4.54493	0.855256	0.357504	MM-(SMM+MGUS)/2	0.735526	ENSG00000099385
BCL7C	CD1C.DCs	-0.400347	4.75831	3.14579	0.0808692	MM-(SMM+MGUS)/2	0.574209	ENSG00000099385
BCL7C	CD4.Activated.Memory.T.Cells	0.0536553	4.90472	0.148277	0.701023	MM-(SMM+MGUS)/2	0.985636	ENSG00000099385
BCL7C	CD4.Cytotoxic.T.Cells	-0.56385	5.4219	7.95845	0.00779641	MM-(SMM+MGUS)/2	0.754249	ENSG00000099385
BCL7C	CD8.Activated.T.Cells	0.0801674	4.83668	0.537369	0.465319	MM-(SMM+MGUS)/2	0.908324	ENSG00000099385
BCL7C	CD8.Cytotoxic.T.Cells	-0.081124	5.25459	0.433595	0.511918	MM-(SMM+MGUS)/2	0.99997	ENSG00000099385
BCL7C	CD8.Memory.T.Cells	0.149216	4.75801	0.30252	0.583769	MM-(SMM+MGUS)/2	0.999959	ENSG00000099385
BCL7C	GD.Cytotoxic.T.Cells	0.053953	5.27186	0.157437	0.692393	MM-(SMM+MGUS)/2	0.987218	ENSG00000099385
BCL7C	Immature.Neutrophils	-0.113751	5.87739	0.629732	0.430433	MM-(SMM+MGUS)/2	0.966907	ENSG00000099385
BCL7C	Macrophages	-0.0232244	3.96248	0.0196729	0.898782	MM-(SMM+MGUS)/2	0.999885	ENSG00000099385
BCL7C	MAIT.Cytotoxic.T.Cells	-0.127995	5.56122	0.507687	0.478125	MM-(SMM+MGUS)/2	0.941935	ENSG00000099385
BCL7C	NK.Cells	-0.00198237	5.31606	0.000270767	0.986905	MM-(SMM+MGUS)/2	0.999988	ENSG00000099385
BCL7C	Plasma.Cells	-0.322838	3.93913	2.87421	0.0946436	MM-(SMM+MGUS)/2	0.268162	ENSG00000099385
BDH1	Immature.Neutrophils	-0.129795	4.68485	0.289487	0.592446	MM-(SMM+MGUS)/2	0.98631	ENSG00000161267
BDH1	Plasma.Cells	0.671833	3.99939	12.0423	0.000913572	MM-(SMM+MGUS)/2	0.0131922	ENSG00000161267
BET1L	CD14.Monocytes	0.0650568	4.51284	0.72558	0.396545	MM-(SMM+MGUS)/2	0.767757	ENSG00000177951
BET1L	CD1C.DCs	-0.107493	4.85087	0.313932	0.577229	MM-(SMM+MGUS)/2	0.927656	ENSG00000177951
BET1L	CD4.Activated.Memory.T.Cells	0.119298	5.79447	1.44328	0.232511	MM-(SMM+MGUS)/2	0.805443	ENSG00000177951
BET1L	CD4.Cytotoxic.T.Cells	0.102432	5.58951	0.229523	0.634824	MM-(SMM+MGUS)/2	0.999938	ENSG00000177951
BET1L	CD4.Memory.T.Cells	0.0529334	5.6773	0.796594	0.420438	MM-(SMM+MGUS)/2	0.841997	ENSG00000177951
BET1L	CD4.Naive.T.Cells	0.0140588	5.90162	0.0585544	0.809328	MM-(SMM+MGUS)/2	0.989867	ENSG00000177951
BET1L	CD56.Bright.NK.Cells	0.0779527	6.03442	0.146359	0.703235	MM-(SMM+MGUS)/2	0.939688	ENSG00000177951
BET1L	CD8.Activated.T.Cells	0.0655421	5.79771	0.633342	0.428105	MM-(SMM+MGUS)/2	0.900851	ENSG00000177951
BET1L	CD8.Cytotoxic.T.Cells	0.105335	5.46583	0.883649	0.34973	MM-(SMM+MGUS)/2	0.99997	ENSG00000177951
BET1L	CD8.Memory.T.Cells	0.0683982	5.75142	0.188905	0.664946	MM-(SMM+MGUS)/2	0.999959	ENSG00000177951
BET1L	CD8.Naive.T.Cells	0.0582159	5.78746	0.27889	0.666359	MM-(SMM+MGUS)/2	0.999471	ENSG00000177951
BET1L	GD.Cytotoxic.T.Cells	0.0170046	5.57739	0.0346585	0.870965	MM-(SMM+MGUS)/2	0.999743	ENSG00000177951
BET1L	Immature.Neutrophils	-0.561076	4.67765	7.01015	0.0102284	MM-(SMM+MGUS)/2	0.578306	ENSG00000177951
BET1L	Macrophages	0.0833537	5.00097	0.402624	0.527377	MM-(SMM+MGUS)/2	0.940874	ENSG00000177951
BET1L	MAIT.Cytotoxic.T.Cells	0.0444981	5.97056	0.0902551	0.764599	MM-(SMM+MGUS)/2	0.998723	ENSG00000177951
BET1L	Memory.B.Cells	0.00110884	5.56459	8.30652e-05	0.992747	MM-(SMM+MGUS)/2	0.999728	ENSG00000177951
BET1L	Naive.B.Cells	0.074847	5.58571	0.401238	0.528019	MM-(SMM+MGUS)/2	0.94259	ENSG00000177951
BET1L	NK.Cells	-0.190413	5.32655	3.6835	0.0578415	MM-(SMM+MGUS)/2	0.57411	ENSG00000177951
BET1L	pDCs	-0.139271	5.65508	0.415854	0.521414	MM-(SMM+MGUS)/2	0.999598	ENSG00000177951
BET1L	Plasma.Cells	-0.246017	6.70779	5.60217	0.0208299	MM-(SMM+MGUS)/2	0.100656	ENSG00000177951
BET1L	Tregs	0.139151	5.73467	1.40256	0.239444	MM-(SMM+MGUS)/2	0.884129	ENSG00000177951
BEX2	CD4.Activated.Memory.T.Cells	-0.0636333	5.54255	0.351618	0.569354	MM-(SMM+MGUS)/2	0.954465	ENSG00000133134
BEX2	CD4.Memory.T.Cells	0.00235128	5.59976	0.000789747	0.977638	MM-(SMM+MGUS)/2	0.998622	ENSG00000133134
BEX2	CD4.Naive.T.Cells	0.0410006	5.80871	0.42133	0.517872	MM-(SMM+MGUS)/2	0.858845	ENSG00000133134
BEX2	CD56.Bright.NK.Cells	-0.01577	6.20092	0.00571011	0.939987	MM-(SMM+MGUS)/2	0.997515	ENSG00000133134
BEX2	CD8.Activated.T.Cells	-0.130258	5.3129	1.83594	0.178622	MM-(SMM+MGUS)/2	0.728151	ENSG00000133134
BEX2	CD8.Memory.T.Cells	0.125999	5.76668	0.697833	0.494962	MM-(SMM+MGUS)/2	0.999959	ENSG00000133134
BEX2	CD8.Naive.T.Cells	0.200914	5.84105	2.506	0.116876	MM-(SMM+MGUS)/2	0.812791	ENSG00000133134
BEX2	GD.Cytotoxic.T.Cells	0.147467	5.02216	0.796905	0.374216	MM-(SMM+MGUS)/2	0.906651	ENSG00000133134
BEX2	MAIT.Cytotoxic.T.Cells	-0.0606934	5.50416	0.0909175	0.763762	MM-(SMM+MGUS)/2	0.998723	ENSG00000133134
BEX2	Memory.B.Cells	-0.00833889	5.25983	0.00446634	0.946854	MM-(SMM+MGUS)/2	0.999728	ENSG00000133134
BEX2	Naive.B.Cells	0.110361	5.16395	0.517581	0.473696	MM-(SMM+MGUS)/2	0.913445	ENSG00000133134
BEX2	Plasma.Cells	-0.543412	5.48067	6.64164	0.0121653	MM-(SMM+MGUS)/2	0.0705352	ENSG00000133134
BEX2	Tregs	0.00653495	5.45645	0.0024256	0.96083	MM-(SMM+MGUS)/2	0.999514	ENSG00000133134
BEX4	CD14.DCs	-0.308438	5.58154	1.63119	0.207747	MM-(SMM+MGUS)/2	0.89488	ENSG00000102409
BEX4	CD1C.DCs	-0.12676	5.69605	0.847131	0.360813	MM-(SMM+MGUS)/2	0.824445	ENSG00000102409
BEX4	CD4.Activated.Memory.T.Cells	-0.146192	5.34664	1.34194	0.249514	MM-(SMM+MGUS)/2	0.815619	ENSG00000102409
BEX4	CD4.Memory.T.Cells	0.187075	5.28358	5.57712	0.0201832	MM-(SMM+MGUS)/2	0.314846	ENSG00000102409
BEX4	CD4.Naive.T.Cells	0.0448598	5.64927	0.69418	0.580307	MM-(SMM+MGUS)/2	0.890305	ENSG00000102409
BEX4	CD56.Bright.NK.Cells	0.0991566	6.72618	0.437626	0.510511	MM-(SMM+MGUS)/2	0.867892	ENSG00000102409
BEX4	CD8.Activated.T.Cells	-0.00981452	5.2694	0.00763885	0.930536	MM-(SMM+MGUS)/2	0.999808	ENSG00000102409
BEX4	CD8.Memory.T.Cells	0.152094	5.53802	1.18582	0.279294	MM-(SMM+MGUS)/2	0.976217	ENSG00000102409
BEX4	CD8.Naive.T.Cells	0.00803178	5.83826	0.00450508	0.946633	MM-(SMM+MGUS)/2	0.999471	ENSG00000102409
BEX4	GD.Cytotoxic.T.Cells	0.00501757	5.60816	0.00123434	0.972045	MM-(SMM+MGUS)/2	0.999743	ENSG00000102409
BEX4	Immature.Neutrophils	0.0714592	5.32505	0.210508	0.647949	MM-(SMM+MGUS)/2	0.992941	ENSG00000102409
BEX4	Macrophages	0.120126	4.36788	0.616136	0.434586	MM-(SMM+MGUS)/2	0.896221	ENSG00000102409
BEX4	MAIT.Cytotoxic.T.Cells	-0.0407472	5.4512	0.0406378	0.840728	MM-(SMM+MGUS)/2	0.999903	ENSG00000102409
BEX4	Memory.B.Cells	-0.0453964	4.94786	0.0921999	0.762049	MM-(SMM+MGUS)/2	0.99758	ENSG00000102409
BEX4	Naive.B.Cells	0.173541	5.61561	2.08082	0.152549	MM-(SMM+MGUS)/2	0.727489	ENSG00000102409
BEX4	NK.Cells	0.0942332	5.8822	1.23696	0.268758	MM-(SMM+MGUS)/2	0.823999	ENSG00000102409
BEX4	pDCs	-0.0571667	6.61697	0.225659	0.731349	MM-(SMM+MGUS)/2	0.999598	ENSG00000102409
BEX4	Plasma.Cells	-0.952647	4.86273	6.38096	0.0139006	MM-(SMM+MGUS)/2	0.0774371	ENSG00000102409
BEX4	Tregs	-0.0624021	5.37857	0.147493	0.701858	MM-(SMM+MGUS)/2	0.999514	ENSG00000102409
BEX5	Plasma.Cells	-0.782941	4.89458	4.24837	0.043165	MM-(SMM+MGUS)/2	0.160893	ENSG00000184515
BHLHE40	CD14.DCs	0.430483	5.75315	1.80864	0.185059	MM-(SMM+MGUS)/2	0.889365	ENSG00000134107
BHLHE40	CD14.Monocytes	0.326032	5.63512	3.23186	0.0755195	MM-(SMM+MGUS)/2	0.403199	ENSG00000134107
BHLHE40	CD1C.DCs	0.367169	6.29384	2.79809	0.0992468	MM-(SMM+MGUS)/2	0.585354	ENSG00000134107
BHLHE40	CD4.Activated.Memory.T.Cells	-0.0435703	6.80297	0.0935884	0.760314	MM-(SMM+MGUS)/2	0.994158	ENSG00000134107
BHLHE40	CD4.Cytotoxic.T.Cells	-0.081884	7.1017	0.332235	0.567994	MM-(SMM+MGUS)/2	0.999938	ENSG00000134107
BHLHE40	CD4.Memory.T.Cells	-0.136244	5.5824	0.690876	0.407896	MM-(SMM+MGUS)/2	0.832741	ENSG00000134107
BHLHE40	CD56.Bright.NK.Cells	0.405123	8.02825	4.47674	0.0380318	MM-(SMM+MGUS)/2	0.377368	ENSG00000134107
BHLHE40	CD8.Activated.T.Cells	0.130358	6.10139	0.605387	0.438452	MM-(SMM+MGUS)/2	0.901548	ENSG00000134107
BHLHE40	CD8.Cytotoxic.T.Cells	0.0542665	6.78386	0.165822	0.684822	MM-(SMM+MGUS)/2	0.99997	ENSG00000134107
BHLHE40	CD8.Memory.T.Cells	0.0423978	5.63646	0.0430885	0.836062	MM-(SMM+MGUS)/2	0.999959	ENSG00000134107
BHLHE40	GD.Cytotoxic.T.Cells	-0.0162988	7.27963	0.0128354	0.910031	MM-(SMM+MGUS)/2	0.999743	ENSG00000134107
BHLHE40	Immature.Neutrophils	0.274107	5.3382	1.22448	0.272693	MM-(SMM+MGUS)/2	0.918207	ENSG00000134107
BHLHE40	MAIT.Cytotoxic.T.Cells	-0.0627024	7.59213	0.128281	0.721123	MM-(SMM+MGUS)/2	0.99751	ENSG00000134107
BHLHE40	NK.Cells	0.10439	7.25529	0.70794	0.402162	MM-(SMM+MGUS)/2	0.906714	ENSG00000134107
BHLHE40	pDCs	0.254997	6.46743	1.9546	0.167119	MM-(SMM+MGUS)/2	0.969762	ENSG00000134107
BHLHE40	Plasma.Cells	-1.98594	3.38583	19.7947	3.32741e-05	MM-(SMM+MGUS)/2	0.00147603	ENSG00000134107
BIK	pDCs	0.0917454	5.17735	0.113867	0.736934	MM-(SMM+MGUS)/2	0.999598	ENSG00000100290
BIK	Plasma.Cells	-0.761062	5.75651	10.8649	0.00156841	MM-(SMM+MGUS)/2	0.0186255	ENSG00000100290
BISPR	CD1C.DCs	0.0687652	4.37568	0.0585435	0.809585	MM-(SMM+MGUS)/2	0.981034	ENSG00000282851
BISPR	CD4.Cytotoxic.T.Cells	0.00149649	4.92839	4.18274e-05	0.994876	MM-(SMM+MGUS)/2	0.999938	ENSG00000282851
BISPR	CD4.Memory.T.Cells	0.321163	4.25474	6.0354	0.0157881	MM-(SMM+MGUS)/2	0.298959	ENSG00000282851
BISPR	GD.Cytotoxic.T.Cells	0.145681	4.90645	1.00184	0.31934	MM-(SMM+MGUS)/2	0.87761	ENSG00000282851
BISPR	Macrophages	0.316922	4.52395	3.87711	0.052082	MM-(SMM+MGUS)/2	0.511124	ENSG00000282851
BISPR	MAIT.Cytotoxic.T.Cells	0.20119	5.12219	0.889872	0.405361	MM-(SMM+MGUS)/2	0.920197	ENSG00000282851
BISPR	NK.Cells	0.379769	5.13432	13.6254	0.000365714	MM-(SMM+MGUS)/2	0.0547143	ENSG00000282851
BISPR	pDCs	0.634086	5.1255	5.69592	0.020098	MM-(SMM+MGUS)/2	0.789923	ENSG00000282851
BISPR	Plasma.Cells	0.671035	4.74187	12.9506	0.000606721	MM-(SMM+MGUS)/2	0.0101304	ENSG00000282851
BISPR	Tregs	0.581736	5.08768	10.9002	0.00138448	MM-(SMM+MGUS)/2	0.175664	ENSG00000282851
BLK	Memory.B.Cells	-0.094731	8.39852	1.93033	0.167903	MM-(SMM+MGUS)/2	0.793439	ENSG00000136573
BLK	Naive.B.Cells	0.0132156	7.77425	0.0223102	0.881591	MM-(SMM+MGUS)/2	0.999724	ENSG00000136573
BLK	pDCs	0.0106733	5.56963	0.000859717	0.976704	MM-(SMM+MGUS)/2	0.999598	ENSG00000136573
BLK	Plasma.Cells	-1.69286	3.80681	14.8197	0.000266418	MM-(SMM+MGUS)/2	0.00590911	ENSG00000136573
BLK	PrePro.B.Cells	0.20192	8.13888	1.2762	0.264188	MM-(SMM+MGUS)/2	0.795018	ENSG00000136573
BLNK	CD1C.DCs	-0.211727	5.07012	1.49255	0.227985	MM-(SMM+MGUS)/2	0.753238	ENSG00000095585
BLNK	Immature.Neutrophils	0.149995	4.61188	0.245703	0.621842	MM-(SMM+MGUS)/2	0.992941	ENSG00000095585
BLNK	Memory.B.Cells	-0.0765157	7.35087	0.978548	0.325018	MM-(SMM+MGUS)/2	0.876641	ENSG00000095585
BLNK	Naive.B.Cells	-0.0714838	7.5705	0.599906	0.440596	MM-(SMM+MGUS)/2	0.908392	ENSG00000095585
BLNK	pDCs	0.0080581	8.45299	0.00594654	0.938784	MM-(SMM+MGUS)/2	0.999598	ENSG00000095585
BLNK	Plasma.Cells	-0.6575	6.51408	13.4225	0.000491715	MM-(SMM+MGUS)/2	0.00888478	ENSG00000095585
BLNK	PrePro.B.Cells	-0.0106115	8.2631	0.00526935	0.942432	MM-(SMM+MGUS)/2	0.999929	ENSG00000095585
BLVRA	CD14.DCs	0.256381	6.73321	1.95565	0.168476	MM-(SMM+MGUS)/2	0.8782	ENSG00000106605
BLVRA	CD14.Monocytes	0.342492	7.11079	17.1191	7.79331e-05	MM-(SMM+MGUS)/2	0.01548	ENSG00000106605
BLVRA	CD1C.DCs	0.61638	5.29639	8.66358	0.00451527	MM-(SMM+MGUS)/2	0.173288	ENSG00000106605
BLVRA	CD4.Activated.Memory.T.Cells	0.0843631	4.76329	0.294824	0.588382	MM-(SMM+MGUS)/2	0.960758	ENSG00000106605
BLVRA	CD4.Cytotoxic.T.Cells	-0.126894	5.32198	0.176848	0.676639	MM-(SMM+MGUS)/2	0.999938	ENSG00000106605
BLVRA	CD4.Memory.T.Cells	-0.0214719	5.045	0.0765662	0.946543	MM-(SMM+MGUS)/2	0.998622	ENSG00000106605
BLVRA	CD8.Activated.T.Cells	0.0389702	4.91416	0.121236	0.728464	MM-(SMM+MGUS)/2	0.996021	ENSG00000106605
BLVRA	CD8.Cytotoxic.T.Cells	-0.000244733	4.83278	1.7706e-08	0.999894	MM-(SMM+MGUS)/2	0.99997	ENSG00000106605
BLVRA	CD8.Memory.T.Cells	-0.30038	5.21248	2.79577	0.0982405	MM-(SMM+MGUS)/2	0.887882	ENSG00000106605
BLVRA	GD.Cytotoxic.T.Cells	-0.107276	4.8125	0.498161	0.481991	MM-(SMM+MGUS)/2	0.942824	ENSG00000106605
BLVRA	Immature.Neutrophils	0.239895	5.98901	2.18734	0.144134	MM-(SMM+MGUS)/2	0.864406	ENSG00000106605
BLVRA	Macrophages	0.173775	7.39167	4.13442	0.0450195	MM-(SMM+MGUS)/2	0.493862	ENSG00000106605
BLVRA	NK.Cells	0.16595	4.96045	2.39801	0.12469	MM-(SMM+MGUS)/2	0.673757	ENSG00000106605
BLVRA	Plasma.Cells	-1.16688	4.07354	12.0002	0.000931232	MM-(SMM+MGUS)/2	0.0133002	ENSG00000106605
BLVRA	Tregs	0.00912379	5.76281	0.00390798	0.950294	MM-(SMM+MGUS)/2	0.999514	ENSG00000106605
BMP3	PrePro.B.Cells	-0.611487	8.43258	5.68925	0.0210412	MM-(SMM+MGUS)/2	0.48873	ENSG00000152785
BMP6	Plasma.Cells	0.411705	6.02572	3.30866	0.0733764	MM-(SMM+MGUS)/2	0.227174	ENSG00000153162
BMP8B	Plasma.Cells	-0.330636	4.71139	1.21294	0.274685	MM-(SMM+MGUS)/2	0.511427	ENSG00000116985
BMPR1B	Plasma.Cells	1.13266	2.40439	1.4114	0.242796	MM-(SMM+MGUS)/2	0.476054	ENSG00000138696
BMPR2	CD14.DCs	0.339908	4.74499	0.934404	0.338618	MM-(SMM+MGUS)/2	0.930204	ENSG00000204217
BMPR2	CD14.Monocytes	-0.0289641	4.39194	0.103432	0.83614	MM-(SMM+MGUS)/2	0.983173	ENSG00000204217
BMPR2	Macrophages	-0.0534132	4.42815	0.157313	0.692599	MM-(SMM+MGUS)/2	0.981288	ENSG00000204217
BMPR2	Memory.B.Cells	-0.0325085	4.89228	0.0459225	0.830766	MM-(SMM+MGUS)/2	0.999728	ENSG00000204217
BMPR2	Naive.B.Cells	0.511445	4.50349	6.60707	0.0117599	MM-(SMM+MGUS)/2	0.349687	ENSG00000204217
BMPR2	NK.Cells	-0.22372	4.92714	3.62165	0.059946	MM-(SMM+MGUS)/2	0.580129	ENSG00000204217
BMPR2	Plasma.Cells	0.0441994	4.80575	0.0620955	0.803975	MM-(SMM+MGUS)/2	0.923278	ENSG00000204217
BOLA2B	CD14.DCs	0.208968	5.04254	0.505331	0.480644	MM-(SMM+MGUS)/2	0.955208	ENSG00000169627
BOLA2B	CD14.Monocytes	-0.166384	4.79585	1.94586	0.166413	MM-(SMM+MGUS)/2	0.551169	ENSG00000169627
BOLA2B	CD1C.DCs	-0.365731	4.81096	2.51852	0.117434	MM-(SMM+MGUS)/2	0.615311	ENSG00000169627
BOLA2B	CD4.Activated.Memory.T.Cells	-0.0751732	5.32048	0.259489	0.611619	MM-(SMM+MGUS)/2	0.968235	ENSG00000169627
BOLA2B	CD4.Cytotoxic.T.Cells	0.0823024	5.44045	0.122123	0.728814	MM-(SMM+MGUS)/2	0.999938	ENSG00000169627
BOLA2B	CD4.Memory.T.Cells	-0.0970459	4.84082	0.707171	0.402441	MM-(SMM+MGUS)/2	0.828684	ENSG00000169627
BOLA2B	CD8.Activated.T.Cells	-0.142085	5.36588	1.51744	0.221029	MM-(SMM+MGUS)/2	0.768504	ENSG00000169627
BOLA2B	CD8.Cytotoxic.T.Cells	-0.122131	5.5203	0.836949	0.362725	MM-(SMM+MGUS)/2	0.99997	ENSG00000169627
BOLA2B	CD8.Memory.T.Cells	0.0128923	5.1679	0.00471599	0.945413	MM-(SMM+MGUS)/2	0.999959	ENSG00000169627
BOLA2B	CD8.Naive.T.Cells	0.141905	5.05693	0.605444	0.438523	MM-(SMM+MGUS)/2	0.986892	ENSG00000169627
BOLA2B	GD.Cytotoxic.T.Cells	-0.105201	5.58615	0.86687	0.354121	MM-(SMM+MGUS)/2	0.896911	ENSG00000169627
BOLA2B	Immature.Neutrophils	-0.113115	5.55108	0.391529	0.533758	MM-(SMM+MGUS)/2	0.980583	ENSG00000169627
BOLA2B	Macrophages	0.0151822	4.97956	0.0117338	0.913985	MM-(SMM+MGUS)/2	0.999885	ENSG00000169627
BOLA2B	MAIT.Cytotoxic.T.Cells	-0.0348796	5.70908	0.047134	0.828656	MM-(SMM+MGUS)/2	0.999903	ENSG00000169627
BOLA2B	Memory.B.Cells	-0.357584	5.20841	6.49143	0.0124095	MM-(SMM+MGUS)/2	0.400375	ENSG00000169627
BOLA2B	Naive.B.Cells	-0.184178	5.09523	1.4885	0.225561	MM-(SMM+MGUS)/2	0.790216	ENSG00000169627
BOLA2B	NK.Cells	-0.0474677	5.56066	0.160294	0.689751	MM-(SMM+MGUS)/2	0.992058	ENSG00000169627
BOLA2B	pDCs	-0.625782	5.06171	6.8946	0.0108972	MM-(SMM+MGUS)/2	0.789923	ENSG00000169627
BOLA2B	Plasma.Cells	-0.0381399	5.88035	0.0616277	0.804699	MM-(SMM+MGUS)/2	0.923433	ENSG00000169627
BOLA2B	Tregs	-0.237322	5.26717	2.46166	0.129059	MM-(SMM+MGUS)/2	0.779768	ENSG00000169627
BOP1	CD14.DCs	-0.500555	5.17756	3.28082	0.0764211	MM-(SMM+MGUS)/2	0.788936	ENSG00000261236
BOP1	CD14.Monocytes	-0.0596468	4.58517	0.588417	0.445008	MM-(SMM+MGUS)/2	0.793135	ENSG00000261236
BOP1	CD1C.DCs	-0.153991	5.32766	1.08886	0.300641	MM-(SMM+MGUS)/2	0.793486	ENSG00000261236
BOP1	CD4.Memory.T.Cells	0.111459	4.50793	1.25757	0.264863	MM-(SMM+MGUS)/2	0.734768	ENSG00000261236
BOP1	CD8.Naive.T.Cells	0.0573853	4.82963	0.138827	0.710315	MM-(SMM+MGUS)/2	0.999471	ENSG00000261236
BOP1	GD.Cytotoxic.T.Cells	-0.0190714	5.00218	0.0189331	0.890842	MM-(SMM+MGUS)/2	0.999743	ENSG00000261236
BOP1	Immature.Neutrophils	0.113407	5.68766	0.651375	0.502059	MM-(SMM+MGUS)/2	0.978013	ENSG00000261236
BOP1	Macrophages	-0.0177399	4.83408	0.0184773	0.892185	MM-(SMM+MGUS)/2	0.999885	ENSG00000261236
BOP1	Memory.B.Cells	-0.174414	4.93865	1.62104	0.205988	MM-(SMM+MGUS)/2	0.810493	ENSG00000261236
BOP1	Naive.B.Cells	-0.303172	5.02657	4.59177	0.03476	MM-(SMM+MGUS)/2	0.505201	ENSG00000261236
BOP1	NK.Cells	-0.0102992	5.03203	0.00833619	0.968259	MM-(SMM+MGUS)/2	0.999988	ENSG00000261236
BOP1	pDCs	-0.00396609	5.48433	0.000267585	0.987002	MM-(SMM+MGUS)/2	0.999598	ENSG00000261236
BOP1	Plasma.Cells	0.72899	5.12201	16.8758	0.000110721	MM-(SMM+MGUS)/2	0.00324576	ENSG00000261236
BOP1	Tregs	-0.349957	5.08164	5.3226	0.0233683	MM-(SMM+MGUS)/2	0.543763	ENSG00000261236
BORCS5	CD14.DCs	0.865305	4.59291	7.33416	0.00943727	MM-(SMM+MGUS)/2	0.417034	ENSG00000165714
BORCS5	CD1C.DCs	0.362425	5.09536	2.49225	0.119326	MM-(SMM+MGUS)/2	0.622457	ENSG00000165714
BORCS5	CD4.Activated.Memory.T.Cells	0.169091	5.31602	1.1618	0.283744	MM-(SMM+MGUS)/2	0.828994	ENSG00000165714
BORCS5	CD4.Cytotoxic.T.Cells	0.383961	5.099	1.88636	0.178251	MM-(SMM+MGUS)/2	0.970283	ENSG00000165714
BORCS5	CD4.Memory.T.Cells	0.0372748	5.00961	0.099527	0.753072	MM-(SMM+MGUS)/2	0.981574	ENSG00000165714
BORCS5	CD56.Bright.NK.Cells	0.384539	5.64495	1.61736	0.207802	MM-(SMM+MGUS)/2	0.685403	ENSG00000165714
BORCS5	CD8.Activated.T.Cells	0.0857095	4.98423	0.438991	0.509205	MM-(SMM+MGUS)/2	0.926251	ENSG00000165714
BORCS5	CD8.Cytotoxic.T.Cells	0.0801519	4.89958	0.322461	0.571552	MM-(SMM+MGUS)/2	0.99997	ENSG00000165714
BORCS5	CD8.Memory.T.Cells	0.0629029	5.16087	0.0927542	0.761459	MM-(SMM+MGUS)/2	0.999959	ENSG00000165714
BORCS5	GD.Cytotoxic.T.Cells	-0.0131516	5.05481	0.00802782	0.92879	MM-(SMM+MGUS)/2	0.999743	ENSG00000165714
BORCS5	Macrophages	0.135872	4.26095	0.66234	0.417923	MM-(SMM+MGUS)/2	0.889126	ENSG00000165714
BORCS5	MAIT.Cytotoxic.T.Cells	-0.065465	5.71295	0.114825	0.735566	MM-(SMM+MGUS)/2	0.99751	ENSG00000165714
BORCS5	Memory.B.Cells	0.224307	4.8866	1.53473	0.218393	MM-(SMM+MGUS)/2	0.817655	ENSG00000165714
BORCS5	NK.Cells	0.117861	5.05212	0.700439	0.404658	MM-(SMM+MGUS)/2	0.906714	ENSG00000165714
BORCS5	Plasma.Cells	0.0250382	4.10106	0.0172977	0.895757	MM-(SMM+MGUS)/2	0.967039	ENSG00000165714
BORCS5	Tregs	0.00531328	5.4579	0.00126049	0.971758	MM-(SMM+MGUS)/2	0.999514	ENSG00000165714
BORCS6	CD14.Monocytes	-0.157311	4.31876	2.09436	0.151264	MM-(SMM+MGUS)/2	0.532482	ENSG00000196544
BORCS6	CD1C.DCs	-0.200239	4.59636	0.612201	0.436839	MM-(SMM+MGUS)/2	0.870812	ENSG00000196544
BORCS6	CD4.Activated.Memory.T.Cells	-0.213247	4.78684	1.89974	0.171253	MM-(SMM+MGUS)/2	0.760853	ENSG00000196544
BORCS6	CD4.Cytotoxic.T.Cells	-0.210033	5.37273	0.71097	0.404784	MM-(SMM+MGUS)/2	0.992238	ENSG00000196544
BORCS6	CD4.Memory.T.Cells	-0.0758434	4.53857	0.512445	0.475792	MM-(SMM+MGUS)/2	0.875708	ENSG00000196544
BORCS6	CD56.Bright.NK.Cells	-0.137882	5.82921	0.238113	0.627145	MM-(SMM+MGUS)/2	0.921496	ENSG00000196544
BORCS6	CD8.Activated.T.Cells	-0.038095	4.91292	0.10318	0.748748	MM-(SMM+MGUS)/2	0.999808	ENSG00000196544
BORCS6	CD8.Cytotoxic.T.Cells	-0.111624	5.3539	1.15572	0.327848	MM-(SMM+MGUS)/2	0.99997	ENSG00000196544
BORCS6	CD8.Memory.T.Cells	-0.324931	4.98093	1.99645	0.161369	MM-(SMM+MGUS)/2	0.957983	ENSG00000196544
BORCS6	CD8.Naive.T.Cells	-0.267609	4.65959	1.68111	0.198049	MM-(SMM+MGUS)/2	0.87088	ENSG00000196544
BORCS6	GD.Cytotoxic.T.Cells	-0.363602	5.40794	7.73435	0.00650298	MM-(SMM+MGUS)/2	0.378125	ENSG00000196544
BORCS6	Macrophages	-0.112319	5.01602	1.05406	0.307375	MM-(SMM+MGUS)/2	0.84147	ENSG00000196544
BORCS6	Memory.B.Cells	0.159333	5.03954	1.30424	0.25625	MM-(SMM+MGUS)/2	0.840832	ENSG00000196544
BORCS6	Naive.B.Cells	0.107788	4.77522	0.342613	0.559755	MM-(SMM+MGUS)/2	0.951772	ENSG00000196544
BORCS6	NK.Cells	-0.0125795	5.65083	0.0166575	0.89757	MM-(SMM+MGUS)/2	0.999988	ENSG00000196544
BORCS6	Plasma.Cells	-0.511973	4.5769	11.8854	0.000981153	MM-(SMM+MGUS)/2	0.01371	ENSG00000196544
BORCS6	Tregs	-0.288832	5.29668	3.14799	0.0794357	MM-(SMM+MGUS)/2	0.711608	ENSG00000196544
BRD3OS	Plasma.Cells	0.575345	3.30372	7.52823	0.0077831	MM-(SMM+MGUS)/2	0.0532247	ENSG00000235106
BRI3BP	CD14.DCs	0.213363	5.01266	0.535764	0.467791	MM-(SMM+MGUS)/2	0.950432	ENSG00000184992
BRI3BP	CD14.Monocytes	-0.241174	4.58163	4.82197	0.0306295	MM-(SMM+MGUS)/2	0.284171	ENSG00000184992
BRI3BP	CD1C.DCs	-0.0698616	5.46425	0.126225	0.723544	MM-(SMM+MGUS)/2	0.963134	ENSG00000184992
BRI3BP	Immature.Neutrophils	-0.224386	6.36572	2.87697	0.0947926	MM-(SMM+MGUS)/2	0.824054	ENSG00000184992
BRI3BP	Macrophages	-0.171577	4.37476	0.953106	0.331595	MM-(SMM+MGUS)/2	0.852276	ENSG00000184992
BRI3BP	pDCs	-0.353207	5.85567	4.92447	0.0367631	MM-(SMM+MGUS)/2	0.857089	ENSG00000184992
BRI3BP	Plasma.Cells	0.627831	3.29065	4.36952	0.0404357	MM-(SMM+MGUS)/2	0.154244	ENSG00000184992
BST2	CD14.DCs	0.21479	8.15381	3.80232	0.0570988	MM-(SMM+MGUS)/2	0.7304	ENSG00000130303
BST2	CD14.Monocytes	0.192652	8.11479	9.49526	0.00272196	MM-(SMM+MGUS)/2	0.0938603	ENSG00000130303
BST2	CD1C.DCs	0.459756	7.99583	23.3951	8.61873e-06	MM-(SMM+MGUS)/2	0.00374176	ENSG00000130303
BST2	CD4.Activated.Memory.T.Cells	0.213358	7.26333	7.49946	0.00733463	MM-(SMM+MGUS)/2	0.342478	ENSG00000130303
BST2	CD4.Cytotoxic.T.Cells	0.207402	7.50882	1.54837	0.221554	MM-(SMM+MGUS)/2	0.970283	ENSG00000130303
BST2	CD4.Memory.T.Cells	0.207729	6.96473	6.70724	0.0110715	MM-(SMM+MGUS)/2	0.253501	ENSG00000130303
BST2	CD4.Naive.T.Cells	0.181535	6.89263	6.5283	0.0122385	MM-(SMM+MGUS)/2	0.186741	ENSG00000130303
BST2	CD56.Bright.NK.Cells	0.28385	8.65329	4.58551	0.0358375	MM-(SMM+MGUS)/2	0.366772	ENSG00000130303
BST2	CD8.Activated.T.Cells	0.197568	7.36355	6.84933	0.0103091	MM-(SMM+MGUS)/2	0.371156	ENSG00000130303
BST2	CD8.Cytotoxic.T.Cells	0.409011	7.47603	20.9156	1.53283e-05	MM-(SMM+MGUS)/2	0.00550613	ENSG00000130303
BST2	CD8.Memory.T.Cells	0.250283	7.23129	4.45758	0.0377234	MM-(SMM+MGUS)/2	0.759378	ENSG00000130303
[truncated: 20,923 more rows]

## Sheet: Header Desc
The header information for the differential expression analysis
gene	Gene name
cluster_id	The cell type where the differential expression analysis is conducted at
logFC	Log fold change
logCPM	Log CPM value
F	F score
p_val	P value
contrast	The contrast to test
p_adj	Adjusted P value
ENSG ID	ENSEMBL ID of the gene
